# Supplementary material for: Precise identification of cell states altered in disease using healthy single-cell references
Source: Nat Genet. 2023 Oct 12;55(11):1998–2008. doi: 10.1038/s41588-023-01523-7 (PMC10632138; doi:10.1038/s41588-023-01523-7)
Supplement: Supplementary file 4 — Differential expression analysis results for comparison of CD14+ monocyte COVID-19 phenotypes with ACR design. Differential expression analysis was performed using the edgeR quasi-likelihood test64 using the implementation in the R package glmGamPoi65, using 1% Benjamini–Hochberg FDR as the threshold for significance. [file 41588_2023_1523_MOESM4_ESM.csv]

gene_name	pval	adj_pval	f_statistic	df1	df2	lfc	gene_name
IFI27	0.485525254308624	0.775850846972203	0.487977027458006	1	233.831243551276	-0.338965709488703	IFI27
IFITM1	0.0151069771401299	0.11465117080343	5.99204787071402	1	233.831243551276	-0.870994351848318	IFITM1
IFITM3	0.0158345993467945	0.117565237571999	5.90696000161069	1	233.831243551276	-0.61201941123944	IFITM3
IFI30	1.01686080037748e-19	3.17057197557698e-16	99.2800617886132	1	233.831243551276	-0.77753824335105	IFI30
IFI6	0.157018466817158	0.473943445823715	2.01562962759862	1	233.831243551276	-0.353516831900365	IFI6
RPS4Y1	0.615236306904961	0.845141233191753	0.253297739555556	1	233.831243551276	-0.220477944506672	RPS4Y1
HLA-DRB5	0.0047945049624027	0.0547592178489808	8.10980923581049	1	233.831243551276	-0.824506142436426	HLA-DRB5
LY6E	0.0018652765955033	0.0280962919071464	9.90217740065787	1	233.831243551276	-0.650200577685064	LY6E
IFI44L	0.0719248012596358	0.306368210829979	3.26808939441521	1	233.831243551276	-0.523370880298068	IFI44L
CXCL8	0.431983683270338	0.742516606635564	0.619625276332852	1	233.831243551276	0.243000540119592	CXCL8
MTRNR2L8	0.825025250263169	0.946445872930346	0.0489889033829532	1	233.831243551276	-0.217496800762839	MTRNR2L8
RNASE2	0.128299773360754	0.424669525837401	2.32943035514183	1	233.831243551276	0.313292374239215	RNASE2
CLU	0.579591551893428	0.832203790295316	0.30775463639081	1	233.831243551276	-0.147702559007629	CLU
S100A12	1.4503958973218e-08	1.55599537152326e-06	34.5070545025419	1	233.831243551276	0.942957593033268	S100A12
ISG15	0.0327243875321097	0.190718953878726	4.61483410941177	1	233.831243551276	-0.506823457739307	ISG15
MT2A	0.006232199261155	0.0643443619082171	7.61938708055524	1	233.831243551276	-0.541855663982664	MT2A
MX1	0.0076364845426785	0.0739458347952535	7.24187568797469	1	233.831243551276	-0.607943406695265	MX1
G0S2	0.158231046060403	0.475885590877417	2.00384718854941	1	233.831243551276	-0.808728419634206	G0S2
APOBEC3A	4.51869098338029e-10	8.28781087422337e-08	42.3900272513842	1	233.831243551276	-1.34936133380103	APOBEC3A
HLA-DQB1	0.0008901461480223	0.0158146762936391	11.3327755966665	1	233.831243551276	-0.880718707791437	HLA-DQB1
EEF1G	0.896342516486734	0.971606984886137	0.017010616261163	1	233.831243551276	0.0126265086702706	EEF1G
MIR23AHG	0.116486950939048	0.401999239654621	2.48228337111786	1	233.831243551276	0.28919434225084	MIR23AHG
IL1B	5.3712356319497e-06	0.0002233001693389	21.6920827221785	1	233.831243551276	-1.65255788489562	IL1B
PLAC8	0.0050989612388221	0.0567417749793977	7.99436616550998	1	233.831243551276	-0.534779269996133	PLAC8
TMEM176B	0.0606752151489821	0.278418426540877	3.55307844311303	1	233.831243551276	-0.461852918169873	TMEM176B
LGALS2	0.0138322831926213	0.109325878313291	6.15189963850035	1	233.831243551276	-0.642121405961018	LGALS2
RPL17	0.566734696686946	0.825544865344497	0.329110483678748	1	233.831243551276	0.046517353889064	RPL17
HLA-DPB1	4.481587507274809e-12	1.4709041944929301e-09	53.2846756119664	1	233.831243551276	-1.3067796916638	HLA-DPB1
EGR1	0.002165269468978	0.0308279004761344	9.61642056100918	1	233.831243551276	-0.784038937002456	EGR1
CD52	0.0753760541278932	0.314800741312986	3.19021309976033	1	233.831243551276	-0.288908826595504	CD52
EIF4A1	0.209206389291239	0.547465817717233	1.58563528278483	1	233.831243551276	-0.0860989841116242	EIF4A1
GBP1	5.07389555192688e-06	0.000213789274742	21.8115373968458	1	233.831243551276	-1.16762673212184	GBP1
HLA-DPA1	5.35089379174224e-19	1.1122724561768201e-15	94.6286806764143	1	233.831243551276	-1.60410651448873	HLA-DPA1
JUN	0.355600153096149	0.681895004522628	0.856763960855367	1	233.831243551276	-0.165797364086518	JUN
TRAPPC5	0.89265095142123	0.970846933126721	0.0182513533811991	1	233.831243551276	0.0106202198138889	TRAPPC5
RNASEK	0.0014948343365655	0.0235398659667247	10.3280700097549	1	233.831243551276	-0.214373089953028	RNASEK
RPLP0	0.0319301348829634	0.188022966128574	4.65786406558927	1	233.831243551276	0.24854476897876	RPLP0
IFITM2	0.0002340133175236	0.0055276782124156	13.9661581256566	1	233.831243551276	-0.583133781648765	IFITM2
RETN	2.62336070941258e-06	0.0001220841595813	23.2010302353929	1	233.831243551276	1.15756718537331	RETN
IER3	0.111897522319651	0.394987782411087	2.54638529633047	1	233.831243551276	-0.409595933198424	IER3
TMEM176A	0.0029595051867826	0.0385291739974456	9.02076579241216	1	233.831243551276	-0.781086086148826	TMEM176A
IL1R2	0.207226696482874	0.54457045059722	1.5995453509675	1	233.831243551276	0.707417929374935	IL1R2
RNASE1	0.968021285266507	0.999103067679897	0.0016106629626361	1	233.831243551276	0.012777194699377	RNASE1
FOSB	0.793117399951907	0.927811089346388	0.0689401477409644	1	233.831243551276	0.048279308801772	FOSB
XIST	0.0892871004946287	0.349007434033336	2.9113283247979	1	233.831243551276	0.935029680129882	XIST
EPSTI1	0.0003591713979022	0.0078314434871267	13.115198191397	1	233.831243551276	-0.734760858850192	EPSTI1
SIGLEC1	0.800873723243268	0.931936655746411	0.0637580205287001	1	233.831243551276	0.0661219909635178	SIGLEC1
FOLR3	0.532792898391994	0.80366362861409	0.390219879969827	1	233.831243551276	-0.220227913954309	FOLR3
IFIT3	2.330193041548e-08	2.42184730118222e-06	33.4503104946939	1	233.831243551276	-1.38496962782481	IFIT3
TNFAIP3	0.204228188041888	0.54079277309096	1.62091737925305	1	233.831243551276	-0.232458752479045	TNFAIP3
DUSP6	0.0002014261620107	0.0049844981995985	14.2653836663485	1	233.831243551276	-0.516421948043113	DUSP6
HLA-DRA	9.045137993043081e-17	1.12810961049233e-13	80.6793108309177	1	233.831243551276	-1.21007478037479	HLA-DRA
NKG7	0.0061309907415777	0.0641490910477836	7.64990039940245	1	233.831243551276	0.587254122054649	NKG7
DUSP2	6.93679065572036e-06	0.0002827308923468	21.1565611873146	1	233.831243551276	-1.48644815025653	DUSP2
HLA-DQA1	2.16386079333091e-06	0.0001067296841413	23.6086456876521	1	233.831243551276	-1.30344774032092	HLA-DQA1
THBS1	0.486709311840969	0.776443916254869	0.4853312460629	1	233.831243551276	0.357107874560604	THBS1
CXCL2	0.418422450575719	0.733547167627451	0.657064431726281	1	233.831243551276	0.357248547950258	CXCL2
ID2	0.0052373400090014	0.0581139720571762	7.94421619754521	1	233.831243551276	-0.421943710588474	ID2
FOS	0.107859964012496	0.387916178224561	2.60523523509742	1	233.831243551276	-0.218664029255836	FOS
SERPING1	5.06459647115083e-08	4.57722081073863e-06	31.730836435012	1	233.831243551276	-1.5827536570868	SERPING1
IFIT1	2.48002086119487e-05	0.0008359681129952	18.5140331233501	1	233.831243551276	-1.56632278948297	IFIT1
EREG	0.0328818188515162	0.191278938766843	4.60643546584505	1	233.831243551276	0.578327984351965	EREG
LGALS3BP	0.0001051229884153	0.0028502041554689	15.5709347855039	1	233.831243551276	-1.0573115409129	LGALS3BP
CES1	0.0077250140088028	0.074374910419532	7.22053032309244	1	233.831243551276	0.58129863101809	CES1
TNFSF10	2.92323412901603e-12	1.012738223808e-09	54.3174754046033	1	233.831243551276	-1.17076122473441	TNFSF10
PLBD1	0.0156964067244564	0.117084679825012	5.92280380577978	1	233.831243551276	0.316921205712157	PLBD1
XAF1	0.0010092900133944	0.0174889281863554	11.0883778106289	1	233.831243551276	-0.56307601774322	XAF1
ISG20	1.47215726298705e-08	1.55599537152326e-06	34.4737851435949	1	233.831243551276	-1.38747192551881	ISG20
CCL2	0.0204465256787207	0.141201034476747	5.44732422690679	1	233.831243551276	-1.36688359815513	CCL2
HSPA5	0.346419002509121	0.675295060846164	0.890118380400505	1	233.831243551276	0.188116829644193	HSPA5
CEBPD	0.0055068537781275	0.0599314837005294	7.85033346938334	1	233.831243551276	0.387054001549673	CEBPD
HP	0.0026300601643499	0.0358003379469798	9.24523031869201	1	233.831243551276	0.85940010056264	HP
LMNA	0.992646587040682	0.999957957591602	8.51214104249052e-05	1	233.831243551276	0.0029187859937324	LMNA
VAMP5	4.83037998017121e-06	0.0002063167777832	21.9147684736556	1	233.831243551276	-0.751078963074355	VAMP5
NME2	0.566246096014341	0.825254756758258	0.329940838752785	1	233.831243551276	-0.039406719822534	NME2
MAFB	0.0167991688091977	0.121955316291218	5.80021743887804	1	233.831243551276	-0.378449133134455	MAFB
SELL	0.0106785130143588	0.0915972588136747	6.62405727997834	1	233.831243551276	0.327456764382182	SELL
DDIT4	0.107336074707371	0.387863968967237	2.61304939065832	1	233.831243551276	-0.480009810337464	DDIT4
NDUFA11	0.673284677646252	0.874889749640108	0.178232330191862	1	233.831243551276	0.0320540088989233	NDUFA11
ATP5PO	0.0528712970783142	0.256181358648304	3.78632252146853	1	233.831243551276	-0.168785874969631	ATP5PO
IRF1	0.0322344225275887	0.188842728003951	4.64124719788919	1	233.831243551276	-0.321903536775176	IRF1
TNF	2.33157154441774e-07	1.65223638079421e-05	28.3887259471331	1	233.831243551276	-1.72498394984356	TNF
RPS10	0.0007845954288185	0.0142645396329805	11.578925493882	1	233.831243551276	0.585930759537645	RPS10
RPS5	0.161102590227278	0.478710145969098	1.97635216541336	1	233.831243551276	-0.126511040576548	RPS5
FCGR1A	0.0020062672501509	0.0296471150993864	9.7624427062981	1	233.831243551276	-0.514168038896931	FCGR1A
LAP3	1.52926423190808e-06	8.15084764972545e-05	24.3456600138986	1	233.831243551276	-0.739527194200374	LAP3
CTSD	0.0001392189382862	0.003572713165239	15.0053967956107	1	233.831243551276	0.389677899245868	CTSD
SAT1	0.016131652131613	0.118885849687559	5.87338333015302	1	233.831243551276	-0.275485131827995	SAT1
GBP5	1.3807377674089e-05	0.0005094840661279	19.7235648621785	1	233.831243551276	-1.31506793260657	GBP5
STAT1	0.0020391312055467	0.0297103322378262	9.73131446855605	1	233.831243551276	-0.514002246220762	STAT1
RPL36A	9.66908679453838e-06	0.0003757756721006	20.4637188656339	1	233.831243551276	0.469800330438631	RPL36A
NCF1	0.0807783604122421	0.32688764148653	3.0757439894155	1	233.831243551276	-0.250715318307479	NCF1
HLA-DRB1	2.44863970754914e-13	1.28087190216866e-10	60.3914092866776	1	233.831243551276	-1.00522067088872	HLA-DRB1
ID1	0.208329756107474	0.546875200779194	1.591775446306	1	233.831243551276	-0.315313700814995	ID1
CXCL10	2.8133639318227303e-09	4.08003197182477e-07	38.2010158678411	1	233.831243551276	-5.32094675342272	CXCL10
GADD45B	0.0586862399645323	0.27249991989488	3.6093421937507	1	233.831243551276	-0.321011445364987	GADD45B
RGCC	0.0438813799106544	0.227824359193418	4.10542424899419	1	233.831243551276	-0.575179577363237	RGCC
AREG	0.58436011702071	0.832231965003587	0.300071491351961	1	233.831243551276	0.262000821579656	AREG
OAS3	0.0008287884906834	0.0148943084377577	11.4719893745216	1	233.831243551276	-0.7829775635516	OAS3
CD83	0.000183926919231	0.0046062982663644	14.4470768177526	1	233.831243551276	-0.877573728228903	CD83
NR4A1	0.0177827522893932	0.127463498019145	5.6977363772011	1	233.831243551276	-0.874292299602035	NR4A1
CD163	0.771161446965085	0.917333479020326	0.0847936698862901	1	233.831243551276	0.0649594115770857	CD163
RSAD2	8.23582173557398e-08	6.84781124573858e-06	30.6608168509395	1	233.831243551276	-1.58690981865383	RSAD2
TUBA1A	0.0015531604893037	0.024153388556853	10.2542969861683	1	233.831243551276	-0.37126834023827	TUBA1A
RPL26	0.473771954170056	0.770389023782129	0.514829184467891	1	233.831243551276	0.062819139645655	RPL26
CDKN1A	1.38837913245446e-15	1.08224153374825e-12	73.506744906528	1	233.831243551276	-1.52598377760508	CDKN1A
ZFP36L1	2.18530948620276e-05	0.0007529055224287	18.7745470814139	1	233.831243551276	-0.841158674675684	ZFP36L1
RHOB	0.7316257334213	0.899791143527208	0.117905620628017	1	233.831243551276	-0.0818444327294261	RHOB
AHNAK	0.0039758206851661	0.0476792649859544	8.46204675800336	1	233.831243551276	0.380089463181198	AHNAK
PID1	2.82310032662114e-05	0.0009364283849366	18.2476614765683	1	233.831243551276	-1.16639156844246	PID1
OAS1	6.13062517927247e-07	3.89326540234257e-05	26.3002360634149	1	233.831243551276	-0.797109622474596	OAS1
PSME2	4.66249610631469e-09	6.32072298238661e-07	37.0568438593829	1	233.831243551276	-0.668369033219216	PSME2
TNFAIP6	0.160360034195472	0.477962822955439	1.98340800617109	1	233.831243551276	0.472596069613284	TNFAIP6
MX2	0.0026732397359882	0.0360829502026463	9.214220887962	1	233.831243551276	-0.536472141765728	MX2
PARP14	0.453768755783587	0.756793192565404	0.563098882584414	1	233.831243551276	-0.125703343935511	PARP14
BCL2A1	0.0420408635931588	0.222363719564833	4.17930292314962	1	233.831243551276	-0.275964769347166	BCL2A1
ANKRD22	0.0100435040689072	0.0883375054636183	6.73652956818229	1	233.831243551276	-0.868394998625904	ANKRD22
ARPC1B	0.0075648221165123	0.0735587028133817	7.25934174547535	1	233.831243551276	-0.152810959265707	ARPC1B
CD69	0.368227040056285	0.693735293592446	0.812780780870273	1	233.831243551276	-0.341932146018022	CD69
CALR	0.239650897315234	0.58106685899635	1.38971794035521	1	233.831243551276	-0.151377993523115	CALR
IFIT2	3.21265704077933e-18	5.008532326574971e-15	89.6832534214448	1	233.831243551276	-2.12400086288629	IFIT2
IFI44	0.813390004919335	0.939765103569585	0.0558478980943359	1	233.831243551276	-0.046653510421833	IFI44
LGALS1	8.2035089798893e-05	0.0023253219090268	16.0720948070444	1	233.831243551276	0.409204618323273	LGALS1
ZFP36	4.80895111669747e-06	0.0002063167777832	21.9241033674428	1	233.831243551276	-0.557841502308331	ZFP36
TRIM22	0.0085075840837496	0.0790333274817866	7.04212635146557	1	233.831243551276	-0.432215353848782	TRIM22
IRF7	1.26094375286939e-05	0.0004708530085564	19.9118052778974	1	233.831243551276	-0.677577818824923	IRF7
UBE2L6	1.97785443661333e-12	8.222600177813801e-10	55.2653295811866	1	233.831243551276	-0.962574755918212	UBE2L6
TUBA1B	2.60487269829898e-08	2.66294854862172e-06	33.2026688511322	1	233.831243551276	-0.529436602604085	TUBA1B
IER2	0.418126363278542	0.733547167627451	0.657902146953714	1	233.831243551276	-0.100156216888196	IER2
ALDOA	1.11680550334671e-06	6.33127192624554e-05	25.015531050938	1	233.831243551276	-0.464070452451409	ALDOA
RACK1	0.103192019128524	0.378949262664315	2.67638408444913	1	233.831243551276	-0.122883947716019	RACK1
SGK1	0.166671542170277	0.487964195762369	1.92459730430843	1	233.831243551276	-0.288282133034751	SGK1
OASL	0.0006045339507699	0.0117441548816235	12.0891731479317	1	233.831243551276	-0.687777175755958	OASL
HBB	0.0001242653690279	0.0032835544121118	15.233870412319	1	233.831243551276	5.06368686183007	HBB
C12orf57	0.641082894381354	0.857670131549055	0.217895334827618	1	233.831243551276	-0.101660079368493	C12orf57
CSNK2B	7.16994764336236e-06	0.0002866140609231	21.0874658523999	1	233.831243551276	-0.378575452337289	CSNK2B
CALHM6	4.711297619784549e-13	2.25997322745973e-10	58.775116043865	1	233.831243551276	-1.18162952631075	CALHM6
HERC5	4.12089582954591e-08	3.8936221807649e-06	32.1862373205354	1	233.831243551276	-1.22705730139235	HERC5
CD300E	0.0009129298886311	0.0161275659646002	11.2835571805238	1	233.831243551276	-0.470252216923705	CD300E
ALOX5AP	0.0002415826054952	0.005642356284152	13.9027271265385	1	233.831243551276	0.685605921817751	ALOX5AP
NDUFA13	0.210828953086	0.550095962947404	1.57435081321591	1	233.831243551276	0.0875873008782322	NDUFA13
TSC22D3	0.0312562477433007	0.185455719245693	4.69526450656102	1	233.831243551276	-0.275874481805312	TSC22D3
CITED2	0.571725514434547	0.829134955352055	0.320708121972067	1	233.831243551276	0.116189209986526	CITED2
BTG2	0.256040447118227	0.594883840621932	1.29638126987924	1	233.831243551276	-0.22463724293873	BTG2
RPL10A	0.860916217726802	0.960142444659448	0.0307655687496546	1	233.831243551276	-0.0162593462503263	RPL10A
ZDHHC1	0.360550108358398	0.686531442968845	0.839267735938192	1	233.831243551276	-0.407598643791677	ZDHHC1
RPS17	0.0203501801630824	0.140990393354551	5.45577409527464	1	233.831243551276	0.212162037768448	RPS17
CD74	2.38989482539763e-16	2.1290548758828e-13	78.1076971373002	1	233.831243551276	-0.935770961441096	CD74
PHACTR1	0.0408959337471737	0.218907332916202	4.22700864337788	1	233.831243551276	-0.504859537289106	PHACTR1
CMPK2	0.034056897837587	0.195782126085175	4.54505257257665	1	233.831243551276	-0.503260547581322	CMPK2
KLF2	0.0125870420071004	0.102604959419971	6.32353563229948	1	233.831243551276	-0.416728322037381	KLF2
EEF1B2	0.355084214402166	0.681214262331146	0.8586069152334	1	233.831243551276	-0.107807368356839	EEF1B2
ANXA2	0.495928395604703	0.781554075054568	0.465092737018021	1	233.831243551276	-0.0469807324418268	ANXA2
CXCR4	0.535479112656701	0.805300651250652	0.385121935339351	1	233.831243551276	0.209577364250736	CXCR4
C17orf49	0.243114561987974	0.583100926368078	1.36935182448917	1	233.831243551276	0.131394609166931	C17orf49
PIM1	0.427723316974878	0.739050017789891	0.631193880193669	1	233.831243551276	0.144155417006001	PIM1
HLA-C	5.83028807635522e-05	0.0017564094900556	16.7651220748162	1	233.831243551276	-0.468799953873826	HLA-C
ZFP36L2	0.276352295721745	0.61288140164992	1.1904972010604	1	233.831243551276	-0.188952363098118	ZFP36L2
BST2	0.0007082912261638	0.0132639762353086	11.7788787697873	1	233.831243551276	-0.377051041364419	BST2
NDUFC2	0.456842196883283	0.759293160917951	0.555463852704878	1	233.831243551276	0.0674691675706236	NDUFC2
PDE4B	0.364246295055317	0.690407263211234	0.826418294386122	1	233.831243551276	-0.307695752149421	PDE4B
RPS3	0.230329687835409	0.571051818127365	1.44635747538148	1	233.831243551276	0.0829534187242061	RPS3
GNLY	0.62006226108563	0.847590587490134	0.246435902175632	1	233.831243551276	0.145531536819909	GNLY
NFKBIA	0.0154036559623723	0.11601110939777	5.95685139858245	1	233.831243551276	-0.279074954230832	NFKBIA
ABCA1	0.0742490578037295	0.311586221039069	3.21521223008371	1	233.831243551276	-0.494183299535497	ABCA1
TAGLN2	0.0098838814371421	0.0876755115818183	6.76595787621984	1	233.831243551276	-0.277510567050118	TAGLN2
CALM1	0.0298893209430606	0.180084552301518	4.77380057035182	1	233.831243551276	-0.155379351221033	CALM1
ARPC4	0.0340061593150999	0.195782126085175	4.54765667955818	1	233.831243551276	-0.171477047429939	ARPC4
IFI35	8.83824471152124e-05	0.0024605041973681	15.9212945595123	1	233.831243551276	-0.562462448053898	IFI35
ATP2B1	0.0472106402853801	0.239354107983439	3.97977116168192	1	233.831243551276	0.307714594693594	ATP2B1
OAS2	0.0032472173417502	0.0412416442834106	8.84474331181879	1	233.831243551276	-0.527679643157668	OAS2
RGS2	0.0217095218466012	0.147041866652388	5.34024108984629	1	233.831243551276	0.441085865154213	RGS2
MTSS1	0.006734379259759	0.0685083018986255	7.47515436513046	1	233.831243551276	-0.600825872973256	MTSS1
ZBTB16	0.44703677479461	0.752939657061498	0.580109809577588	1	233.831243551276	0.315437595524545	ZBTB16
IL32	0.0752974525806671	0.31471509000874	3.1919434962738	1	233.831243551276	0.697176107674732	IL32
CLEC4E	0.0027233598589587	0.0364439315031475	9.17886337375538	1	233.831243551276	-0.573989312782957	CLEC4E
FKBP5	0.574189227641657	0.83096867569584	0.316613152040623	1	233.831243551276	0.111423671452789	FKBP5
MCEMP1	0.000696614500432	0.0131241330051177	11.8114012760764	1	233.831243551276	0.592809307316926	MCEMP1
SOCS3	0.498650824199104	0.782641301652833	0.459236836385523	1	233.831243551276	0.133790309885795	SOCS3
CYP27A1	0.456444020179289	0.75923843954069	0.556448423691913	1	233.831243551276	-0.217396207338138	CYP27A1
RPL3	0.194297899148216	0.527948452761776	1.69443809821326	1	233.831243551276	0.131465666448928	RPL3
NDUFB9	5.95008667525891e-05	0.0017838817551401	16.7237531964372	1	233.831243551276	0.342076337485165	NDUFB9
ANXA5	0.0243220590641696	0.158049834834063	5.13799062995711	1	233.831243551276	-0.165422062863563	ANXA5
PTP4A1	0.0981145440116792	0.369469985783111	2.75791518333619	1	233.831243551276	-0.603829051495734	PTP4A1
GIMAP7	0.0022048804506381	0.0313203519138488	9.58174837990686	1	233.831243551276	-0.526391901581318	GIMAP7
RPL8	0.778825267309293	0.92083010543777	0.0790590567917142	1	233.831243551276	-0.017583838355039	RPL8
SAMD9L	1.05034503092134e-05	0.0004007930266245	20.2914732166581	1	233.831243551276	-0.865209037135038	SAMD9L
SLC2A3	1.4693561726541e-07	1.1039644689965e-05	29.3937805616368	1	233.831243551276	0.845921926742566	SLC2A3
ACSL1	0.341731198039566	0.670769830335139	0.907617154070756	1	233.831243551276	0.155764078567216	ACSL1
RPL18	0.204610634018217	0.541345741933645	1.61817083454141	1	233.831243551276	0.0828636701502168	RPL18
SORL1	0.0526758052982553	0.255994195696141	3.79262832488314	1	233.831243551276	0.427967704168303	SORL1
PARP9	0.0091496092649347	0.0830523484368752	6.90796781538833	1	233.831243551276	-0.462083632497841	PARP9
MS4A4A	0.588985415389127	0.835082732846042	0.292739450531136	1	233.831243551276	-0.107516085363912	MS4A4A
CTSB	6.07641945387227e-05	0.0018130407518826	16.6810328596841	1	233.831243551276	-0.345756634172005	CTSB
VCAN	3.39120740563831e-08	3.25347221254777e-06	32.6175174533323	1	233.831243551276	0.541047354850262	VCAN
PSMA6	1.12171330738935e-07	8.74375523109996e-06	29.9836922401889	1	233.831243551276	-0.479208476803717	PSMA6
CD63	0.10277995311092	0.3785799099821	2.68283455937737	1	233.831243551276	-0.166445246575375	CD63
RPL4	0.627111496155406	0.850295225059762	0.236622957000749	1	233.831243551276	0.0501389101601004	RPL4
HSP90AA1	0.0117400976053956	0.0974850181987311	6.45063641569885	1	233.831243551276	-0.229762577549705	HSP90AA1
COX8A	0.122437857636218	0.413108762624009	2.40322384038	1	233.831243551276	0.110271926517111	COX8A
MIDN	0.0710222685130141	0.303768769854016	3.28912120663698	1	233.831243551276	0.25551551769538	MIDN
WDR74	0.32933412794248	0.661213014117612	0.955497367206272	1	233.831243551276	-0.199892304699943	WDR74
GBP2	1.13706819301699e-06	6.38806959608466e-05	24.9771467449123	1	233.831243551276	-0.878216361875281	GBP2
RPS27	0.794361637413143	0.928517182925654	0.0680942945353845	1	233.831243551276	0.0236102222713276	RPS27
ATF3	0.0041198837169991	0.0487506543817962	8.39495660847281	1	233.831243551276	-0.591230685972227	ATF3
LIMD2	0.19852332375844	0.53263264202144	1.66262440703029	1	233.831243551276	-0.12728858417342	LIMD2
LILRB1	1.58554412950668e-16	1.64790886526728e-13	79.1910267670729	1	233.831243551276	-1.05755388500169	LILRB1
TAP1	4.93854247737287e-06	0.0002095017067271	21.8682809883745	1	233.831243551276	-0.716388057411887	TAP1
DDX3Y	0.351450846674556	0.678477925702526	0.871690392964195	1	233.831243551276	-0.337848637379983	DDX3Y
BHLHE40	0.520877238833974	0.797903220580969	0.413403109074761	1	233.831243551276	-0.140274245779209	BHLHE40
GBP4	4.5523167396472805e-09	6.30849937520898e-07	37.1108816047466	1	233.831243551276	-1.15839088056682	GBP4
CDC42	0.0370556310432348	0.204349981923803	4.39799373146342	1	233.831243551276	-0.156635859909218	CDC42
METRNL	0.11517261126526	0.399897774972249	2.50035075885725	1	233.831243551276	0.33097251620022	METRNL
ASGR2	0.474430793106304	0.770656531860097	0.513295193879496	1	233.831243551276	0.117060131151938	ASGR2
RPS18	0.0434038518268313	0.226688793963249	4.12427256507439	1	233.831243551276	0.168044564119894	RPS18
NFKBIZ	0.342970645095741	0.671511755986513	0.902958984617967	1	233.831243551276	-0.113953685898436	NFKBIZ
TNFSF13B	0.0002358930176669	0.0055510522949861	13.9502136875896	1	233.831243551276	-0.328261807617692	TNFSF13B
APOL6	0.0095742045014942	0.0857826713668362	6.82447646962714	1	233.831243551276	-0.415755756705003	APOL6
PLEC	4.52841857988737e-09	6.30849937520898e-07	37.1227767356645	1	233.831243551276	0.743355314746043	PLEC
RIPOR2	0.581844680736746	0.832203790295316	0.304108585041574	1	233.831243551276	0.062178912426802	RIPOR2
PSMB9	4.68083190420551e-10	8.33990507275016e-08	42.3085781733062	1	233.831243551276	-0.782786048456266	PSMB9
TPGS1	0.0868270186620611	0.343561731203435	2.95705012425937	1	233.831243551276	0.454299647658922	TPGS1
PGD	0.0116581625698421	0.0970631532517157	6.46343233902678	1	233.831243551276	0.217475898738675	PGD
CTSL	2.5314861852976603e-09	3.85032874427225e-07	38.44084573907	1	233.831243551276	-1.36427104955957	CTSL
PRELID1	1.05520849922683e-06	6.03695431300782e-05	25.1366935056707	1	233.831243551276	-0.34241465746649	PRELID1
ITGA4	0.0002306550535842	0.0054690681146429	13.9949709416254	1	233.831243551276	-0.57739218093015	ITGA4
CD302	0.0638259465359051	0.286550469832904	3.46787628556319	1	233.831243551276	0.19419638235982	CD302
RPL5	0.383590570419691	0.706098683014303	0.762026639017463	1	233.831243551276	-0.0917334494797997	RPL5
TIMP1	8.72036782798757e-06	0.0003441785681982	20.6788750909845	1	233.831243551276	-0.428339457482352	TIMP1
MARCKSL1	2.8428517918442e-07	1.96978041932671e-05	27.9586492198899	1	233.831243551276	-1.15088622994727	MARCKSL1
HLA-DMB	2.02186097258667e-06	0.0001008666002004	23.7525384899716	1	233.831243551276	-0.873464430212866	HLA-DMB
ACTG1	0.882565274813637	0.96716522877448	0.0218683573667111	1	233.831243551276	-0.0107174743919846	ACTG1
SAMD9	1.11936877627472e-07	8.74375523109996e-06	29.9882706993638	1	233.831243551276	-1.01561921395045	SAMD9
HLA-DMA	2.68315014466983e-12	1.012738223808e-09	54.5251066735015	1	233.831243551276	-0.923620714312462	HLA-DMA
FCGR3A	3.55872627236822e-23	2.21922170344882e-19	122.529722403249	1	233.831243551276	-2.74590409442828	FCGR3A
BLOC1S1	0.298223884889608	0.634088525125529	1.08695352037476	1	233.831243551276	-0.0968350339223549	BLOC1S1
LTA4H	0.830396373122382	0.948064006529368	0.0459814666363603	1	233.831243551276	0.0288276597463772	LTA4H
KDM6B	0.601790569764737	0.840910171260688	0.273045870655004	1	233.831243551276	0.0871716243424313	KDM6B
AP1S2	0.0010365435234351	0.0177579269564326	11.0366141362918	1	233.831243551276	-0.459531218253643	AP1S2
FLNA	4.56097876100023e-05	0.0014437697235328	17.2654224048955	1	233.831243551276	0.360592998955932	FLNA
IFI16	0.0439135471055947	0.227824359193418	4.10416241191696	1	233.831243551276	-0.232187070812153	IFI16
ZBP1	0.0733654437851342	0.309754168885645	3.23510116603986	1	233.831243551276	-0.428771811962248	ZBP1
JCHAIN	0.0049644989699553	0.0562883919575306	8.04445390714188	1	233.831243551276	1.17996270219374	JCHAIN
JUP	0.124891241866484	0.418047119849379	2.37186851519278	1	233.831243551276	-0.370210796320454	JUP
ATP2B1-AS1	0.891236584540885	0.970446726219451	0.0187385074013429	1	233.831243551276	-0.0213322570780051	ATP2B1-AS1
EVI2B	0.316955759284693	0.649962550114879	1.00576694857126	1	233.831243551276	-0.112804496632988	EVI2B
IP6K2	0.982424675516478	0.999957957591602	0.0004863242534457	1	233.831243551276	0.005205955615804	IP6K2
ETV6	0.371019244895274	0.6950063115551	0.80333725399889	1	233.831243551276	-0.145392000126128	ETV6
GAPT	0.345669913783428	0.674569085274692	0.892892949483404	1	233.831243551276	0.253447630347039	GAPT
IL1RN	1.7280354251595101e-09	2.76308433622941e-07	39.3102696296394	1	233.831243551276	-1.01663079290004	IL1RN
ZNF652	0.147574043995181	0.457546642432022	2.11110806936238	1	233.831243551276	0.38268780472348	ZNF652
OTOF	0.451126436117487	0.755014112720844	0.569728301602378	1	233.831243551276	-0.27209015336005	OTOF
FCGR1B	0.0010007105409572	0.0174313713223718	11.1049683817776	1	233.831243551276	-0.530929267773833	FCGR1B
TMEM127	0.912964930556868	0.975796696416239	0.0119722626843506	1	233.831243551276	0.0214761422872544	TMEM127
UQCRH	0.0678189961472316	0.296993862341388	3.36616366865268	1	233.831243551276	0.127156561105557	UQCRH
NAMPT	0.827696765382611	0.947221739480569	0.0474805750159307	1	233.831243551276	-0.0312812892454485	NAMPT
RRP12	0.122897665818497	0.414264780564404	2.39729417794039	1	233.831243551276	0.225331847197604	RRP12
INSIG1	6.34571604079865e-05	0.0018754447976502	16.5928972861677	1	233.831243551276	-0.87396397372173	INSIG1
HSH2D	0.309890380279037	0.643515288518174	1.03563600249335	1	233.831243551276	-0.194311591622298	HSH2D
CTSA	0.365788639476856	0.691259360797207	0.821109896722832	1	233.831243551276	0.0935939274336178	CTSA
MCL1	0.035962225993325	0.200950216213597	4.45011226143731	1	233.831243551276	0.200468496708904	MCL1
PLEKHG2	0.317410033747752	0.650097979379976	1.00387645631963	1	233.831243551276	-0.270531742161983	PLEKHG2
CPVL	9.0367414748916e-12	2.6834818970201903e-09	51.5982616714056	1	233.831243551276	-0.923237498248367	CPVL
PIM3	0.66154230040945	0.867587336562215	0.192144645799387	1	233.831243551276	-0.0741980129799611	PIM3
DYSF	0.0003196435863196	0.0071960195100701	13.3461980877871	1	233.831243551276	0.618431625932226	DYSF
HSP90B1	0.356985744036264	0.683385285830705	0.851832726679379	1	233.831243551276	0.125239892733966	HSP90B1
PMAIP1	0.82724403600395	0.947067024143624	0.04773444494617	1	233.831243551276	-0.0558632556425547	PMAIP1
PARP10	0.75219377520235	0.911342603878348	0.0999315605769775	1	233.831243551276	0.0579721498753732	PARP10
C5AR1	1.67199823365711e-06	8.76183276057626e-05	24.1559156197932	1	233.831243551276	-0.760160209298866	C5AR1
SPTLC2	0.476012745130966	0.771813311021015	0.509626021763017	1	233.831243551276	-0.0970712768587352	SPTLC2
IER5	0.41759311215173	0.733345718777299	0.659413100857361	1	233.831243551276	-0.172454921019859	IER5
FXYD5	0.0149208494773363	0.113887903721749	6.01449711802763	1	233.831243551276	-0.164130669548921	FXYD5
SQOR	0.117691866795175	0.404754131214749	2.46591806190221	1	233.831243551276	-0.198333133495611	SQOR
GSTP1	0.0615456756945972	0.280493033881952	3.52907349272715	1	233.831243551276	-0.139526400083861	GSTP1
RAC1	0.935145401657831	0.986010786245719	0.0066358166215474	1	233.831243551276	0.0077281856519055	RAC1
CYP1B1	0.0024056268605603	0.0334854667465495	9.41528658885574	1	233.831243551276	0.609591710470659	CYP1B1
DEK	0.943862744325738	0.98834846730956	0.0049690464210494	1	233.831243551276	0.0060614424143881	DEK
CSRNP1	0.0047895634628458	0.0547592178489808	8.11174442940551	1	233.831243551276	-0.476438114174902	CSRNP1
SQLE	0.675647454139722	0.876318120635463	0.175507392025125	1	233.831243551276	0.092580284201799	SQLE
CEBPB	0.854922722035289	0.957145079822633	0.0335048177050769	1	233.831243551276	-0.0279391302150061	CEBPB
PTGS2	0.11109154945735	0.393394038850672	2.55794316380702	1	233.831243551276	-0.583471201398349	PTGS2
PNP	0.208454514472762	0.546875200779194	1.59089973307738	1	233.831243551276	-0.231052911837004	PNP
PLIN2	0.832691638912159	0.948778560251457	0.0447266671940036	1	233.831243551276	-0.0452935474555149	PLIN2
SLC25A37	0.0003643591491312	0.0079168768431443	13.0868170971845	1	233.831243551276	0.519845451297331	SLC25A37
ZBTB43	0.001930017648994	0.0287245586136682	9.83671918583756	1	233.831243551276	0.588743491108255	ZBTB43
F13A1	0.124741159099217	0.417768994706078	2.37376681031531	1	233.831243551276	0.332824685627846	F13A1
CLEC2B	5.32035733218961e-07	3.42038642510664e-05	26.6051157641232	1	233.831243551276	-0.670032930161253	CLEC2B
PLSCR1	4.90605967668246e-05	0.0015297094071895	17.1166344195917	1	233.831243551276	-0.528665079205756	PLSCR1
TNNT1	0.779073065473007	0.92083010543777	0.078877255732912	1	233.831243551276	0.0626578226618185	TNNT1
C15orf48	0.0654248671206708	0.290383965383988	3.42634841166393	1	233.831243551276	-1.02860503198966	C15orf48
SP110	3.18308950858017e-06	0.0001447755187972	22.7925558631894	1	233.831243551276	-0.561999266142211	SP110
SPI1	0.0063699399381553	0.0653337918656853	7.57866845658313	1	233.831243551276	-0.171919684955508	SPI1
KMT2E-AS1	0.827198472529745	0.947067024143624	0.0477600341443615	1	233.831243551276	-0.0514617119121861	KMT2E-AS1
NENF	0.513602054723067	0.791993672911238	0.428026069817609	1	233.831243551276	0.188041651814763	NENF
APLP2	0.0123040580593727	0.100825369327527	6.36499198224136	1	233.831243551276	0.188615701421354	APLP2
IGSF6	2.77775056992819e-12	1.012738223808e-09	54.4411373924662	1	233.831243551276	-0.699362267769035	IGSF6
IFNGR2	0.0183003327356478	0.129830346916382	5.64615038066753	1	233.831243551276	-0.268613262348595	IFNGR2
AC009506.1	0.0957796893460804	0.363752827504359	2.7969765502458	1	233.831243551276	0.630765299045137	AC009506.1
LDLR	0.811317091896759	0.938742870496633	0.0571196615110971	1	233.831243551276	0.0463623420144055	LDLR
PGLS	0.163374688301567	0.482617032803682	1.95499197764825	1	233.831243551276	-0.121116950404781	PGLS
AQP9	0.185611336247001	0.514432130149467	1.76247003550527	1	233.831243551276	-0.275938933316673	AQP9
MT1X	0.448044564048425	0.753475188636542	0.577537825233234	1	233.831243551276	-0.120322667910118	MT1X
NEXN	0.487987617955363	0.776556340046521	0.482486849212588	1	233.831243551276	-0.165928158316523	NEXN
IVNS1ABP	0.004637587169262	0.0536093975863664	8.17228396724954	1	233.831243551276	0.532406870961862	IVNS1ABP
MAD1L1	0.0901757601312082	0.350583566195894	2.89514913202429	1	233.831243551276	-0.339784881851144	MAD1L1
AHR	0.69881416529898	0.882682830626785	0.150076998208422	1	233.831243551276	-0.0547536714376209	AHR
HSPB1	0.13742041648355	0.437221284281335	2.22181824240208	1	233.831243551276	-0.297571606149875	HSPB1
ZNF587	0.252656988994974	0.593063927702211	1.31503573961746	1	233.831243551276	0.423463921804591	ZNF587
MXD1	0.48350187180322	0.774188615635687	0.49252313016914	1	233.831243551276	0.0985681499737669	MXD1
SAMD4A	3.70157011497271e-06	0.000163709157709	22.4744621589956	1	233.831243551276	-1.07028544163921	SAMD4A
ACYP2	0.145097121818995	0.452186732465395	2.1373021548573	1	233.831243551276	0.34460389105314	ACYP2
GOLM1	0.427109295065167	0.738822070465016	0.632875601587489	1	233.831243551276	0.311120019114178	GOLM1
MAML2	0.820020402356771	0.943129330338772	0.0518813341096397	1	233.831243551276	0.0482916209373143	MAML2
MT1F	0.113628133903964	0.396894892326118	2.52187649722157	1	233.831243551276	0.282325932551789	MT1F
NFKB1	0.806544130303382	0.935915369663545	0.060105604835234	1	233.831243551276	0.0498553260770245	NFKB1
VSTM1	0.692379280876239	0.880172963073552	0.156909375964357	1	233.831243551276	0.113827421515685	VSTM1
CCR1	1.55510999521486e-05	0.0005573371224229	19.4772179962458	1	233.831243551276	-0.646125584372973	CCR1
NAPSA	0.407007084522395	0.72402536171835	0.690013634492917	1	233.831243551276	-0.504626784862378	NAPSA
EMP1	0.749225757040999	0.909690775098846	0.102423939984059	1	233.831243551276	0.0858062196775382	EMP1
TAGAP	0.0629237141652416	0.284136337099527	3.49180535325653	1	233.831243551276	-0.311702693024538	TAGAP
LGALS3	1.1952436381333e-06	6.65494582803503e-05	24.8706702448165	1	233.831243551276	-0.457814752576141	LGALS3
TKT	0.384334279406349	0.706368572466253	0.759642933427231	1	233.831243551276	-0.0847360181021129	TKT
PELI1	0.288300908551365	0.624685359877105	1.13268604870614	1	233.831243551276	0.183477047041117	PELI1
STK17A	0.277855961032667	0.61342907814361	1.18304919257922	1	233.831243551276	0.249915555180224	STK17A
DDIT3	0.911932584173824	0.975406355975465	0.012259134797853	1	233.831243551276	0.0268134709661565	DDIT3
ANPEP	0.0179659059902717	0.127888650166666	5.6793054316951	1	233.831243551276	0.428201077145149	ANPEP
PHLDA2	3.98359213448446e-05	0.0012739323359305	17.5419370915991	1	233.831243551276	-1.15597406286029	PHLDA2
TMEM167A	0.190977050955713	0.522245143078152	1.72001760966716	1	233.831243551276	-0.127724436032965	TMEM167A
CHFR	0.810778721595984	0.938558772577048	0.0574524363534084	1	233.831243551276	0.0524686519904084	CHFR
PTAFR	0.498028178861959	0.782641301652833	0.460571352960064	1	233.831243551276	0.08904506119838	PTAFR
LIPA	2.2696056110538e-05	0.0007734022180618	18.6965630191468	1	233.831243551276	-0.860401005278401	LIPA
EZH1	0.0770066080328564	0.318021991849598	3.15475065304829	1	233.831243551276	0.460363564683919	EZH1
MIATNB	0.0026358352220995	0.0358003379469798	9.24105291156978	1	233.831243551276	1.61676389389063	MIATNB
ADA2	0.0142402650784749	0.111092059997096	6.09913059421583	1	233.831243551276	-0.286076598216305	ADA2
PDIA6	0.12866899044098	0.425439991723199	2.3249092905339	1	233.831243551276	-0.2130572863708	PDIA6
PPP1R15A	0.0040499850497427	0.0481979136835794	8.42720273970785	1	233.831243551276	-0.318451116841063	PPP1R15A
RPS20	5.11893325069599e-05	0.001588142674196	17.0300517512878	1	233.831243551276	0.36418123496568	RPS20
LTB	0.876218672482117	0.965420166008031	0.0243157717285976	1	233.831243551276	0.0438362846382407	LTB
SPINT2	0.303512286248784	0.638746699531484	1.06337415224998	1	233.831243551276	-0.195068588003269	SPINT2
TMEM150B	0.369267821127519	0.694007273485368	0.809249075956532	1	233.831243551276	0.200241361177347	TMEM150B
MYL12A	3.56719489343289e-05	0.0011585951747628	17.7678550296927	1	233.831243551276	-0.277083042777459	MYL12A
SSR4	0.0243517415946537	0.158049834834063	5.1358253492628	1	233.831243551276	0.153651279595264	SSR4
SAP30	0.233944214720739	0.574734399461688	1.42406881155322	1	233.831243551276	0.377613357944139	SAP30
CSTB	0.254983381664589	0.59448717946652	1.30217640766609	1	233.831243551276	-0.0892511637168758	CSTB
GATAD1	0.492242882550733	0.77948872919918	0.473107235371155	1	233.831243551276	0.185468750378092	GATAD1
NUP98	0.0515614265069622	0.253778260218955	3.82905679259074	1	233.831243551276	0.357729842332844	NUP98
FGL2	6.929871096938989e-11	1.66210292925044e-08	46.7612787015956	1	233.831243551276	-0.753118853676742	FGL2
IGFLR1	0.0001337662157112	0.0034756921715636	15.0856890691733	1	233.831243551276	-0.458757902743725	IGFLR1
C16orf72	0.0155531736767981	0.116311686064848	5.93937903492694	1	233.831243551276	0.627089619421575	C16orf72
DUSP1	0.0069816031515481	0.0703348582440294	7.40816406902706	1	233.831243551276	-0.323400671222829	DUSP1
JAML	0.759707281630531	0.913077803909933	0.0937725711925381	1	233.831243551276	0.0385700928949916	JAML
HNRNPDL	0.0007643487846246	0.013977944342872	11.6299838255261	1	233.831243551276	-0.302518265067482	HNRNPDL
KRT10	0.0652455370813476	0.290108599487191	3.4309514629464	1	233.831243551276	0.303587945326316	KRT10
NFKBID	0.969456989596732	0.999699402020418	0.0014692164518887	1	233.831243551276	-0.0087304174750644	NFKBID
CD37	0.0002200218774473	0.0052569211791633	14.0890937846699	1	233.831243551276	-0.401358330576543	CD37
RBM3	0.164691362174708	0.484669813365493	1.94276931717008	1	233.831243551276	-0.162567590823397	RBM3
RNH1	4.20712389476885e-07	2.76164469555564e-05	27.1110543968519	1	233.831243551276	-0.442935943343529	RNH1
CDC42EP3	0.0691490729106133	0.300759143993547	3.33370751447133	1	233.831243551276	0.233281987214036	CDC42EP3
GIMAP4	3.86539283852638e-06	0.0001697506319792	22.3832796575602	1	233.831243551276	-0.67126862049481	GIMAP4
CD7	0.33323798286878	0.663760132176979	0.940162243995293	1	233.831243551276	-0.304646418676868	CD7
ARL4A	0.189304739362413	0.519322425701487	1.73309728040192	1	233.831243551276	-0.234681674100365	ARL4A
ERLIN2	0.338575025455935	0.668067373567205	0.919582756160089	1	233.831243551276	-0.233489475922888	ERLIN2
CXCL3	0.226487647531196	0.567293211695291	1.47051834397735	1	233.831243551276	0.713772983069187	CXCL3
TYROBP	7.57351959815044e-07	4.58528817612293e-05	25.8465283111529	1	233.831243551276	-0.266329846932026	TYROBP
STXBP2	0.849861636449509	0.956538271914992	0.0359120449277107	1	233.831243551276	0.0178097056420091	STXBP2
ZYX	0.0058518569385447	0.0623797946474618	7.73681822940555	1	233.831243551276	-0.240812820206412	ZYX
RPS27L	0.0031059786829282	0.0399358413747229	8.92906583650921	1	233.831243551276	-0.333252337759533	RPS27L
GRIPAP1	0.487669168711709	0.776556340046521	0.483194279476291	1	233.831243551276	0.108885362556129	GRIPAP1
C1QA	2.62470549081866e-07	1.83906330794889e-05	28.1317271443521	1	233.831243551276	-2.17821810840833	C1QA
FYB1	1.4408808984961e-05	0.0005254580867264	19.6352054872526	1	233.831243551276	-0.337895762122052	FYB1
CFD	0.0020032711043674	0.0296471150993864	9.76530648209375	1	233.831243551276	-0.326650855905355	CFD
BTF3	0.0237279026375852	0.156063844620912	5.1819237086224	1	233.831243551276	-0.174982469168871	BTF3
LDHA	0.0243816454634971	0.158049834834063	5.13364670985433	1	233.831243551276	-0.232842017577484	LDHA
NR4A2	0.498737100966791	0.782641301652833	0.459052142305237	1	233.831243551276	-0.150452159655819	NR4A2
AKAP13	0.0466048885870328	0.237441246101909	4.00191951181104	1	233.831243551276	0.18977196205038	AKAP13
ABHD5	0.0041424866621889	0.048925278078429	8.38464919083194	1	233.831243551276	0.554767303748065	ABHD5
IFNAR2	0.692485774997186	0.880172963073552	0.156794872326701	1	233.831243551276	-0.0630391251068354	IFNAR2
CDA	0.003170828609458	0.0405468228562602	8.88987173308163	1	233.831243551276	0.380748955901149	CDA
RPL29	0.868949427740452	0.962481106818732	0.0272825800839492	1	233.831243551276	-0.0151300555602835	RPL29
RASGEF1B	0.0030144617201366	0.0390003802630124	8.98582652146965	1	233.831243551276	-0.686594009673631	RASGEF1B
IRS2	0.0148493455663219	0.113481028126941	6.0231986851169	1	233.831243551276	0.54128118127568	IRS2
RNASE6	0.0334672902937267	0.193601133832727	4.57556862982481	1	233.831243551276	0.30803005979946	RNASE6
ERAP2	0.589969517127951	0.835198617209966	0.291194580543367	1	233.831243551276	-0.130432734427119	ERAP2
STAB1	0.0007479889620707	0.0137853695912299	11.6722567531808	1	233.831243551276	0.45415800738043	STAB1
SLA	0.304640756148607	0.638997563182883	1.05841152929095	1	233.831243551276	0.167992243548481	SLA
HLA-A	2.33544436887856e-06	0.0001109830633378	23.4470092950981	1	233.831243551276	-0.3698143504972	HLA-A
CR1	0.0001312299002375	0.003438443940678	15.1241756533092	1	233.831243551276	0.625693865061049	CR1
APOBR	9.04230968606849e-09	1.02523351276951e-06	35.5651951070632	1	233.831243551276	0.764543492903028	APOBR
FCGR2B	0.0005918191233032	0.0115692290060167	12.1308813005969	1	233.831243551276	-1.36027214129246	FCGR2B
LRRK2	0.234249797679855	0.574868619768744	1.42220364485006	1	233.831243551276	0.186777415130722	LRRK2
LINC00877	0.0263784092317585	0.165322371828388	4.9941636872264	1	233.831243551276	-0.697456621951311	LINC00877
RAPGEF1	0.231796791525268	0.572577477847928	1.43725989799677	1	233.831243551276	0.228943508769678	RAPGEF1
VNN2	0.954369696362022	0.992238984080288	0.0032811959540909	1	233.831243551276	-0.0117756758967805	VNN2
ATF5	2.6943881602042397e-11	6.7208818268134705e-09	48.9929471616396	1	233.831243551276	-1.19712143289715	ATF5
URI1	0.673423797028948	0.874889749640108	0.178071201543023	1	233.831243551276	0.115352551291111	URI1
FYN	0.0112770302152839	0.0948424163847059	6.52420320212356	1	233.831243551276	0.392536941165661	FYN
GCA	0.531705109205368	0.803035028465941	0.392297582193114	1	233.831243551276	0.0652427982851353	GCA
UPP1	0.268845644531188	0.607043580964763	1.22845902028069	1	233.831243551276	0.13050141699454	UPP1
NFE2	0.0003817160529739	0.0082493239641414	12.9947620492862	1	233.831243551276	0.533441569383918	NFE2
RPL41	0.0694093781169181	0.300883105263922	3.32743431210531	1	233.831243551276	0.13178641469069	RPL41
USP37	0.431482481859288	0.741859596601743	0.620977228768815	1	233.831243551276	-0.36399311694476	USP37
PROK2	0.0323933955976719	0.189498325466306	4.63263127056158	1	233.831243551276	0.948530309227191	PROK2
STARD4	0.549817941973495	0.814990417434446	0.358683702882308	1	233.831243551276	-0.175952339146879	STARD4
HSP90AB1	0.0129907272630335	0.104394555685924	6.26603714785856	1	233.831243551276	-0.25847378841245	HSP90AB1
GMPR	0.001574807435003	0.0243684842796004	10.2276343835348	1	233.831243551276	-0.977882533872181	GMPR
AGFG1	0.0074606579634307	0.0729202096535476	7.28503560058963	1	233.831243551276	0.471230239132809	AGFG1
RPL27A	8.03451071000229e-05	0.0022983123297052	16.1142432562602	1	233.831243551276	0.356059190509853	RPL27A
DOCK11	0.120940066513657	0.409881660206068	2.42271290604886	1	233.831243551276	0.299506421865723	DOCK11
PIK3CA	0.126382894778538	0.421682039507202	2.35313909347462	1	233.831243551276	0.50010587940154	PIK3CA
FUOM	0.0006580916189193	0.0125500285491771	11.9227743015573	1	233.831243551276	-0.635289829355552	FUOM
MOAP1	0.392644205505447	0.713718339244105	0.733449288466601	1	233.831243551276	0.232772190273781	MOAP1
MAP3K8	0.0070668618203536	0.0706607755398446	7.38562629679936	1	233.831243551276	-0.391609048918789	MAP3K8
MED6	0.0763317506853661	0.316245364538882	3.16932844818931	1	233.831243551276	0.443261167695823	MED6
LILRA5	0.0019443288522493	0.0288686541014925	9.82255234302703	1	233.831243551276	-0.32099186469058	LILRA5
PNRC1	0.193082279468201	0.525333240667998	1.70374167033349	1	233.831243551276	-0.169117212798404	PNRC1
SERPINB1	0.550086207470893	0.815194294151256	0.358201270334502	1	233.831243551276	0.0542682340526539	SERPINB1
GIMAP8	0.0029736797815438	0.0386330564952232	9.01169096090905	1	233.831243551276	-0.750325740113891	GIMAP8
RRP7A	0.609781114203137	0.842860341261391	0.261197123397578	1	233.831243551276	-0.07372134293899	RRP7A
GAPDH	0.317238431973229	0.650097979379976	1.00459016910904	1	233.831243551276	0.0727130103093506	GAPDH
PPDPF	0.0695464245486754	0.300883105263922	3.32414175010798	1	233.831243551276	-0.162877389581308	PPDPF
BEST1	0.123303992048258	0.415185580136576	2.39207478515592	1	233.831243551276	-0.377175664152579	BEST1
C2CD3	0.414521928021048	0.729547263442249	0.668171494784919	1	233.831243551276	0.328191018329146	C2CD3
S100P	0.0906103451576595	0.351834441097861	2.88730021699499	1	233.831243551276	0.518522247439905	S100P
MAP2K4	0.659061853850218	0.866338473990296	0.195163258031607	1	233.831243551276	-0.134687497094969	MAP2K4
VSIG4	0.0037298278548183	0.0456062872600927	8.58258367608346	1	233.831243551276	-1.46433112656254	VSIG4
SHISA4	0.266060205463692	0.605158453288927	1.2428853563292	1	233.831243551276	-0.75029128083451	SHISA4
SLAMF7	0.0057163617765187	0.0614327333326521	7.78055830019233	1	233.831243551276	-1.21196648598259	SLAMF7
NEK4	0.688238538259427	0.879478591103645	0.16139916047012	1	233.831243551276	0.11555724150311	NEK4
ASPH	9.32611904266212e-05	0.0025620122621163	15.8126727504381	1	233.831243551276	0.776831398258173	ASPH
NSUN5	0.717063265911282	0.891886684569083	0.131642074549628	1	233.831243551276	0.082119608418245	NSUN5
ATP5MC3	0.002710666379863	0.036352076440486	9.18775471312295	1	233.831243551276	-0.245640160711179	ATP5MC3
HSPA1A	0.0174343973643844	0.125688904004972	5.73334283631294	1	233.831243551276	-0.600989926789627	HSPA1A
ADM	0.110111288351235	0.391478902028679	2.57212612926956	1	233.831243551276	-0.41248002954303	ADM
KIF22	0.0059336890732946	0.0630366014668918	7.71090282651406	1	233.831243551276	0.5640163260781	KIF22
SLFN5	0.512143806519395	0.791506512380409	0.431000842777374	1	233.831243551276	-0.184753129394227	SLFN5
TRIB1	0.812512207780797	0.939170737297692	0.0563845931132153	1	233.831243551276	-0.042837708085636	TRIB1
PTCH2	0.242315961571011	0.582305331929413	1.37401592214054	1	233.831243551276	0.338375012883614	PTCH2
NAPA	0.0037820417941669	0.0459123336596013	8.55633084563563	1	233.831243551276	-0.281251986970038	NAPA
POLR2L	0.0010264579051583	0.0176822969518438	11.055606679056	1	233.831243551276	0.312136194109819	POLR2L
HSPA8	3.12810700788691e-08	3.09632941288616e-06	32.7964847946094	1	233.831243551276	-0.922478545707101	HSPA8
MIEN1	0.395346508572555	0.715995675122595	0.725102464197947	1	233.831243551276	-0.0890417039289965	MIEN1
EZR	0.011568482858695	0.0965960499859337	6.47754481029031	1	233.831243551276	-0.332094450487712	EZR
CD9	0.0003339125564511	0.0074367096501046	13.2596200002824	1	233.831243551276	-1.38706892942495	CD9
PADI2	0.0002989244172908	0.0068032579059334	13.4791727913823	1	233.831243551276	1.08169130933251	PADI2
CD4	0.0229350946950804	0.15215239416864	5.24236964290377	1	233.831243551276	-0.41614315254382	CD4
RBP7	0.0981909209935247	0.369484058485814	2.75665469923569	1	233.831243551276	0.292146726896503	RBP7
SOS2	0.0034451331295451	0.0433142141045234	8.7326972984035	1	233.831243551276	0.663693047101315	SOS2
BAX	0.0003870020840188	0.0083218792963506	12.9675707103632	1	233.831243551276	-0.345233155097616	BAX
FTH1	2.46479519339704e-13	1.28087190216866e-10	60.3751202398446	1	233.831243551276	-0.829825115498045	FTH1
HLA-DQA2	0.301779666886255	0.637157423503461	1.07104040327444	1	233.831243551276	-0.556946083698862	HLA-DQA2
ARHGEF40	0.731693535732276	0.899791143527208	0.117843646836486	1	233.831243551276	0.07023932897616	ARHGEF40
PTMS	0.0576161657868252	0.269134389398234	3.64046277834205	1	233.831243551276	0.609409991210377	PTMS
NCOA7	0.000690594539371	0.0131241330051177	11.8283858382712	1	233.831243551276	-0.624091656379802	NCOA7
PPA1	0.0140680783381598	0.110681627316927	6.12120791219998	1	233.831243551276	-0.340173547124272	PPA1
CDK17	0.784414173796037	0.923467394334923	0.0750134266205882	1	233.831243551276	0.0788377125076533	CDK17
FLVCR2	0.957705049124745	0.993397703738119	0.0028186118625268	1	233.831243551276	-0.0127604184996054	FLVCR2
CLEC5A	0.294912274883021	0.629733054833537	1.10199576050804	1	233.831243551276	0.354307535381836	CLEC5A
UTY	0.389138305346531	0.711215261471562	0.74440238868302	1	233.831243551276	0.278879930645285	UTY
DENND3	0.0101935485211365	0.088656859941154	6.70930418023037	1	233.831243551276	0.436162111852082	DENND3
ADAMTS2	0.743663383694254	0.905935702425741	0.107186340754243	1	233.831243551276	0.10756295181695	ADAMTS2
ARHGDIB	0.0219131522264105	0.147570645015006	5.32358628094349	1	233.831243551276	-0.130571877231784	ARHGDIB
IPO13	0.589181830352439	0.835082732846042	0.292430690728758	1	233.831243551276	0.21739272177757	IPO13
G6PC3	0.96363065484448	0.996792081944769	0.0020836384885148	1	233.831243551276	-0.0097893427619507	G6PC3
SOX4	9.70171315076999e-06	0.0003757756721006	20.4567053107138	1	233.831243551276	1.0019353675033	SOX4
OTUD1	0.860600994618998	0.960142444659448	0.0309066359086912	1	233.831243551276	-0.0441427771005933	OTUD1
KLF4	0.0703329267437596	0.302063451221821	3.30538009957632	1	233.831243551276	-0.240415366523743	KLF4
SLC12A7	0.723603581486325	0.894547436308762	0.125367370305951	1	233.831243551276	0.0759132784156522	SLC12A7
FBXW7	0.230398713022523	0.571051818127365	1.44592787459945	1	233.831243551276	0.251714694059574	FBXW7
CAVIN3	5.89804924962582e-06	0.000241975231057	21.4960016684289	1	233.831243551276	1.15888906535852	CAVIN3
HLX	0.000105057204777	0.0028502041554689	15.5721975870312	1	233.831243551276	0.68957383863904	HLX
NRG1	0.900384500589391	0.971823131693462	0.0157030089067291	1	233.831243551276	0.0404331432560044	NRG1
A1BG	0.0050271422356646	0.0566133508737258	8.02094793571528	1	233.831243551276	0.585046090256837	A1BG
CKAP4	2.24781457485791e-06	0.0001086617960373	23.5279998215511	1	233.831243551276	0.623897164616721	CKAP4
FFAR2	0.0122664560622859	0.100649500005809	6.37057472085059	1	233.831243551276	-0.631738731636613	FFAR2
ANXA1	0.592804758378919	0.835986086216856	0.286773191637359	1	233.831243551276	-0.0419011909124726	ANXA1
NDUFB2	0.706242567512001	0.88703497502615	0.142406459262323	1	233.831243551276	0.0281593402801011	NDUFB2
MAN2B1	0.712743415077561	0.891000406412829	0.135881785455463	1	233.831243551276	-0.0396687691223672	MAN2B1
TTL	0.43966255601867	0.747066948046982	0.599207354093208	1	233.831243551276	-0.357841767960518	TTL
EIF1AY	0.17216126232078	0.496805937914107	1.87549132613719	1	233.831243551276	-0.435649766479677	EIF1AY
FAM20A	0.723229197666262	0.894547436308762	0.125721890674632	1	233.831243551276	0.0975075359704585	FAM20A
LAIR1	0.0110357305584725	0.0932601158643582	6.56378596877375	1	233.831243551276	-0.350670180672256	LAIR1
USP15	0.12084701406899	0.409789004749441	2.42393255905063	1	233.831243551276	0.159017461811183	USP15
ZNF213-AS1	0.822400799775189	0.945169809693712	0.0504947718244308	1	233.831243551276	-0.104813432430169	ZNF213-AS1
WDFY3	0.163962383071349	0.483467345428931	1.94952248509911	1	233.831243551276	0.311788118348491	WDFY3
MAP3K3	0.481821848808999	0.774188615635687	0.496321744650567	1	233.831243551276	0.109997097485391	MAP3K3
PML	0.0053401574092908	0.0590447191566271	7.90782750477487	1	233.831243551276	-0.467661198797029	PML
CD3E	0.35410127846161	0.680695305945314	0.862128208209552	1	233.831243551276	0.42096120289564	CD3E
CX3CR1	0.0004069134132463	0.0086901097431655	12.8684314738182	1	233.831243551276	-1.07200994563077	CX3CR1
TSC2	0.678329784556704	0.877247861789717	0.172443794368478	1	233.831243551276	0.103423953055745	TSC2
IL7R	0.0430081003597987	0.225470703744323	4.14006031158051	1	233.831243551276	0.88585537928949	IL7R
ZMYM4	0.379614154836306	0.70328991965514	0.774884113543942	1	233.831243551276	0.202196414403636	ZMYM4
JUNB	0.0002385395518485	0.0055922279899538	13.9279820456406	1	233.831243551276	-0.421472717611073	JUNB
ZCCHC7	0.237109627343716	0.578035823344571	1.40489046764198	1	233.831243551276	-0.275520619290092	ZCCHC7
NAA15	0.762337676470933	0.914218798167835	0.0916670001507943	1	233.831243551276	0.0752625454450533	NAA15
MAPK1	0.0165429338739999	0.120939901099957	5.82793992486038	1	233.831243551276	0.384197778292754	MAPK1
TPPP3	0.806072030090905	0.935790631967963	0.0604053311732706	1	233.831243551276	-0.111666534385303	TPPP3
LUCAT1	0.228072396943483	0.567379879710041	1.46049296009363	1	233.831243551276	0.30576391883802	LUCAT1
DDX60L	0.587755452133036	0.834521245588265	0.294677721811886	1	233.831243551276	0.0853775834047015	DDX60L
CNIH4	0.0757656460109723	0.315141661193601	3.18166502783591	1	233.831243551276	-0.240757168572029	CNIH4
YPEL3	0.0020980203718314	0.0301457489371906	9.67679675694106	1	233.831243551276	0.592124413602163	YPEL3
CLASP2	0.0467446494546364	0.237958884897235	3.99678236657307	1	233.831243551276	0.407744713846176	CLASP2
CCDC93	0.284487600145683	0.620831583729782	1.15080001651224	1	233.831243551276	0.270529656863423	CCDC93
FAAP100	0.302180117036664	0.63745575116871	1.06926348565396	1	233.831243551276	0.309699884550095	FAAP100
GABARAPL1	0.886828350986182	0.968861527111042	0.0202988226643028	1	233.831243551276	0.0272798302844214	GABARAPL1
MAN2A1	0.186471180720499	0.515669305087819	1.7555712393684	1	233.831243551276	0.264886149327533	MAN2A1
HMCES	0.387446195733926	0.708982975019454	0.749739681257699	1	233.831243551276	-0.319293443973349	HMCES
PSMA3	0.0076352553218983	0.0739458347952535	7.24217385672551	1	233.831243551276	-0.324938410297974	PSMA3
RPS26	0.303487891963448	0.638746699531484	1.0634816943791	1	233.831243551276	0.146149746255932	RPS26
HTT	0.0020525656416996	0.0298363621017225	9.71873692214725	1	233.831243551276	0.534811253934392	HTT
PKM	7.87905150870068e-05	0.0022642288114404	16.1538166878326	1	233.831243551276	0.293411255169009	PKM
HRH2	0.0145773060133324	0.112644916575755	6.05670602728109	1	233.831243551276	0.333370369450012	HRH2
PHOSPHO2	0.583595343028717	0.832231965003587	0.30129518141737	1	233.831243551276	0.238199433437834	PHOSPHO2
ICAM1	0.0146454443767711	0.112741600001332	6.04825286783702	1	233.831243551276	-0.472151278506054	ICAM1
LILRA2	1.3520513945859e-08	1.47919166607678e-06	34.663977937277	1	233.831243551276	-0.68955042913319	LILRA2
CCNG1	0.891109327141528	0.970446726219451	0.0187826595112664	1	233.831243551276	-0.0355397398249923	CCNG1
PSMB6	0.118098462994645	0.405329397742423	2.46043762301523	1	233.831243551276	-0.130251008396833	PSMB6
HMGB2	1.40618908050329e-05	0.0005158232415304	19.6857064892849	1	233.831243551276	0.623104379195761	HMGB2
RNF213	0.778392826234773	0.92083010543777	0.0793768652096834	1	233.831243551276	0.0340793223231798	RNF213
RHOC	8.91656905283452e-08	7.24387091068351e-06	30.486549392038	1	233.831243551276	-1.23326974103371	RHOC
RARA-AS1	0.152469720257838	0.466994683461628	2.06077376412183	1	233.831243551276	-0.456984894232085	RARA-AS1
VKORC1	0.339079452616756	0.668510738703158	0.917660294674295	1	233.831243551276	-0.124136665038912	VKORC1
CSF3R	2.28808380579062e-06	0.0001097576200993	23.4903921778469	1	233.831243551276	0.587686818791619	CSF3R
PER1	0.17634483956093	0.503058746341243	1.83926832250979	1	233.831243551276	0.26497894663075	PER1
RB1CC1	0.757329484936022	0.913077803909933	0.0956984758082764	1	233.831243551276	-0.044493124385553	RB1CC1
NBEAL2	4.61964545463642e-06	0.0002000563128827	22.0084456931149	1	233.831243551276	0.909491910291617	NBEAL2
FOXJ3	0.444078029343263	0.750479834955172	0.587713251347403	1	233.831243551276	0.193975866135944	FOXJ3
CBX7	0.520126337456508	0.797714668071517	0.414895737027709	1	233.831243551276	0.409284834769533	CBX7
ARID4A	0.4784167039889	0.772797469150471	0.504088244843839	1	233.831243551276	0.13305813334568	ARID4A
USP42	0.393772658357048	0.714658410219602	0.729953690763338	1	233.831243551276	0.277869870703266	USP42
CUL1	0.0039144727568565	0.047139158863254	8.49137671288149	1	233.831243551276	-0.464462536468851	CUL1
CHMP1B	0.229692249583665	0.57020735207155	1.45033216313984	1	233.831243551276	-0.200555263982463	CHMP1B
TRPM7	0.0570630583571912	0.267536927175272	3.65679179795048	1	233.831243551276	0.426264045863047	TRPM7
HBA1	0.157198042042477	0.474255921711121	2.01387817320445	1	233.831243551276	44.3244403732772	HBA1
EIF2AK2	0.0025051807188028	0.0346774385194325	9.33793281192705	1	233.831243551276	-0.471353269245446	EIF2AK2
SLC38A6	0.252633108207422	0.593063927702211	1.31516850083822	1	233.831243551276	-0.380106756115954	SLC38A6
PDXK	0.0304262144969475	0.182062467391767	4.74251255126048	1	233.831243551276	0.365434827666098	PDXK
METTL7B	0.960637718333589	0.994940510135901	0.0024409780430556	1	233.831243551276	-0.0160751035271018	METTL7B
STIM2	0.563734232656064	0.824263397422665	0.334231670585505	1	233.831243551276	0.203978800215119	STIM2
ZNF808	0.408584177259866	0.72549286144434	0.685380667843216	1	233.831243551276	-0.373831249122175	ZNF808
ROCK1	0.0203544122574076	0.140990393354551	5.45540205001716	1	233.831243551276	0.258396189887857	ROCK1
RPL6	0.154780321655799	0.469688606250881	2.03765292421897	1	233.831243551276	0.133659582808353	RPL6
ARRDC4	0.178735211218261	0.506172923322922	1.81901587179135	1	233.831243551276	0.328453522889597	ARRDC4
PIP5K1C	0.478662764361207	0.772797469150471	0.503523987259067	1	233.831243551276	0.178064151355193	PIP5K1C
ABI3	3.32707238661008e-10	6.69278174287111e-08	43.0984523597386	1	233.831243551276	-1.19974511494972	ABI3
NT5C3A	9.00213346971714e-05	0.0024949913029847	15.8841417185773	1	233.831243551276	-0.742037348155812	NT5C3A
EGR3	0.0072133785677552	0.0714009980135262	7.34754123219338	1	233.831243551276	-1.77933303335266	EGR3
CNBP	3.55967357695914e-10	6.93691388309912e-08	42.9418949996661	1	233.831243551276	-0.559374736507571	CNBP
TMEM107	0.581082670993277	0.832203790295316	0.3053385057427	1	233.831243551276	0.125595831144458	TMEM107
EIF4EBP2	0.273503004156765	0.610626717163094	1.20475175289821	1	233.831243551276	0.139850967042582	EIF4EBP2
GK	0.279210534697519	0.615032460040172	1.1763831891312	1	233.831243551276	-0.205614234801972	GK
CTSC	5.9601315608156e-08	5.2348423117248e-06	31.371929190423	1	233.831243551276	-0.669129307862183	CTSC
POU2F1	0.578294049572222	0.831846410905005	0.309867189902488	1	233.831243551276	0.153439873030645	POU2F1
KDM1B	0.438827693150365	0.746491620520107	0.601400658058555	1	233.831243551276	0.145930880516235	KDM1B
PHLDA1	0.250090970844992	0.592367506883466	1.32939034889739	1	233.831243551276	-0.794796643283973	PHLDA1
ABLIM1	0.247282053096071	0.588816565799702	1.34531334137568	1	233.831243551276	1.19530426608089	ABLIM1
RNF19B	0.107881586512046	0.387916178224561	2.60491362262632	1	233.831243551276	-0.349817722830569	RNF19B
TBC1D9	0.623106130405847	0.848501453185499	0.242168264634405	1	233.831243551276	0.123156458368155	TBC1D9
TRAPPC2	0.0714019673892081	0.304765686953526	3.28023810977005	1	233.831243551276	0.611917493297654	TRAPPC2
C7orf50	0.158577655202578	0.475885590877417	2.00049821436268	1	233.831243551276	-0.231046146213896	C7orf50
ANKRD10	0.0129510830196405	0.10421026285223	6.27160133046844	1	233.831243551276	0.419702432401504	ANKRD10
SP140	0.129817423295404	0.427198655234902	2.31093911736921	1	233.831243551276	-0.390940869342593	SP140
AMPD2	0.458008692708466	0.759455411143283	0.552587259058274	1	233.831243551276	0.1467432368861	AMPD2
ARHGEF3	0.900814453766424	0.971823131693462	0.0155670420094701	1	233.831243551276	-0.0280382562321674	ARHGEF3
RSRC1	0.482106727421683	0.774188615635687	0.495676082570928	1	233.831243551276	0.1331787107549	RSRC1
DGKD	0.0026503352594144	0.0358513897564177	9.23060539219738	1	233.831243551276	0.523379487376022	DGKD
SIRPB1	0.195193933762982	0.52969076194341	1.68762412816652	1	233.831243551276	-0.177228362215396	SIRPB1
SGMS2	0.0102570147618771	0.0890846017480026	6.6979126306335	1	233.831243551276	0.700327115182978	SGMS2
TOB1	0.230360385189106	0.571051818127365	1.44616640112981	1	233.831243551276	0.312289397982154	TOB1
TCN2	3.8630867016481005e-10	7.30006323378107e-08	42.7525239758378	1	233.831243551276	-1.10918706477331	TCN2
YTHDF3-DT	0.476578849973533	0.772289282872179	0.508317828840913	1	233.831243551276	0.31377241786421	YTHDF3-DT
FRY	0.0407013138365713	0.218428049126384	4.23525816590671	1	233.831243551276	0.45776453555517	FRY
PPP1R15B	0.819658017121812	0.942960923135183	0.0520941534116976	1	233.831243551276	-0.0411061706917662	PPP1R15B
ZCCHC2	0.655755439102226	0.86490924666698	0.199230883970297	1	233.831243551276	0.0921949123530004	ZCCHC2
PARP12	0.529149148331097	0.801355285967931	0.397209855162782	1	233.831243551276	-0.126530102005922	PARP12
VIM-AS1	0.624714926190951	0.849592755745871	0.239931361013229	1	233.831243551276	0.115538640974037	VIM-AS1
HSPE1	0.0074837931652133	0.0729202096535476	7.27929713393963	1	233.831243551276	-0.435258456216833	HSPE1
VSIR	0.0065762497179678	0.0671186468760191	7.51934320863288	1	233.831243551276	-0.184807340571342	VSIR
ACSL3	0.753332635030488	0.911482792403982	0.098984173326572	1	233.831243551276	-0.0652140386512983	ACSL3
SLC1A3	0.899137174094969	0.971606984886137	0.0161008581120401	1	233.831243551276	0.052764542044143	SLC1A3
BIRC3	0.0056636865930412	0.0613172736010508	7.79785105064905	1	233.831243551276	-0.858523162642163	BIRC3
CDC16	0.560269350258521	0.82111390557277	0.340211405402878	1	233.831243551276	0.14526825207276	CDC16
SLF2	0.592457954844232	0.835986086216856	0.287311671428289	1	233.831243551276	0.165887515306093	SLF2
R3HDM2	0.335591706851436	0.664771395367056	0.931032137150772	1	233.831243551276	-0.278224696910637	R3HDM2
HBEGF	0.14151068804399	0.444193281981337	2.17614131735175	1	233.831243551276	-0.393339946017664	HBEGF
MTMR4	0.0093090557263251	0.0842543853546638	6.87615471596688	1	233.831243551276	0.868890971757169	MTMR4
MYADM	0.0118663786432328	0.0982718953774236	6.43109468719701	1	233.831243551276	0.241437481638054	MYADM
SULT1A1	0.828862596539895	0.947705748445689	0.0468300933393198	1	233.831243551276	-0.0334335574802601	SULT1A1
ELMO2	0.350177867308384	0.678170552961206	0.876318204344277	1	233.831243551276	-0.224036813950735	ELMO2
SMIM27	0.884817618300024	0.967698573145666	0.0210316775934001	1	233.831243551276	0.0401701781731126	SMIM27
IL31RA	0.571400480277175	0.829005151889945	0.321250961905457	1	233.831243551276	-0.323113326032109	IL31RA
DDX39B	0.0814209958948457	0.328422594049326	3.06268234798264	1	233.831243551276	0.184850879601286	DDX39B
IFRD1	0.730051987297261	0.898723020297663	0.119349206095242	1	233.831243551276	-0.0685301928172133	IFRD1
DCLRE1B	0.472499558553355	0.769140114962033	0.517801569835232	1	233.831243551276	0.421305469494834	DCLRE1B
TGFBI	0.326149860491387	0.658955439600735	0.968186600205977	1	233.831243551276	-0.165499093613634	TGFBI
PSTPIP2	0.0887306412822133	0.348002691217536	2.92154911449106	1	233.831243551276	-0.301215353786203	PSTPIP2
HELZ2	0.189374470180433	0.519322425701487	1.7325491930062	1	233.831243551276	0.260222248600869	HELZ2
G6PD	0.505724607857258	0.786458517356075	0.44427245792437	1	233.831243551276	-0.0781561940098244	G6PD
SERTAD1	0.0028162497977811	0.0372534400081262	9.11505980001133	1	233.831243551276	-0.559990020426625	SERTAD1
NAB2	0.806922904581065	0.93604140614827	0.0598657005798592	1	233.831243551276	0.0690329745576736	NAB2
PRKD2	0.219087414928646	0.558846001557926	1.51847911067608	1	233.831243551276	0.329095126311143	PRKD2
GSTM1	0.352036212184208	0.678608290318616	0.869570036009144	1	233.831243551276	-0.410621427206068	GSTM1
FKBP3	0.365619638630337	0.691259360797207	0.82169003846067	1	233.831243551276	-0.150001542165903	FKBP3
MIR181A1HG	0.410703946508713	0.727288835751357	0.679194827783188	1	233.831243551276	0.190936703469371	MIR181A1HG
RABEP1	0.0374868625740749	0.205963061684521	4.37788298870753	1	233.831243551276	-0.500004746292636	RABEP1
PDLIM7	0.0040694298490371	0.0483370753116111	8.41817537991224	1	233.831243551276	0.457637546686992	PDLIM7
TCF7L2	0.0002117512289391	0.0051384365112125	14.1655555774296	1	233.831243551276	-0.753734910010899	TCF7L2
MLKL	0.243572780891374	0.583726709461442	1.36668413381277	1	233.831243551276	0.187935087864547	MLKL
INTS1	0.0037891510317128	0.0459123336596013	8.55278512806309	1	233.831243551276	0.644150930744591	INTS1
MANF	0.310800000684134	0.644523210216446	1.03174075915427	1	233.831243551276	0.216693047232183	MANF
MYOF	0.0062879751978653	0.064599362988284	7.60278826399368	1	233.831243551276	-0.513084635965714	MYOF
PTGER2	1.66264729862924e-05	0.0005891061678552	19.3388763605612	1	233.831243551276	-0.806244151017311	PTGER2
MMGT1	0.605045475017097	0.842086449379516	0.26817909680731	1	233.831243551276	-0.112117498070868	MMGT1
DBI	0.422815943427795	0.73617148488657	0.644737286488943	1	233.831243551276	0.0624080186530581	DBI
EFCAB2	0.0403047071884663	0.217234359574136	4.25219932954189	1	233.831243551276	0.446480791985377	EFCAB2
FABP5	0.158211158887344	0.475885590877417	2.00403959507629	1	233.831243551276	0.258627294405623	FABP5
TNFAIP2	0.499918389820665	0.782869028674653	0.456528785691272	1	233.831243551276	-0.0987051850343798	TNFAIP2
PFKFB3	0.241879480985564	0.582069470398146	1.37657307648394	1	233.831243551276	-0.250346091330424	PFKFB3
RPS3A	0.348431300978308	0.676047788705889	0.882705239827416	1	233.831243551276	0.0932610038617376	RPS3A
ELP4	0.430332752350246	0.740495321097167	0.624087579071455	1	233.831243551276	-0.293982869057539	ELP4
TMPO	0.014663166810083	0.112741600001332	6.04606092796221	1	233.831243551276	0.330233189515225	TMPO
DYNLL1	0.103413000936452	0.379120208018645	2.67293651334099	1	233.831243551276	-0.178450907052513	DYNLL1
ALDH2	0.0027102699225943	0.036352076440486	9.18803310320936	1	233.831243551276	-0.396219429780988	ALDH2
PDPR	0.999271127636763	0.999957957591602	8.36279809873934e-07	1	233.831243551276	0.0002581228128595	PDPR
SYNE2	0.0532306987663706	0.257123654149564	3.77479419889902	1	233.831243551276	1.25983523819603	SYNE2
NUDT3	0.497856144395063	0.782641301652833	0.460940573705472	1	233.831243551276	0.118972784944248	NUDT3
TMEM251	0.637010203027188	0.854830132575327	0.223256822095376	1	233.831243551276	-0.141498658244976	TMEM251
SCPEP1	0.272637689734367	0.610035390449771	1.20911787766914	1	233.831243551276	-0.12107900133125	SCPEP1
PRKCI	0.214927635876924	0.554984984401033	1.54630081222696	1	233.831243551276	-0.455849726195759	PRKCI
NFKB2	0.26890676862993	0.607043580964763	1.22814454885437	1	233.831243551276	-0.214008614764443	NFKB2
EHBP1L1	0.0294167017142914	0.17896834330763	4.80183495670284	1	233.831243551276	0.301879295596646	EHBP1L1
ZNF92	0.688208144063709	0.879478591103645	0.161432388657001	1	233.831243551276	0.140989587545481	ZNF92
BCL6	0.0005435497964405	0.01089225788484	12.2979740637064	1	233.831243551276	0.653654261513328	BCL6
UBE2G1	0.504743564351298	0.785324567688297	0.446326384506532	1	233.831243551276	-0.129530048147593	UBE2G1
MEGF9	2.02647207681812e-05	0.0007056213684603	18.9301416594397	1	233.831243551276	0.557330775373093	MEGF9
ITGA5	0.077510053522676	0.318834230717287	3.14396536365303	1	233.831243551276	0.307339454231409	ITGA5
PEAK1	0.121591599542763	0.411642353283752	2.41420235435557	1	233.831243551276	0.56485420413648	PEAK1
TP53INP2	0.202869754877428	0.539026753905259	1.63072249018693	1	233.831243551276	0.479352073212049	TP53INP2
ALDH1A1	0.44360634427785	0.750479834955172	0.588932667984764	1	233.831243551276	-0.258480613831766	ALDH1A1
PCGF6	0.360281496981442	0.68643917359495	0.840208648351907	1	233.831243551276	0.369690422165189	PCGF6
CD38	0.0248243708033209	0.159625290448082	5.10171489623563	1	233.831243551276	-0.592457564568949	CD38
PLK3	0.25380087584135	0.594107455610609	1.30869459315565	1	233.831243551276	-0.208018328127214	PLK3
PPIA	0.818348587101868	0.942249222519802	0.0528669695793199	1	233.831243551276	0.0152024187649364	PPIA
CLEC10A	0.0058084904620388	0.0620235385638257	7.75070337779701	1	233.831243551276	-0.833831777984415	CLEC10A
CCND3	0.916737844818254	0.977789858606201	0.0109530489200894	1	233.831243551276	-0.0113668301923352	CCND3
PPP1R10	0.551188303824689	0.815615943670097	0.356223951521783	1	233.831243551276	-0.132223010254558	PPP1R10
AGAP3	0.176244731606157	0.503058746341243	1.8401234269865	1	233.831243551276	0.437260991986849	AGAP3
ATP13A1	0.421353414626296	0.735395564249486	0.648819423996303	1	233.831243551276	0.15034307995443	ATP13A1
LENG8-AS1	0.357214026613771	0.683385285830705	0.851022811473089	1	233.831243551276	-0.406020333036998	LENG8-AS1
CDK2AP1	0.0915135528505618	0.353580245090522	2.87111837287303	1	233.831243551276	-0.405429449217875	CDK2AP1
DPEP2	0.578799158942453	0.831846410905005	0.309043661151497	1	233.831243551276	-0.131675352007568	DPEP2
UQCRC1	0.725900834681087	0.895888327265913	0.123204322933284	1	233.831243551276	-0.0329824740612072	UQCRC1
FPR1	7.51701940955096e-07	4.58528817612293e-05	25.8625845567325	1	233.831243551276	-0.442748456622454	FPR1
CLEC2D	0.0123416911363464	0.100868657832577	6.35942227895925	1	233.831243551276	1.0641004873997	CLEC2D
CXCL16	9.12033994820963e-10	1.57984555325098e-07	40.7726315530914	1	233.831243551276	-1.2417137634786	CXCL16
POLM	0.429708324214681	0.740081141697055	0.625782132922458	1	233.831243551276	0.211516490208604	POLM
PPP4R2	0.358992525957087	0.685029801673316	0.844737285861946	1	233.831243551276	-0.13460878910623	PPP4R2
C3AR1	2.1378220056373898e-11	5.79628609876293e-09	49.5425586988972	1	233.831243551276	-1.2023320726824	C3AR1
STK16	0.314406204362984	0.648144492696717	1.01644362539712	1	233.831243551276	0.238992713761082	STK16
BROX	0.404750935408552	0.722833736161065	0.696687473983208	1	233.831243551276	-0.142025124109939	BROX
CTNNB1	0.713706423536126	0.891000406412829	0.134930035964558	1	233.831243551276	0.0594171202870327	CTNNB1
DELE1	0.174382971068327	0.500438199531564	1.85612961678996	1	233.831243551276	-0.269024861735333	DELE1
PRTN3	0.0601992790115233	0.276845651855353	3.56635999189344	1	233.831243551276	2.66966067509959	PRTN3
ZBTB11-AS1	0.611390705179723	0.843560915341034	0.25885047281153	1	233.831243551276	-0.2864039809022	ZBTB11-AS1
FAM200B	0.0046508473531469	0.0536093975863664	8.16692129532385	1	233.831243551276	0.373809569452762	FAM200B
RGS1	0.139306965283099	0.440973723606806	2.20056271482595	1	233.831243551276	-1.07307938841629	RGS1
TBC1D7	0.818739184988385	0.94239407432388	0.0526358145493364	1	233.831243551276	-0.053255800139936	TBC1D7
MYCBP2	0.0339646621471867	0.195751971487852	4.54978952423509	1	233.831243551276	0.265485962342894	MYCBP2
ANXA6	0.130337695122027	0.427332211767065	2.30465577614056	1	233.831243551276	0.223656319191266	ANXA6
ARFGEF2	0.0146134922241478	0.112644916575755	6.0522117220227	1	233.831243551276	0.608523675372717	ARFGEF2
CCNY	0.113573229981258	0.396894892326118	2.52264767031173	1	233.831243551276	0.246604336395886	CCNY
SLC7A5	0.852522313678169	0.956538271914992	0.034635762400256	1	233.831243551276	0.0845875511978641	SLC7A5
BIN3	0.234531507270144	0.574868619768744	1.4204868100778	1	233.831243551276	0.269683372285172	BIN3
NAP1L1	0.499602789969857	0.782641301652833	0.457201947148011	1	233.831243551276	-0.0940962141126041	NAP1L1
ANXA2R	0.0285271376007003	0.175042569888929	4.8559064757017	1	233.831243551276	-0.562534412502091	ANXA2R
LFNG	0.797876591660559	0.930230065897622	0.0657348649367353	1	233.831243551276	-0.0703831117662232	LFNG
ZNF335	0.10294064451196	0.378724400694149	2.68031571720748	1	233.831243551276	0.444195996520449	ZNF335
GTF3C5	0.606898694008503	0.842557445553573	0.265432923990305	1	233.831243551276	0.126661375939938	GTF3C5
KIAA0586	0.317351554792569	0.650097979379976	1.0041196203614	1	233.831243551276	0.372917129748392	KIAA0586
APBB1IP	0.0613166141519751	0.279919770023219	3.53535494974967	1	233.831243551276	-0.172860306130964	APBB1IP
ASGR1	0.139726575081142	0.441405735666668	2.19587916638804	1	233.831243551276	0.17649148984398	ASGR1
ADD1	0.0138668216738089	0.109460126528952	6.14737027223986	1	233.831243551276	0.405091676209193	ADD1
TMEM128	0.0433535359457432	0.226615800635084	4.12627134262431	1	233.831243551276	-0.617927764275334	TMEM128
KMT2D	0.0002976216997427	0.0067984209509008	13.4878440162566	1	233.831243551276	0.745512646747112	KMT2D
TLR8	0.645718112406511	0.860165748575419	0.211889628483626	1	233.831243551276	-0.103841950692729	TLR8
LY86	0.219246347223671	0.558846001557926	1.51742870998273	1	233.831243551276	-0.119135963987692	LY86
CALCOCO2	3.26515567102378e-08	3.1814860569538e-06	32.7014417730703	1	233.831243551276	-0.703909154636429	CALCOCO2
RSRP1	6.25307723238732e-05	0.0018568661724365	16.6227809717806	1	233.831243551276	0.550224833104288	RSRP1
PPP2R5C	0.404866504729955	0.722833736161065	0.696344287738383	1	233.831243551276	-0.140597107726724	PPP2R5C
CEACAM3	0.0964684694156926	0.365592964107142	2.78534582505583	1	233.831243551276	-0.993640436347962	CEACAM3
FOXN3	0.578392601494232	0.831846410905005	0.309706398389696	1	233.831243551276	-0.0777870631168921	FOXN3
ADGRE5	0.466027470712531	0.76504519933353	0.53312355505387	1	233.831243551276	-0.0819517909523387	ADGRE5
AP5B1	0.0449384502823108	0.23217578787116	4.06446286324816	1	233.831243551276	0.292611362307018	AP5B1
CA5B	0.69658312661707	0.881892358018694	0.152425988403474	1	233.831243551276	-0.102160574181972	CA5B
VPS9D1	0.189140347714061	0.519322425701487	1.73439034253521	1	233.831243551276	0.2796691222364	VPS9D1
CAMK2D	0.0001288522737198	0.003390391472224	15.1609460214541	1	233.831243551276	-0.905381633898946	CAMK2D
RSU1	0.0529200872369555	0.256218683237309	3.7847526155901	1	233.831243551276	-0.296111407668909	RSU1
HNRNPAB	0.0141771109284547	0.110787548558701	6.10719575469444	1	233.831243551276	0.409338395404975	HNRNPAB
TPT1	0.0757173218760748	0.315141661193601	3.18272272611816	1	233.831243551276	0.166685082372473	TPT1
RAP2B	0.0407861715225176	0.21869524128497	4.23165611292073	1	233.831243551276	-0.283547467924673	RAP2B
TRANK1	0.105672078878588	0.385588697417716	2.63815113489763	1	233.831243551276	-0.422578818722138	TRANK1
CIITA	0.0721381287141982	0.306857688036657	3.26315980364296	1	233.831243551276	-0.364130670595292	CIITA
PCM1	0.0778149715319409	0.319666773697749	3.13746994342802	1	233.831243551276	0.275626113723091	PCM1
NCOR2	0.710489593189807	0.890491143598382	0.138124134033585	1	233.831243551276	0.0596007978020552	NCOR2
CWC22	0.909376342607589	0.974490611275464	0.012984275680424	1	233.831243551276	0.0322103566185178	CWC22
FCHO1	0.610249268889542	0.842860341261391	0.260513215275734	1	233.831243551276	0.115949055198425	FCHO1
NSL1	0.118821509370709	0.406234063835384	2.45074346226342	1	233.831243551276	-0.269311724043198	NSL1
IL2RG	2.75656679217019e-05	0.0009192486906937	18.2966587472394	1	233.831243551276	-0.822754534051109	IL2RG
IRF9	0.294972779533156	0.629733054833537	1.10171898359739	1	233.831243551276	-0.152341943800391	IRF9
UBR5-AS1	0.311155802179553	0.644523210216446	1.03022117350742	1	233.831243551276	0.344505792752456	UBR5-AS1
AK2	0.876371248619603	0.965420166008031	0.024255375364598	1	233.831243551276	-0.0212707222499779	AK2
AIFM1	0.733373288952656	0.901145976336702	0.116314102076412	1	233.831243551276	0.0831566897231947	AIFM1
IL15	0.10926894606048	0.389372084361803	2.58442566304063	1	233.831243551276	-0.359005027107662	IL15
HCAR3	0.226294298613563	0.567293211695291	1.4717472976968	1	233.831243551276	0.450377454443496	HCAR3
PLEK	0.0283157246168575	0.174138913915901	4.86901711291359	1	233.831243551276	-0.204850396141375	PLEK
PPIF	0.0478465146709135	0.241400376608266	3.95684373678197	1	233.831243551276	-0.340197502399782	PPIF
LINC00309	0.891531155860637	0.970446726219451	0.0186365085839724	1	233.831243551276	-0.0987919393187579	LINC00309
SLC35B3	0.858652177381089	0.959082030834403	0.0317861517874146	1	233.831243551276	0.0543425609937147	SLC35B3
LTB4R	0.0028686690598763	0.0377405490662217	9.07999829761003	1	233.831243551276	0.535812540655818	LTB4R
NLRP3	0.435759049641597	0.745012204163523	0.609517831840475	1	233.831243551276	-0.123518974009241	NLRP3
USP18	7.33988237466522e-05	0.0021289072785308	16.2974783065949	1	233.831243551276	-1.05700873208725	USP18
BCL9L	0.196407352722422	0.530674285778607	1.67845502750055	1	233.831243551276	0.416959828109501	BCL9L
PEX26	0.0601900050576422	0.276845651855353	3.56661990812033	1	233.831243551276	0.395053732643469	PEX26
TRIM56	0.00090798161047	0.0160857196673039	11.2941394421345	1	233.831243551276	0.578373679900791	TRIM56
ZNF675	0.449901424850855	0.754477881592225	0.572822484346499	1	233.831243551276	-0.309316000243869	ZNF675
EIF2A	0.435420452763813	0.745012204163523	0.610418857179501	1	233.831243551276	-0.128240063237048	EIF2A
WDR36	0.298334787158163	0.634088525125529	1.08645350302349	1	233.831243551276	0.328144720859514	WDR36
RAPGEF2	0.0042161819277562	0.0495161974383958	8.35143879351796	1	233.831243551276	0.72172314248072	RAPGEF2
ARL6IP1	0.289282000578724	0.625380425028171	1.12807509583107	1	233.831243551276	-0.131573718346337	ARL6IP1
KCTD18	0.871504747516487	0.963928338895353	0.0262197047973571	1	233.831243551276	0.059315327519538	KCTD18
MARCO	1.33399043606445e-06	7.29026970529868e-05	24.6365201985697	1	233.831243551276	-0.8061284236161	MARCO
PPP3CB	0.236898008605029	0.577745788682426	1.40616286233725	1	233.831243551276	0.308590598940112	PPP3CB
ITPR1	0.0706993120275116	0.303010934572895	3.29671721142111	1	233.831243551276	0.383886076233286	ITPR1
PTCD3	0.366259959560171	0.691701122900432	0.81949393155087	1	233.831243551276	0.243245810740729	PTCD3
FAM107B	0.0296661541753014	0.179959277662626	4.78697976762313	1	233.831243551276	0.462421018849724	FAM107B
YARS2	0.621044264714921	0.847627399421561	0.24505401667214	1	233.831243551276	-0.18012186587596	YARS2
SMCO4	5.0015554674357e-08	4.57722081073863e-06	31.7584717076574	1	233.831243551276	-0.765856302220506	SMCO4
HDAC9	0.406456793090333	0.723363174004372	0.691636419912368	1	233.831243551276	0.20622075462614	HDAC9
IRF2BP2	0.611807188489103	0.843717315675078	0.258245446508435	1	233.831243551276	-0.0715725974651504	IRF2BP2
RYBP	0.231076975588549	0.572050821663435	1.44171476219318	1	233.831243551276	-0.348982423744043	RYBP
RPS6	0.0745893594467933	0.31238364372747	3.20762063471464	1	233.831243551276	0.152688816158826	RPS6
JUND	0.0048388474205914	0.0551646298259747	8.09253487111983	1	233.831243551276	0.356062492780084	JUND
CD40	2.6604383062704503e-09	3.95011744711965e-07	38.3279487859942	1	233.831243551276	-1.51684267961814	CD40
ITGAE	0.050686361882163	0.250857264045372	3.8582548652862	1	233.831243551276	0.425776780871366	ITGAE
JADE1	0.493975469443399	0.780813386986318	0.469327022172939	1	233.831243551276	-0.276585868526014	JADE1
CST7	0.0325189771952064	0.190054678340494	4.62585644024562	1	233.831243551276	0.67618907807848	CST7
HCG18	0.364938414787681	0.691142523972651	0.824032316096604	1	233.831243551276	-0.283163291224548	HCG18
CCPG1	0.131672804527259	0.429451836404801	2.28865951598623	1	233.831243551276	0.237390704371734	CCPG1
ZC3H6	0.153829411982706	0.468398541564529	2.04712015087766	1	233.831243551276	0.444983826960468	ZC3H6
NARS2	0.140532719172919	0.443054619192278	2.18692564923345	1	233.831243551276	-0.880097680132497	NARS2
NAE1	0.576021600049458	0.831419532694781	0.313589989288201	1	233.831243551276	0.182401291816731	NAE1
PRKCB	0.219392528855276	0.558846001557926	1.51646338609298	1	233.831243551276	0.143307235795911	PRKCB
KLF9	0.945210756115593	0.98834846730956	0.0047328964476337	1	233.831243551276	-0.0153615873366088	KLF9
L3MBTL2	0.103071114535734	0.378949262664315	2.67827377860314	1	233.831243551276	-0.484190568956063	L3MBTL2
OSM	0.0278785313222381	0.171958972626585	4.89645790591651	1	233.831243551276	-1.16358778989333	OSM
NXF1	6.69183678658098e-05	0.0019591687418365	16.4850296282127	1	233.831243551276	0.649897177751715	NXF1
XRN1	0.005481036090946	0.059902922442418	7.85912009002766	1	233.831243551276	-0.430874826088067	XRN1
GPR183	0.350495360889109	0.678378776849206	0.875161831692289	1	233.831243551276	-0.324221605144694	GPR183
CHD3	0.002128306917131	0.0305106251384579	9.6493643133316	1	233.831243551276	0.644164153316231	CHD3
YWHAH	0.0158899093299964	0.117683461498643	5.90065888573703	1	233.831243551276	-0.409548690495969	YWHAH
LINC00937	0.0068839859447766	0.0696891823890054	7.43431924666887	1	233.831243551276	0.519573489163571	LINC00937
SLC25A25	0.882728695687127	0.96716522877448	0.0218070902532111	1	233.831243551276	-0.0377241047027695	SLC25A25
TSPYL2	0.485788473455355	0.775850846972203	0.487387937898602	1	233.831243551276	0.29762655324041	TSPYL2
RNF169	0.002555837572745	0.0351836713104588	9.29977067922153	1	233.831243551276	0.834996924911184	RNF169
B4GALT4	0.338339055607325	0.66794690910375	0.920483405676851	1	233.831243551276	-0.298413601035149	B4GALT4
PLA1A	0.199715787067879	0.533602248566964	1.65379042640093	1	233.831243551276	-1.71603649732118	PLA1A
HYOU1	0.0013745127659718	0.0220346056776362	10.4900104033626	1	233.831243551276	0.923010867274672	HYOU1
TREM1	0.0621999540530791	0.282738261600761	3.51126859135492	1	233.831243551276	-0.25291440299124	TREM1
ATF7IP	0.497663296796946	0.782641301652833	0.461354720805671	1	233.831243551276	-0.134182305400896	ATF7IP
MDM2	0.453497956536613	0.756793192565404	0.563775508624252	1	233.831243551276	0.139185938948682	MDM2
EEF2	0.189374359503456	0.519322425701487	1.73255006274497	1	233.831243551276	-0.157849318535222	EEF2
CRTC3	0.693848054183069	0.880568529767441	0.155334398128768	1	233.831243551276	0.088138372150538	CRTC3
RNPEPL1	1.83128895948554e-05	0.0006415684242332	19.1392009500863	1	233.831243551276	0.595793369500753	RNPEPL1
TXN	0.455636558486185	0.758502290101402	0.558449206267277	1	233.831243551276	0.068327236168757	TXN
SPSB3	0.10859088303955	0.388732919996918	2.59440287419225	1	233.831243551276	0.253739675885462	SPSB3
CMPK1	0.927044897529463	0.981669550177234	0.0084019613075289	1	233.831243551276	-0.0170602163062101	CMPK1
C15orf39	0.0002167283450712	0.0051981459994776	14.1191867944114	1	233.831243551276	-0.593845908615335	C15orf39
TMX4	0.0900929120627243	0.350479974811696	2.8966501146567	1	233.831243551276	0.254154133690381	TMX4
ARPC1A	0.0337114634255829	0.194652486964754	4.56286297283766	1	233.831243551276	-0.303902917122138	ARPC1A
ARF4	0.499580590166728	0.782641301652833	0.457249325636008	1	233.831243551276	-0.0831977014751276	ARF4
EVA1B	0.0386446557567571	0.211207776774003	4.32507321513866	1	233.831243551276	0.825619252560949	EVA1B
SYF2	0.159756885766568	0.477124092221677	1.98916679404463	1	233.831243551276	0.151681234633261	SYF2
ILF3-DT	0.537436384986386	0.806219219815998	0.381436599428136	1	233.831243551276	-0.114646637291858	ILF3-DT
CHCHD10	0.81421205274504	0.939765103569585	0.0553477458812997	1	233.831243551276	-0.0305941053368572	CHCHD10
HMGCR	0.234583716684587	0.574868619768744	1.42016890334048	1	233.831243551276	0.32130296343107	HMGCR
S100A11	2.02225188726503e-07	1.48361914929232e-05	28.6980269893733	1	233.831243551276	-0.241371545494206	S100A11
CBX1	0.107026277905214	0.38758180546859	2.61769005920233	1	233.831243551276	0.335331939839046	CBX1
TNS3	0.76579482710125	0.915372156757407	0.0889392791078212	1	233.831243551276	0.0641427438921053	TNS3
MICB	0.301118800839447	0.636966364326592	1.07397955476091	1	233.831243551276	-0.311619172838555	MICB
ACO2	0.990642738917051	0.999957957591602	0.0001378370777108	1	233.831243551276	0.0020606229804198	ACO2
WDR6	0.0693939067342505	0.300883105263922	3.32780645440604	1	233.831243551276	0.47811614213848	WDR6
PLK2	0.0590034133954542	0.273101607120237	3.60023447106434	1	233.831243551276	-1.37087480514513	PLK2
AZU1	8.366472514980051e-09	1.00333312698876e-06	35.7396329236926	1	233.831243551276	2.08224962200764	AZU1
RIOK3	0.56853963929142	0.82632282053804	0.326055107904896	1	233.831243551276	-0.063236227366132	RIOK3
RNF24	0.0007156233353199	0.0133611590390869	11.758734913475	1	233.831243551276	0.573718578376153	RNF24
MICAL2	0.745320339749427	0.90742242067111	0.105755170832171	1	233.831243551276	-0.0794193820780654	MICAL2
TRAF1	0.522147954511903	0.798116057866502	0.410885858920737	1	233.831243551276	0.406957208280195	TRAF1
DTNBP1	0.237491919444273	0.578515472521283	1.40259537319017	1	233.831243551276	-0.262229388985949	DTNBP1
UCP2	1.55612203286468e-10	3.46570607033719e-08	44.8658561549285	1	233.831243551276	-0.700649909548313	UCP2
ANKRD28	0.019559794402161	0.137204587054978	5.5267088110218	1	233.831243551276	0.456780566207984	ANKRD28
ZBED6	0.0775633699786583	0.318843226886561	3.14282761223699	1	233.831243551276	1.16865864055557	ZBED6
SF3B2	0.514739627140692	0.792892362662649	0.425715673870458	1	233.831243551276	-0.0569042258029343	SF3B2
DDX46	0.678971370642192	0.877247861789717	0.171715702057795	1	233.831243551276	0.0464927199185678	DDX46
SLC26A11	0.594462792369418	0.837122806841934	0.28420774626602	1	233.831243551276	-0.188185916690881	SLC26A11
MYH9	6.56920881304691e-08	5.68966474418896e-06	31.1577298744849	1	233.831243551276	0.512167014303853	MYH9
C1RL	0.585152560326412	0.832231965003587	0.298806943702484	1	233.831243551276	0.161251095930495	C1RL
PIGQ	0.664248244822591	0.868214641524561	0.188883563342865	1	233.831243551276	0.141252140635965	PIGQ
SLC15A3	0.458341361868894	0.759455411143283	0.551769018233261	1	233.831243551276	-0.117005827667893	SLC15A3
ABHD2	0.774070799308873	0.918647497014819	0.0825910902843715	1	233.831243551276	0.0561448461250268	ABHD2
RAB39A	0.0132748402200278	0.10572401483026	6.22666839553256	1	233.831243551276	-0.904444652726848	RAB39A
FKBP4	0.196063154819028	0.530663990213306	1.68104914083358	1	233.831243551276	-0.323358418917838	FKBP4
ZBTB10	0.354485604078135	0.680804504783261	0.860749794200883	1	233.831243551276	-0.324234982963695	ZBTB10
CEBPZ	0.485258082914692	0.775850846972203	0.488575504166933	1	233.831243551276	-0.126150537366318	CEBPZ
ZNF385A	0.0038637233556115	0.0466941450495996	8.51599797836979	1	233.831243551276	-0.344814911506892	ZNF385A
NLRP1	0.0488965635379116	0.245506417248323	3.91968220557473	1	233.831243551276	0.364622288281873	NLRP1
ANKRD11	0.0353567912362877	0.19917339670234	4.47969441503506	1	233.831243551276	0.269582939685535	ANKRD11
TMPO-AS1	0.0358569258118243	0.200721534436747	4.4552194612829	1	233.831243551276	0.97712698896244	TMPO-AS1
CLK1	0.181239615255533	0.508755021334938	1.79813206079177	1	233.831243551276	0.221704140629162	CLK1
USP32	0.291522719709623	0.627543090976881	1.11761876767476	1	233.831243551276	0.185053411781794	USP32
MYSM1	0.395428015574442	0.715995675122595	0.724851987790389	1	233.831243551276	0.215639367241621	MYSM1
GPAT4	0.395006872533594	0.715667418144779	0.726146992600449	1	233.831243551276	0.193532660280881	GPAT4
STOM	0.16895238701732	0.491870721493936	1.90397166063301	1	233.831243551276	-0.268426610044502	STOM
CSF1R	0.0005843666753189	0.0114956169946034	12.1557534295094	1	233.831243551276	-0.607790247736946	CSF1R
NOP16	0.641033446505888	0.857670131549055	0.217959953895293	1	233.831243551276	0.110066750594752	NOP16
VAV3	0.0128287402877717	0.103660979083742	6.28888433448153	1	233.831243551276	0.757185686577572	VAV3
SEC61B	0.0109878083690856	0.0930977893880681	6.57175354140708	1	233.831243551276	0.188612038050843	SEC61B
ZFX	0.424425412603971	0.737452458344487	0.640269463604735	1	233.831243551276	0.181298182474385	ZFX
ARHGAP30	0.25227813642822	0.592934135977435	1.3171437363042	1	233.831243551276	0.127478691129589	ARHGAP30
STMN1	0.0050901301119103	0.0567417749793977	7.99761395479454	1	233.831243551276	1.10725313831979	STMN1
TBC1D10C	0.284531216532989	0.620831583729782	1.15059108319633	1	233.831243551276	0.216092068961694	TBC1D10C
ODF2	0.648096813528319	0.861171847721022	0.208847085628364	1	233.831243551276	-0.144918608618088	ODF2
KLF6	0.648029821065681	0.861171847721022	0.208932409831832	1	233.831243551276	-0.0491604060445242	KLF6
MPO	0.0008117808946474	0.0146308256041077	11.512440069236	1	233.831243551276	1.19151034587415	MPO
WDR26	0.108508280810326	0.388694372468091	2.595623010628	1	233.831243551276	0.268484166601501	WDR26
IRGQ	0.179779117734701	0.507264169486293	1.81026980824943	1	233.831243551276	0.483746422868068	IRGQ
GCH1	0.0152479611801326	0.115116568909572	5.97523365175249	1	233.831243551276	-0.42137994425584	GCH1
NACC2	0.0008395293519508	0.0150439799964521	11.4468767290082	1	233.831243551276	0.506885482270153	NACC2
ROGDI	0.502404288147402	0.784621372623892	0.451251664266375	1	233.831243551276	0.127907172255135	ROGDI
DCTN4	0.0256489136894505	0.162217673192103	5.04380076037467	1	233.831243551276	0.388710951400963	DCTN4
SIPA1L1	0.099796738838306	0.371467242872702	2.73039963861998	1	233.831243551276	-0.32873693908256	SIPA1L1
VEGFA	0.100248611582779	0.371891934461755	2.72309514957935	1	233.831243551276	0.609845196341312	VEGFA
LAMTOR1	0.28515170710454	0.621548532758795	1.14762318951965	1	233.831243551276	-0.0900646735714647	LAMTOR1
C2	4.47555030276477e-05	0.0014239556983694	17.3040193162875	1	233.831243551276	-1.23149547108432	C2
FAM98A	0.643421169957744	0.859229908545652	0.214852953239523	1	233.831243551276	0.165179572335603	FAM98A
OXSR1	0.342438541309598	0.671193666711024	0.904955973993206	1	233.831243551276	-0.172667353524304	OXSR1
YME1L1	0.0558867973925562	0.265228362663608	3.69208732151277	1	233.831243551276	-0.251009971199413	YME1L1
UBXN2A	0.823896278805471	0.945747345588931	0.0496337562813075	1	233.831243551276	0.0548336941465964	UBXN2A
FHOD1	0.026741023390905	0.167092116047895	4.97002226921102	1	233.831243551276	0.462304075861347	FHOD1
ETS2	0.878633975351085	0.966252889304524	0.0233687132525087	1	233.831243551276	0.0272264197944735	ETS2
BCL3	0.873464490752479	0.964276591435737	0.0254192365339166	1	233.831243551276	0.0267175546449146	BCL3
DGKZ	4.91729225999029e-08	4.57675142288051e-06	31.7959647800896	1	233.831243551276	0.736848243255642	DGKZ
HEATR6	0.663427364432318	0.868214641524561	0.189869339775092	1	233.831243551276	-0.163191774583898	HEATR6
IGF2R	0.017010532211841	0.123346138224465	5.7776783224383	1	233.831243551276	0.376151682687345	IGF2R
PNISR	0.0598688428300518	0.275936514329788	3.57564750775994	1	233.831243551276	0.207228497403121	PNISR
ARMC5	0.197003472180401	0.531146726815456	1.67397490154564	1	233.831243551276	0.490985673729102	ARMC5
USP34	0.0037855009225049	0.0459123336596013	8.55460475998885	1	233.831243551276	0.442745541948693	USP34
ARHGEF9	0.214856957817214	0.554984984401033	1.54677908107934	1	233.831243551276	0.544928589138909	ARHGEF9
TRRAP	0.0914613640450189	0.353580245090522	2.87204862669152	1	233.831243551276	0.42269724229927	TRRAP
UBR3	0.24325859396928	0.583222065356567	1.36851262577814	1	233.831243551276	0.323088034164437	UBR3
RPS8	0.231540082006906	0.572561740540915	1.43884671936806	1	233.831243551276	0.0993714866175107	RPS8
RPL35A	0.781060231664587	0.921781151525429	0.0774274997072188	1	233.831243551276	0.022056241129281	RPL35A
CSKMT	0.613056661776799	0.844120411313782	0.256435676165152	1	233.831243551276	0.2488629629218	CSKMT
RPTOR	0.597659096388065	0.838282079414299	0.27930385386637	1	233.831243551276	0.183992694363146	RPTOR
TMEM154	0.497952002685448	0.782641301652833	0.460734815757452	1	233.831243551276	0.133913390234465	TMEM154
RPH3A	0.233593837641127	0.574734399461688	1.42621103130137	1	233.831243551276	0.638416849984697	RPH3A
MGST3	0.0239215827224774	0.15702630511302	5.16747754670729	1	233.831243551276	0.244608645670494	MGST3
TCFL5	0.528573647955687	0.801211781393209	0.398321799136196	1	233.831243551276	0.46433883537713	TCFL5
ALCAM	0.164907454946215	0.484868680208644	1.94077406138258	1	233.831243551276	0.394696420176498	ALCAM
PEA15	0.0001867579232968	0.0046584896387168	14.4165222384606	1	233.831243551276	-0.811835367687207	PEA15
SEC24D	0.769307774006558	0.917202978158778	0.0862134410436217	1	233.831243551276	0.0677202336813151	SEC24D
PMF1	0.154037644005776	0.468574999034157	2.04504130107841	1	233.831243551276	0.229737631407796	PMF1
SETD1B	0.0806476777947522	0.326782923150146	3.07841392761157	1	233.831243551276	0.464606815702866	SETD1B
CDC42BPB	0.331055131468026	0.662535237430876	0.948707122090193	1	233.831243551276	0.307791591031766	CDC42BPB
MT1E	0.668911858065692	0.872340628039304	0.183340868232513	1	233.831243551276	0.114486816690352	MT1E
CYP51A1	0.0570851694632309	0.267536927175272	3.65613578599584	1	233.831243551276	-0.444229735704714	CYP51A1
MRPL35	0.904229366603698	0.972873417898665	0.0145084309987101	1	233.831243551276	0.0279211517802466	MRPL35
SSB	0.000111939303885	0.0029959377640655	15.4442522515528	1	233.831243551276	-0.4244154930409	SSB
ANKRD52	0.0796568773319676	0.324659371230345	3.0988106683601	1	233.831243551276	0.690395708368625	ANKRD52
SHTN1	0.59493799086594	0.837323012273068	0.283475210927697	1	233.831243551276	-0.0985596055812089	SHTN1
FAM3C	0.634071042995843	0.853253308999597	0.227175712975918	1	233.831243551276	-0.181422167775844	FAM3C
ACSS2	0.189291625028319	0.519322425701487	1.73320038607998	1	233.831243551276	0.254349214582137	ACSS2
CEBPG	0.259280950154859	0.598774853522076	1.2787991381016	1	233.831243551276	0.177548247255965	CEBPG
IST1	0.0158362411097625	0.117565237571999	5.90677263713201	1	233.831243551276	0.422325134197034	IST1
CYLD	0.155508438147114	0.470752728293885	2.03044857706925	1	233.831243551276	-0.217682147898941	CYLD
TENT5A	0.416165730618759	0.731457016949994	0.663471741093618	1	233.831243551276	-0.129123788763801	TENT5A
ASB6	0.283049056371059	0.619113965461216	1.15771392931463	1	233.831243551276	0.341157035895327	ASB6
CD3D	0.438657524147874	0.746491620520107	0.601848504170649	1	233.831243551276	0.404415498438527	CD3D
TJP2	0.856454081469489	0.957919333861291	0.032793457384233	1	233.831243551276	0.0687534609881739	TJP2
DBP	0.283329269637949	0.619509581157872	1.15636367080938	1	233.831243551276	0.538807215266595	DBP
YBX1	1.10458657316865e-05	0.0004149519198963	20.1867745770614	1	233.831243551276	-0.347612527320122	YBX1
CDK11A	0.0209713914008072	0.14335826976889	5.40200828079346	1	233.831243551276	0.353147487240245	CDK11A
ZNF770	0.780126193029378	0.921376314343031	0.0781071302919266	1	233.831243551276	0.0850608322767003	ZNF770
MAFG	1.17189566783651e-08	1.30498953296937e-06	34.9839149719784	1	233.831243551276	1.0457142200027	MAFG
CASP10	0.727304095519794	0.897033982824135	0.121893440912057	1	233.831243551276	0.0923714723254329	CASP10
SPPL3	0.854299958695778	0.956963273293852	0.0337963659708481	1	233.831243551276	0.0484368503609566	SPPL3
LTN1	0.59815603746287	0.838651388082308	0.27854633506913	1	233.831243551276	0.144023766175142	LTN1
PURB	0.759125071651695	0.913077803909933	0.0942421528166244	1	233.831243551276	0.0779659253591024	PURB
GLS	0.0865312030189252	0.342608623508583	2.96264293111475	1	233.831243551276	0.477281007976848	GLS
ALYREF	0.0538689066090731	0.259864363761099	3.75452582597838	1	233.831243551276	0.47302353823458	ALYREF
LINC00562	0.968590589718844	0.999343166995284	0.0015537958657788	1	233.831243551276	0.0546089200243015	LINC00562
B3GALT6	0.529182339258489	0.801355285967931	0.397145792118836	1	233.831243551276	0.300975903584152	B3GALT6
MAPK8IP3	0.006005235716	0.0636055681745393	7.68854400033266	1	233.831243551276	0.485142262319322	MAPK8IP3
TCEAL3	0.442755826391686	0.749820294580329	0.591136540233436	1	233.831243551276	0.197725307149082	TCEAL3
SLC24A4	0.184031070703125	0.513245866236444	1.7752468403672	1	233.831243551276	0.28293321359157	SLC24A4
PDCD2	0.269270091777399	0.607178394118504	1.22627717140216	1	233.831243551276	-0.198356384261922	PDCD2
RBM26	0.893037001452761	0.970881928357639	0.0181195202256835	1	233.831243551276	0.0288939914241715	RBM26
ATP5PB	1.69917098052099e-05	0.000598645775962	19.293943905634	1	233.831243551276	-0.394372697023008	ATP5PB
P2RX1	0.0457840504333582	0.235003033265779	4.03242467329121	1	233.831243551276	0.423322719738842	P2RX1
TCEA2	0.652100729714568	0.863559174028466	0.20378569935139	1	233.831243551276	0.165093040978235	TCEA2
ARMCX4	0.740422842617652	0.904584897500536	0.110016149496719	1	233.831243551276	0.427639710906916	ARMCX4
SMDT1	0.386390524623396	0.708089045591425	0.753086438054345	1	233.831243551276	0.0900995686490492	SMDT1
FCHSD1	0.885131457656086	0.967698573145666	0.0209164182601627	1	233.831243551276	0.0422549119615301	FCHSD1
ASB1	0.119605405860397	0.408057855873002	2.44030735488573	1	233.831243551276	0.411898351849063	ASB1
CEP170	0.849957428116361	0.956538271914992	0.0358656802007146	1	233.831243551276	-0.0350210486518924	CEP170
MSRB1	0.492162120536259	0.77948872919918	0.473283989690018	1	233.831243551276	0.0804510836935037	MSRB1
TNFRSF10C	0.269279275942514	0.607178394118504	1.22623000837402	1	233.831243551276	-0.436230263209673	TNFRSF10C
NCKAP5L	0.0578029062552514	0.269804583389033	3.63498757670671	1	233.831243551276	0.416017331231674	NCKAP5L
EIF5A	0.0004450287323744	0.0093127489096878	12.6917072280135	1	233.831243551276	-0.298818537849724	EIF5A
CD82	0.0986487738400089	0.369918071958085	2.74912103988373	1	233.831243551276	0.274651536944805	CD82
SPN	0.608833112266971	0.842633844372836	0.262585488811456	1	233.831243551276	-0.100105116859703	SPN
S100PBP	0.0626501561595991	0.283648517982625	3.49913346754111	1	233.831243551276	0.593342992634126	S100PBP
CBWD1	0.425751028503941	0.738521116481385	0.636608718857158	1	233.831243551276	-0.163064844575239	CBWD1
PAICS	0.68710441054058	0.87911019781105	0.162641730169497	1	233.831243551276	0.150332464533615	PAICS
EIF3B	0.0002243893382416	0.0053408088292947	14.0498863404052	1	233.831243551276	0.613301464485753	EIF3B
ALG6	0.0283772431587923	0.174345308707615	4.86519152430448	1	233.831243551276	0.873247035877625	ALG6
IKZF5	0.424797243256978	0.737713371064106	0.639240900429205	1	233.831243551276	0.268769575499623	IKZF5
AGAP2	0.184643115203677	0.513792580360134	1.77028318407094	1	233.831243551276	0.590832924988222	AGAP2
MGST1	0.0040379317182619	0.0481463521894487	8.43282090800064	1	233.831243551276	0.319959699376134	MGST1
ZSCAN16-AS1	0.0016127864102671	0.0247547094129668	10.1817471338574	1	233.831243551276	0.632228232623988	ZSCAN16-AS1
RAB21	0.370729561708711	0.694672339788317	0.804312361313804	1	233.831243551276	0.207501891218309	RAB21
AFF4	0.222548502624455	0.563007084124178	1.49580904065311	1	233.831243551276	0.17666612476078	AFF4
MFGE8	0.612860695481483	0.844036947222289	0.256718989762201	1	233.831243551276	0.228498142165447	MFGE8
ATG2A	0.395875955839413	0.71616629317329	0.723476769583327	1	233.831243551276	0.206866497949683	ATG2A
SLC25A36	0.301740451358405	0.637157423503461	1.07121457859145	1	233.831243551276	0.185255045956611	SLC25A36
PSMB8	1.0540419558439e-05	0.0004007930266245	20.2841653388178	1	233.831243551276	-0.412783941593809	PSMB8
TAF13	0.95750738351644	0.993397703738119	0.0028450441758084	1	233.831243551276	0.0164106797658602	TAF13
NOL11	0.0061169155533235	0.0641093872109677	7.65418490067551	1	233.831243551276	0.810691193252899	NOL11
TRAF5	0.0689166564924359	0.300114713608122	3.33933014602416	1	233.831243551276	-1.32438366755903	TRAF5
MKI67	0.43592591861794	0.745012204163523	0.60907417828269	1	233.831243551276	0.498862381720311	MKI67
ESRRA	0.715717460734638	0.891394864218335	0.132954743567939	1	233.831243551276	0.0976707441758489	ESRRA
VPS13B	0.227617670959114	0.567315665907687	1.46336100058821	1	233.831243551276	0.248866821747746	VPS13B
CNTRL	0.715054252416251	0.891280895076502	0.133604338140274	1	233.831243551276	0.0607634929530958	CNTRL
ZCWPW1	0.371310293878135	0.695342640427642	0.802358623256866	1	233.831243551276	0.496612663694654	ZCWPW1
MTA1	0.03455561492756	0.197133697715541	4.51967161058229	1	233.831243551276	0.593880446719957	MTA1
TLE4	0.0112283051546976	0.0946212310063437	6.53212505158899	1	233.831243551276	0.441905609561038	TLE4
HES4	7.28461260158699e-05	0.0021227497282007	16.3128056501542	1	233.831243551276	-1.86845504844422	HES4
ADI1	0.862163450554629	0.960252058878133	0.0302106737339133	1	233.831243551276	-0.0272849862704281	ADI1
AIMP2	0.294694552170254	0.629570136119803	1.10299233196879	1	233.831243551276	-0.2193352507418	AIMP2
NDUFA12	0.0010321363888526	0.0177311364211707	11.0448900739067	1	233.831243551276	-0.327567891842177	NDUFA12
NEAT1	0.0019244069534465	0.0287095735925664	9.84230259136404	1	233.831243551276	0.297852796936725	NEAT1
HEATR1	0.153429420994574	0.467865950768783	2.05112241203167	1	233.831243551276	0.433172748512869	HEATR1
RERE	0.270656857688026	0.608865455978716	1.21917855049982	1	233.831243551276	0.203317434142528	RERE
GNPAT	0.581456098229917	0.832203790295316	0.304735371133331	1	233.831243551276	0.110493901748951	GNPAT
PPM1K	0.451514461525727	0.755066822760641	0.568750955222064	1	233.831243551276	-0.173100310556137	PPM1K
ZNF276	0.713012711673387	0.891000406412829	0.135615254592765	1	233.831243551276	0.0873315926188345	ZNF276
CEACAM4	0.186199704171019	0.515604509418505	1.75774535772582	1	233.831243551276	0.24440043037244	CEACAM4
OGFRL1	0.886079501585495	0.96853321224752	0.0205702068660395	1	233.831243551276	-0.0269881470080341	OGFRL1
CDKN2A	0.429194465592172	0.740081141697055	0.627179431901636	1	233.831243551276	-0.366302089845798	CDKN2A
CHMP5	5.52550667123303e-05	0.0016939372042663	16.8743824962276	1	233.831243551276	-0.580572553487422	CHMP5
MEI1	0.788470456868754	0.925739140364942	0.0721486708563021	1	233.831243551276	0.0944616320769781	MEI1
C2orf68	0.876402110290485	0.965420166008031	0.0242431683082911	1	233.831243551276	0.0286473608115942	C2orf68
RP3-525N10.2	0.163100101743803	0.482426213463372	1.95755521999328	1	233.831243551276	1.71244167999972	RP3-525N10.2
AP4E1	0.844195198497068	0.952770890805236	0.0387099994440853	1	233.831243551276	-0.0668947959788768	AP4E1
GADD45G	0.185499514645485	0.514432130149467	1.76336995696233	1	233.831243551276	0.602791927897412	GADD45G
RAP2C	0.792700810475516	0.927811089346388	0.0692245996889911	1	233.831243551276	-0.0558701502691766	RAP2C
ICAM3	0.647017700940524	0.861063864202337	0.210224052245507	1	233.831243551276	0.0558892515699154	ICAM3
KDM3A	0.404574332749739	0.722833736161065	0.697212177696035	1	233.831243551276	0.300581190676794	KDM3A
NUFIP1	0.806147821259428	0.935790631967963	0.0603571597055662	1	233.831243551276	-0.0846255837444223	NUFIP1
RSBN1	0.203585242474981	0.540237264712332	1.62554847229363	1	233.831243551276	0.260126474706298	RSBN1
DNASE2	2.83520533951879e-06	0.0001309654851647	23.0368979932312	1	233.831243551276	-0.830658628190752	DNASE2
TEX261	0.582943017176824	0.832231965003587	0.302341510572383	1	233.831243551276	0.172065805829411	TEX261
INKA2	0.216145198800286	0.555827406069519	1.53809113799119	1	233.831243551276	0.787129827755663	INKA2
GNG2	0.0131133396385235	0.105000731097123	6.24893878742003	1	233.831243551276	0.542908493750133	GNG2
GPR155	0.371771094166762	0.695570724370048	0.800811413717645	1	233.831243551276	0.318912880164308	GPR155
ATP6V1G1	1.76015123685101e-06	9.07132488677925e-05	24.0467471953931	1	233.831243551276	-0.325643120482582	ATP6V1G1
TNFRSF8	0.091029419587145	0.352966490709149	2.87977027965438	1	233.831243551276	-0.825824715938857	TNFRSF8
ADHFE1	0.0360162456886899	0.201071896253062	4.44749834633516	1	233.831243551276	1.42021927007602	ADHFE1
SLC39A4	0.273158162106773	0.610324005337814	1.20648963813336	1	233.831243551276	0.250473532216078	SLC39A4
TRPM2	0.25161931930829	0.59285032317008	1.32081882647992	1	233.831243551276	0.266359755620829	TRPM2
SMYD4	0.348818693177188	0.676378535650792	0.881284815368175	1	233.831243551276	-0.436841792287431	SMYD4
SOCS1	0.195403965907758	0.530030070204775	1.68603224392787	1	233.831243551276	-0.801840977448911	SOCS1
GZMH	0.0178582810398452	0.127787946166345	5.69011203287028	1	233.831243551276	1.6272474112383	GZMH
TNFRSF12A	0.621625774238337	0.847627399421561	0.244237991644534	1	233.831243551276	-0.145464276506758	TNFRSF12A
TEPSIN	0.135495602651556	0.436106061231386	2.24384661382481	1	233.831243551276	-0.406032605246678	TEPSIN
RPL37A	1.48581044993067e-05	0.0005355788419518	19.5716007837306	1	233.831243551276	0.345765500963156	RPL37A
PKD2L1	0.0700229769701351	0.301147092679836	3.31274668495884	1	233.831243551276	2.68732282088794	PKD2L1
MCMBP	0.0568354051992023	0.267087857439507	3.66356185379359	1	233.831243551276	0.391648666215133	MCMBP
ABCB7	0.966888231379348	0.998443187620408	0.0017268885624995	1	233.831243551276	-0.0129960506006979	ABCB7
SNHG9	0.0087834741561715	0.0812469900716985	6.98323854638226	1	233.831243551276	0.588902848580089	SNHG9
KPNB1	0.0474354664055753	0.240176977605164	3.97162743187414	1	233.831243551276	0.260725371368246	KPNB1
FGFR1	0.393708040054253	0.714658410219602	0.730153468108391	1	233.831243551276	0.888097108633889	FGFR1
CRTAM	0.782528261790804	0.9228150984356	0.0763657876742355	1	233.831243551276	-0.101588707638418	CRTAM
CEPT1	0.155686304415203	0.471062491185446	2.02869453156704	1	233.831243551276	-0.38190566222331	CEPT1
GEMIN7	0.81897582994729	0.942449395746688	0.0524960279218421	1	233.831243551276	0.0470294304941629	GEMIN7
DDX55	0.292610279349773	0.627914971943755	1.11258072346989	1	233.831243551276	0.300757300350267	DDX55
TMED2	0.0548808331623693	0.262451591718202	3.72290805018694	1	233.831243551276	-0.246230776033718	TMED2
MTMR3	3.30972983631949e-07	2.21929841497724e-05	27.6294170297276	1	233.831243551276	0.851521608769153	MTMR3
KIAA0232	0.292812177423419	0.627914971943755	1.11164808875944	1	233.831243551276	0.20592522311267	KIAA0232
ATP6V0C	1.44434041313807e-10	3.3358914134552e-08	45.0399180846542	1	233.831243551276	-0.394582545432336	ATP6V0C
DLEU7	0.351750983610691	0.678477925702526	0.870602609867271	1	233.831243551276	0.665098857160772	DLEU7
DDRGK1	0.167255548549673	0.488799002788653	1.91928531119549	1	233.831243551276	-0.183849953384657	DDRGK1
GAS2L1	0.447509945883323	0.753014577044901	0.578901102788276	1	233.831243551276	-0.259117683801113	GAS2L1
RELL1	2.33368502159921e-05	0.0007909162931898	18.6392200142304	1	233.831243551276	0.786508063688933	RELL1
INAFM1	0.512401990942018	0.791683928335104	0.43047308180367	1	233.831243551276	-0.154146962960249	INAFM1
DCP2	0.830603966236889	0.948064006529368	0.0458672307309382	1	233.831243551276	0.0259332597929843	DCP2
KAT5	0.0953573447359698	0.363066714168357	2.80415368151371	1	233.831243551276	0.332082610439829	KAT5
CHST7	0.0127246622757873	0.103321606708085	6.30372200681914	1	233.831243551276	-1.46613255842502	CHST7
LINC00667	0.226896675913716	0.567293211695291	1.46792266928107	1	233.831243551276	-0.302206996704449	LINC00667
KLF10	0.0047192787689142	0.0541978313129817	8.1394934230026	1	233.831243551276	-0.408944007831637	KLF10
ALOX15B	0.514947733929398	0.792892362662649	0.425293976638544	1	233.831243551276	0.33452961496696	ALOX15B
DISC1	0.71202266399661	0.891000406412829	0.136596597743979	1	233.831243551276	0.111782752492853	DISC1
NDUFA6	0.409479849203219	0.726201502581608	0.68276118798532	1	233.831243551276	-0.0837159392991119	NDUFA6
SULT1B1	0.798761098507408	0.930867914463127	0.0651481189509517	1	233.831243551276	0.0794441117655305	SULT1B1
BCL7B	0.226566922442367	0.567293211695291	1.47001482720064	1	233.831243551276	-0.198282761000764	BCL7B
KRIT1	0.973027929978716	0.999957957591602	0.0011456280100742	1	233.831243551276	-0.0092116273579352	KRIT1
IFI27L2	0.0648634599570378	0.289955939994328	3.44080413174066	1	233.831243551276	0.202074159936383	IFI27L2
NOP58	0.536307505555478	0.805300651250652	0.383559165445008	1	233.831243551276	0.109250200854989	NOP58
S100A9	1.0012155111199e-07	8.00458965044062e-06	30.2325109550732	1	233.831243551276	0.624301309757571	S100A9
EHBP1	0.0081818184224623	0.0774230951175651	7.11424884500734	1	233.831243551276	1.28537432874495	EHBP1
MPP7	0.0220973300926439	0.148490248338068	5.30866094625807	1	233.831243551276	0.598923720757794	MPP7
MS4A7	6.22267021522474e-09	7.91930029839621e-07	36.4056108433761	1	233.831243551276	-0.918351403737617	MS4A7
ZNF720	0.180015331474209	0.507264169486293	1.80829894979396	1	233.831243551276	0.512258081149447	ZNF720
MAP1LC3B	0.0232989197085328	0.154150825591235	5.21436401490067	1	233.831243551276	-0.256464015595394	MAP1LC3B
RNF144B	0.347178443951622	0.675973360581755	0.887313786397445	1	233.831243551276	0.188484097319388	RNF144B
PSMA5	0.0072399350966125	0.0714432921197073	7.34072354249162	1	233.831243551276	-0.297216256644351	PSMA5
EPB41	0.294330694008882	0.629525210345549	1.10465991752566	1	233.831243551276	0.20756157284486	EPB41
ANKRD39	0.383200995108067	0.706098683014303	0.76327791856785	1	233.831243551276	0.27085024874592	ANKRD39
ABTB1	0.691928927416357	0.880172963073552	0.157394135916795	1	233.831243551276	0.0686334111254798	ABTB1
BTBD1	0.971715859001227	0.999957957591602	0.0012598465656411	1	233.831243551276	-0.0093024969599763	BTBD1
CDK19	0.814966272281886	0.940090579716952	0.0548909503059677	1	233.831243551276	0.0598876193129936	CDK19
ETV7	0.0005466410737282	0.01089225788484	12.28682851831	1	233.831243551276	-0.876745616500112	ETV7
KLHL12	0.713302901337584	0.891000406412829	0.135328377950153	1	233.831243551276	0.136832880291673	KLHL12
RC3H1	0.007082948289701	0.070670824855321	7.38140530470778	1	233.831243551276	0.478031009218497	RC3H1
ERCC5	0.39878131908595	0.718368776814146	0.714611445181708	1	233.831243551276	0.169126704242458	ERCC5
ARID5B	0.186836938361501	0.515994308070116	1.75264791331724	1	233.831243551276	-0.340098752983979	ARID5B
RPS10-NUDT3	0.749093846210308	0.909690775098846	0.102535497058756	1	233.831243551276	-0.0624459229558562	RPS10-NUDT3
CLEC11A	0.0082312000807993	0.0776547105958618	7.10312768365957	1	233.831243551276	0.622296255296434	CLEC11A
ZFYVE16	0.533770905756981	0.804008543067762	0.388358409674149	1	233.831243551276	0.124575970737663	ZFYVE16
NUP58	0.711314511765267	0.890662777668776	0.137300992456238	1	233.831243551276	0.0662149944169067	NUP58
NVL	0.479337032080374	0.772797469150471	0.501980212959863	1	233.831243551276	-0.269749835649398	NVL
ZFAS1	0.211461552513063	0.551054843907839	1.56997926103198	1	233.831243551276	0.139041434088907	ZFAS1
MED15	0.165359144401124	0.485412343223677	1.93661315546234	1	233.831243551276	0.2085522600526	MED15
TMEM256	0.0005901965245814	0.0115692290060167	12.1362693817282	1	233.831243551276	0.446607105854131	TMEM256
APH1B	0.123259946136404	0.415185580136576	2.39263964083373	1	233.831243551276	-0.339574777592255	APH1B
LETMD1	0.897205805940904	0.971606984886137	0.0167268722394417	1	233.831243551276	0.0298480561521928	LETMD1
CHD9	0.0012881907542716	0.0210292082294182	10.6153668254463	1	233.831243551276	0.486177913284613	CHD9
NUDT16	0.0103412586025315	0.0894425640019233	6.68290365348322	1	233.831243551276	-0.337333876898936	NUDT16
MSANTD3	0.266330518957567	0.605261339730097	1.24147708216553	1	233.831243551276	1.65712476737675	MSANTD3
TANGO2	0.469848023966247	0.767559687811217	0.524037593405625	1	233.831243551276	0.143482011362499	TANGO2
MTHFD2L	0.746736112721905	0.908613931499278	0.104540743786392	1	233.831243551276	-0.0734759249752121	MTHFD2L
SAP30BP	0.485928382746091	0.775850846972203	0.487075033713895	1	233.831243551276	-0.093902475657746	SAP30BP
FPR2	0.0386410046143036	0.211207776774003	4.32523711507667	1	233.831243551276	-0.36817616670114	FPR2
KLHL5	0.798576282607771	0.930826485671413	0.0652704866830007	1	233.831243551276	0.0930119819922901	KLHL5
LAMB2	0.643963815976466	0.859370399459839	0.214150621341438	1	233.831243551276	-0.279974862762877	LAMB2
IGHMBP2	0.853306992729811	0.956538271914992	0.0342639272346572	1	233.831243551276	-0.0619948768218382	IGHMBP2
RELB	0.707722859343028	0.888715213625277	0.140905393620306	1	233.831243551276	-0.0570369052423644	RELB
RTN4	0.170705165922464	0.494344630957573	1.88833826802005	1	233.831243551276	-0.125013436683134	RTN4
GGA2	0.662035704376768	0.868051861331692	0.19154753754232	1	233.831243551276	-0.09126953110663	GGA2
DYNLT1	0.0202553043252402	0.140990393354551	5.4641358986775	1	233.831243551276	-0.294044776628319	DYNLT1
MRPL55	0.191319254652646	0.522816333047284	1.71735767510891	1	233.831243551276	-0.204076007173817	MRPL55
ANTXR2	0.68957292161997	0.879925444806357	0.159944271190201	1	233.831243551276	0.0938437797181637	ANTXR2
LMNB1	0.913173344938239	0.975796696416239	0.011914764754822	1	233.831243551276	0.0179422462506859	LMNB1
MFN2	0.84437648221779	0.952770890805236	0.0386187984244251	1	233.831243551276	-0.0470722186974487	MFN2
UGGT2	0.0055024564542581	0.0599314837005294	7.85182703120568	1	233.831243551276	1.12592139822461	UGGT2
ZNF516	0.0504443201098536	0.250454442838413	3.86642580571671	1	233.831243551276	0.445495307573363	ZNF516
U2AF1	0.283604673830528	0.619894407994102	1.15503823946828	1	233.831243551276	0.257625371289474	U2AF1
SLC35E1	0.303761047978103	0.638871465494586	1.06227812712086	1	233.831243551276	0.264062076882034	SLC35E1
ACOX3	0.0299713730945092	0.180232866554831	4.76898089280489	1	233.831243551276	0.91312019493821	ACOX3
GCFC2	0.612710007753368	0.844036947222289	0.256936976743452	1	233.831243551276	0.211637373888808	GCFC2
RMI1	0.643177443376928	0.859223336953411	0.215168856794622	1	233.831243551276	0.239403284840103	RMI1
ANP32E	0.0020773551221557	0.0300295869446091	9.69574786734139	1	233.831243551276	0.49910407301617	ANP32E
THAP6	0.916484485458904	0.977789858606201	0.011020055470219	1	233.831243551276	0.0402197697306753	THAP6
CELF1	2.03675186534405e-05	0.0007056213684603	18.9197037994022	1	233.831243551276	0.612725802803141	CELF1
PIP5K1B	0.184137967246942	0.513314422776902	1.77437852685342	1	233.831243551276	0.47344909131402	PIP5K1B
NT5C	0.226654956026025	0.567293211695291	1.46945592866417	1	233.831243551276	0.194691907225102	NT5C
IGFBP2	0.0245378647466356	0.158732494356867	5.12231060485251	1	233.831243551276	1.03392569303549	IGFBP2
MSRB2	0.259244861064529	0.598774853522076	1.27899344328518	1	233.831243551276	-0.206022444522385	MSRB2
DSC2	0.411375638933207	0.72734292157286	0.677244538641342	1	233.831243551276	-0.250600617374119	DSC2
SRI	0.135370222767156	0.436106061231386	2.24529372181198	1	233.831243551276	-0.174780737947485	SRI
FBRS	0.109437062267504	0.389525981906481	2.58196254206076	1	233.831243551276	0.303008923919746	FBRS
CD14	0.022085444941547	0.148490248338068	5.30962016658146	1	233.831243551276	-0.196266673342589	CD14
IL17RC	0.605425402443345	0.842086449379516	0.26761464475223	1	233.831243551276	0.195802237599495	IL17RC
CLPTM1L	0.0795504421708555	0.324445099658244	3.10101810880122	1	233.831243551276	0.426642327227404	CLPTM1L
SH3BP5	0.131414686217962	0.429128337881697	2.29173785689324	1	233.831243551276	0.282989266146831	SH3BP5
EXOC3L1	0.0002886473764931	0.0066176655875408	13.5486484315057	1	233.831243551276	-1.24096452178723	EXOC3L1
NUP37	0.293657849305069	0.628863443772805	1.1077506014866	1	233.831243551276	-0.314923631819435	NUP37
PGBD2	0.825450113716428	0.946461777134212	0.048747372852519	1	233.831243551276	0.150689088693675	PGBD2
MON2	0.650988866272612	0.862269874697538	0.205183705516924	1	233.831243551276	-0.0885158664192727	MON2
MAPK7	0.290843714602978	0.627144330658428	1.12077644843248	1	233.831243551276	-0.319348196827567	MAPK7
SDF2L1	0.64425218368742	0.859370399459839	0.213777963203918	1	233.831243551276	-0.0721655382653563	SDF2L1
HTATIP2	0.0077277540214142	0.074374910419532	7.21987370446102	1	233.831243551276	-0.417427352881454	HTATIP2
MED13L	5.17667219196852e-05	0.0015981053360948	17.0071962632761	1	233.831243551276	0.544636313914122	MED13L
MFSD4B	0.597205232674396	0.838282079414299	0.279996858069798	1	233.831243551276	0.214913329336986	MFSD4B
TMEM161B-AS1	0.0263606356595019	0.165322371828388	4.99535589700593	1	233.831243551276	0.910623411480537	TMEM161B-AS1
GABARAP	3.04446556480157e-07	2.08629530352775e-05	27.8102312474705	1	233.831243551276	-0.360426634945176	GABARAP
SH3BP5L	0.0357008308429122	0.200046674201574	4.46281942811699	1	233.831243551276	0.689280734666463	SH3BP5L
ERF	0.803846375670064	0.934175549511465	0.0618290111481331	1	233.831243551276	-0.0971219151973259	ERF
NAA50	0.745573707627893	0.907427311188006	0.105537266221882	1	233.831243551276	0.0556298049875118	NAA50
FAM217B	0.0106478826899394	0.0915864778682238	6.62932202069165	1	233.831243551276	0.637803818716302	FAM217B
NFATC3	0.200687700148955	0.535739939267502	1.64663626400388	1	233.831243551276	-0.30721594393678	NFATC3
APOL3	0.0003071174541497	0.0069643070693736	13.4255027892152	1	233.831243551276	-0.802642663768399	APOL3
RFT1	0.118520177146103	0.405648641428702	2.45477554085566	1	233.831243551276	0.618914875461661	RFT1
C16orf54	0.189646314064688	0.519714820647542	1.73041474260012	1	233.831243551276	-0.27741251492505	C16orf54
GAS7	0.0413749851805834	0.220713778944498	4.20687825427112	1	233.831243551276	0.247192435375946	GAS7
KCNE1	0.0261122136215743	0.16431459550367	5.01210808651713	1	233.831243551276	0.5882437908061	KCNE1
EGR2	9.19606594551385e-07	5.46158735583089e-05	25.4307597897747	1	233.831243551276	-2.29928390855164	EGR2
HDAC8	0.744915723476188	0.907106903260595	0.106103669533875	1	233.831243551276	-0.0786594642692373	HDAC8
ERAP1	0.501498150344364	0.783614223997068	0.45317006671481	1	233.831243551276	-0.159530046000348	ERAP1
PABPN1	0.0123374371546008	0.100868657832577	6.36005098743385	1	233.831243551276	0.336576693447734	PABPN1
SFXN5	0.0211844623068437	0.144378477536041	5.38394852353467	1	233.831243551276	0.647552388432993	SFXN5
FAM8A1	0.220360782375271	0.560199689723682	1.51008886540785	1	233.831243551276	-0.290723166091016	FAM8A1
ITPRIP	0.0112849700060057	0.0948424163847059	6.522915683575	1	233.831243551276	0.466054810055371	ITPRIP
TGIF1	0.393186207689711	0.714217649622208	0.731768527870882	1	233.831243551276	-0.244335605397734	TGIF1
FBXO6	0.0139663357895569	0.110106283165204	6.13438510074408	1	233.831243551276	-0.399465717936318	FBXO6
CYTH4	0.591012430417959	0.83593521844251	0.289563145532736	1	233.831243551276	-0.080057914038234	CYTH4
SLC46A2	0.377885292100875	0.701337107601505	0.7805340075026	1	233.831243551276	-0.295276545079561	SLC46A2
EPB41L3	0.0204110521837271	0.1411123297314	5.45043055261536	1	233.831243551276	-0.498945281285392	EPB41L3
FAM174A	0.178317680361883	0.505449570334866	1.82253066202112	1	233.831243551276	-0.388436621769037	FAM174A
STT3A	0.3692397204468	0.694007273485368	0.80934424777114	1	233.831243551276	0.246893933272703	STT3A
FAF1	0.142378245534399	0.445626810693024	2.1666448065545	1	233.831243551276	0.549766244179354	FAF1
TRMT10B	0.559808015654286	0.821016647605862	0.341012946019716	1	233.831243551276	0.194109079034326	TRMT10B
CDKL3	0.914708731722029	0.976900779417464	0.0114954934407005	1	233.831243551276	0.103490858467531	CDKL3
HNRNPA2B1	0.275521209041191	0.612381051253503	1.19463577348749	1	233.831243551276	0.0742667095101371	HNRNPA2B1
RNF187	0.654093757287788	0.86490924666698	0.201294144350183	1	233.831243551276	0.104225452948148	RNF187
ANKHD1	0.745615385267373	0.907427311188006	0.105501445900955	1	233.831243551276	0.0456541900176346	ANKHD1
TMEM243	0.108258061183559	0.388545452930558	2.59932533592486	1	233.831243551276	-0.285361416122555	TMEM243
ANO6	0.020666816376191	0.142092907300912	5.42815876078167	1	233.831243551276	0.344309526447366	ANO6
REXO1	0.177965807017838	0.505140997980536	1.82550017437551	1	233.831243551276	0.341656197406881	REXO1
SIN3A	0.905755230929626	0.972907486577986	0.0140476402669501	1	233.831243551276	0.0275403856387118	SIN3A
IQCE	0.293871160116911	0.62910420682769	1.10676978267049	1	233.831243551276	0.296659693274952	IQCE
AFF3	0.26004352129949	0.599051126273963	1.2747012667307	1	233.831243551276	0.775725562810233	AFF3
PAM	0.281545520927149	0.617558166901758	1.16498811358671	1	233.831243551276	0.532303861589415	PAM
PTS	0.233931764369437	0.574734399461688	1.42414486670255	1	233.831243551276	-0.252695820887858	PTS
ZDHHC20	0.0499937802143866	0.248811822359868	3.88174701056143	1	233.831243551276	0.318738223654776	ZDHHC20
ZNF703	0.426666892015068	0.738602936769964	0.634089549667978	1	233.831243551276	-0.346627978078642	ZNF703
CHIC2	0.404504820692875	0.722833736161065	0.697418796790111	1	233.831243551276	-0.122245048841123	CHIC2
RGL2	0.850535602113786	0.956538271914992	0.0355864932652642	1	233.831243551276	0.0430010683392497	RGL2
ANKZF1	0.19517551109294	0.52969076194341	1.68776385416191	1	233.831243551276	0.409297225364375	ANKZF1
RAP1B	0.233163721837405	0.574253147463689	1.42884611910535	1	233.831243551276	-0.125193231682663	RAP1B
PHKA2	0.189684241788615	0.519714820647542	1.7301172284905	1	233.831243551276	0.340814422870628	PHKA2
RAB40C	0.268246245411902	0.606755786218475	1.23154756816609	1	233.831243551276	0.406455456222467	RAB40C
ADCY7	0.839794007513102	0.951027539757357	0.0409585079413653	1	233.831243551276	-0.0367029894811028	ADCY7
CLEC16A	0.015496884588834	0.116291904086605	5.94593633240951	1	233.831243551276	0.768065853104592	CLEC16A
PNPT1	0.500043631564428	0.782869028674653	0.456261850545981	1	233.831243551276	-0.179980304386415	PNPT1
ZNF721	0.897426080110459	0.971606984886137	0.0166548615834089	1	233.831243551276	0.0317403415569211	ZNF721
HMGA1	0.978800788025925	0.999957957591602	0.0007076048939195	1	233.831243551276	-0.0040170629050491	HMGA1
CENPC	0.249653263536218	0.592043925151445	1.33185706976443	1	233.831243551276	0.230444499481551	CENPC
MAML1	0.826362371542157	0.946483188693494	0.0482308784093181	1	233.831243551276	-0.0757160441345024	MAML1
SGPL1	0.81647060781928	0.940493445646378	0.0539858056651209	1	233.831243551276	-0.0718093796287997	SGPL1
TPI1	3.90283559062955e-07	2.58915773863466e-05	27.2731222702235	1	233.831243551276	-0.365179437321059	TPI1
RC3H2	0.565495123295293	0.824895342425602	0.331219799881627	1	233.831243551276	-0.147896788477855	RC3H2
THAP8	0.282244707872074	0.618221987457061	1.16159928690084	1	233.831243551276	-0.564064950007134	THAP8
DENND4C	0.586609834483606	0.833279938004503	0.296490534560075	1	233.831243551276	0.132598408751186	DENND4C
DENND1B	0.221135041374679	0.5614189385538	1.50501566721126	1	233.831243551276	-0.318816644268992	DENND1B
CCDC159	0.213044666979026	0.552660818844385	1.55910721509109	1	233.831243551276	0.219253795132516	CCDC159
DCUN1D5	0.692727067896868	0.880172963073552	0.156535610511904	1	233.831243551276	-0.0898638426536348	DCUN1D5
POLR2A	0.210721086958183	0.550044662315291	1.5750977774941	1	233.831243551276	0.204430330853608	POLR2A
PAG1	0.243094202278227	0.583100926368078	1.36947049894881	1	233.831243551276	0.212737234897588	PAG1
RUNX3	0.055519940306797	0.264291868513882	3.70325796877557	1	233.831243551276	-0.485315214796803	RUNX3
WDR7	0.771407434891371	0.917333479020326	0.0846062234368429	1	233.831243551276	-0.0932204350059673	WDR7
PRDM1	0.374180241629114	0.69799221860579	0.792765936206232	1	233.831243551276	-0.48793037966571	PRDM1
TMEM248	0.333164499899766	0.663760132176979	0.940448676421724	1	233.831243551276	-0.180377729144644	TMEM248
TBC1D2	0.0373706652565918	0.205868788462992	4.38327780800978	1	233.831243551276	0.407741468496627	TBC1D2
CSPP1	0.0150671008793576	0.11465117080343	5.99683318779415	1	233.831243551276	0.753122658267539	CSPP1
CAMSAP1	0.775653426709525	0.919227436138464	0.0814061077733081	1	233.831243551276	0.12534027020426	CAMSAP1
ZNF562	0.356726782232654	0.683360426808332	0.852752351807248	1	233.831243551276	-0.327447938087507	ZNF562
CREB5	0.331811390394204	0.663154148192289	0.945738193750474	1	233.831243551276	0.145386404448383	CREB5
RPL13	0.000796189422915	0.0144332477944712	11.550288392813	1	233.831243551276	0.257674338118745	RPL13
GIMAP1	0.0127133046912209	0.103321606708085	6.30534877612963	1	233.831243551276	-0.35610054802164	GIMAP1
IQSEC2	0.677748466179896	0.877247861789717	0.173105053734219	1	233.831243551276	-0.0883577533610427	IQSEC2
CPEB2	0.0201973400073347	0.140990393354551	5.46926464050368	1	233.831243551276	-0.922019522136346	CPEB2
IQGAP2	0.0233599310750028	0.154150825591235	5.20971237385764	1	233.831243551276	0.334977513067581	IQGAP2
POR	0.0044604157824755	0.0520883011601453	8.24548440940082	1	233.831243551276	0.460575500136574	POR
USP7	0.0015501639957775	0.024153388556853	10.2580176341839	1	233.831243551276	0.575415139149177	USP7
ADAM9	0.0492977961080069	0.246877270536781	3.90570594590986	1	233.831243551276	0.407183944502205	ADAM9
CAMK1	5.7787513021259205e-09	7.5075610666786e-07	36.5724159039492	1	233.831243551276	-1.11689015087505	CAMK1
TET3	0.687548643816128	0.879478591103645	0.162154360596512	1	233.831243551276	-0.0801314731356036	TET3
MGAT4B	0.547710847156522	0.813607632889012	0.362488358874422	1	233.831243551276	0.179342059677004	MGAT4B
REV1	0.540765886061402	0.809655036717815	0.375223588785696	1	233.831243551276	0.155204047457069	REV1
FIP1L1	0.678949652489462	0.877247861789717	0.171740318977165	1	233.831243551276	0.0780081887915683	FIP1L1
AMFR	0.0152841338576508	0.115250131482842	5.97094557823785	1	233.831243551276	0.640729864083916	AMFR
SKIV2L	0.137342434407262	0.437221284281335	2.22270392841724	1	233.831243551276	0.398816188029661	SKIV2L
C16orf87	0.886372521214977	0.96853321224752	0.0204637970678781	1	233.831243551276	-0.0300875892551146	C16orf87
FRMD8	0.158147618768488	0.475885590877417	2.00465452522374	1	233.831243551276	0.365066957677457	FRMD8
SMARCA4	0.173851390307864	0.499372303067636	1.86073614810454	1	233.831243551276	0.248499127201699	SMARCA4
POFUT1	0.0499143659681059	0.248615004933793	3.88446282045468	1	233.831243551276	-0.721621505534787	POFUT1
RHOG	0.0006216644968968	0.0120021665716678	12.0343704135346	1	233.831243551276	-0.227416661577499	RHOG
LINC00910	0.309220045864608	0.642765402003898	1.03851613255657	1	233.831243551276	-0.852016825427511	LINC00910
TRIM14	0.297759281828177	0.633945674797033	1.08905085564224	1	233.831243551276	-0.196040214631525	TRIM14
FBXL6	0.314258163300978	0.64805354045797	1.01706706419143	1	233.831243551276	0.401023811886892	FBXL6
C20orf27	0.660504191039207	0.867587336562215	0.19340456819141	1	233.831243551276	0.0632012767205482	C20orf27
CTD-2083E4.6	0.864757759315184	0.961123755748359	0.0290731190263395	1	233.831243551276	-0.19013564293388	CTD-2083E4.6
ZNF791	0.602126484081635	0.840954256379189	0.272541029577327	1	233.831243551276	0.13661669403277	ZNF791
CLN6	0.501508076967976	0.783614223997068	0.453149018807953	1	233.831243551276	-0.180368670423524	CLN6
RRM2B	0.674737738425493	0.875534858932478	0.176553621497912	1	233.831243551276	0.109935064835418	RRM2B
TRAM1	0.0254814455962474	0.161322126637765	5.05540425578412	1	233.831243551276	-0.27778258530601	TRAM1
DERL1	0.0868934078569495	0.343606399109662	2.95579779634374	1	233.831243551276	-0.280857751872992	DERL1
PDIA3	0.114393155404161	0.39830023288685	2.51117391025389	1	233.831243551276	-0.17808539890747	PDIA3
CLCC1	0.516773630635843	0.79511481881202	0.421606823601775	1	233.831243551276	0.306589751341147	CLCC1
CD3G	0.846467502808346	0.954186467906343	0.0375749101995477	1	233.831243551276	0.128297164372784	CD3G
ENO3	0.575413421638861	0.831352860327217	0.314591284672015	1	233.831243551276	-0.75150777824466	ENO3
RAB11FIP2	0.131786849667992	0.429598951662099	2.28730156117303	1	233.831243551276	0.435490825356312	RAB11FIP2
IL27	0.0072466203169834	0.0714432921197073	7.3390113444561	1	233.831243551276	-0.897357392941969	IL27
TMF1	0.916721059993066	0.977789858606201	0.0109574816528586	1	233.831243551276	0.0180240656724545	TMF1
MLLT11	0.472663295325323	0.769187972246532	0.517418343554682	1	233.831243551276	0.461909861634543	MLLT11
POFUT2	0.370298941817266	0.694617195841885	0.80576385239185	1	233.831243551276	0.285986999911581	POFUT2
RB1-DT	0.0953661446131766	0.363066714168357	2.80400378537129	1	233.831243551276	1.64443233540116	RB1-DT
PAPSS1	0.734322358787079	0.901521623069885	0.115454832209391	1	233.831243551276	0.0628881566779053	PAPSS1
TPST1	0.0557851579220685	0.265149576830807	3.69517434214748	1	233.831243551276	0.638970298026696	TPST1
API5	0.576328756386372	0.831419532694781	0.313085089104591	1	233.831243551276	-0.125398212201054	API5
DOK2	8.03462182079646e-08	6.77079752357929e-06	30.7151182079633	1	233.831243551276	-0.74738341817278	DOK2
YWHAQ	0.0005261127512854	0.0106867723681309	12.3620765227634	1	233.831243551276	-0.47779197299607	YWHAQ
LRRK1	0.0219059929944282	0.147570645015006	5.32416908745071	1	233.831243551276	-0.557936297690273	LRRK1
KIF13A	0.00784038891706	0.0751039405326976	7.19308735154237	1	233.831243551276	0.626477191021524	KIF13A
ZNF746	0.268447596885307	0.606755786218475	1.2305090921301	1	233.831243551276	0.382637142731255	ZNF746
NRROS	0.0016156457233928	0.0247547094129668	10.1783372033804	1	233.831243551276	-0.515211581936648	NRROS
GZMA	0.611323614376288	0.843560915341034	0.258948019176698	1	233.831243551276	0.293218956718458	GZMA
NFE2L3	0.0893785875803781	0.349007434033336	2.90965458638677	1	233.831243551276	-0.818027971637825	NFE2L3
TMEM250	0.440868672114719	0.747937865573805	0.596050019145339	1	233.831243551276	0.216877019038674	TMEM250
ZNFX1	0.896341299406552	0.971606984886137	0.0170110180016025	1	233.831243551276	-0.0218017756973695	ZNFX1
LYL1	0.128010564276531	0.424409990915844	2.33298191211834	1	233.831243551276	0.337758839125596	LYL1
VPS11	0.137271357452428	0.437221284281335	2.22351168301614	1	233.831243551276	0.392609110136709	VPS11
CLEC12B	0.801696049457533	0.932719508286786	0.063221245298648	1	233.831243551276	0.130089993786267	CLEC12B
CLEC4A	0.010181423207661	0.088656859941154	6.71148888409011	1	233.831243551276	-0.412135586505364	CLEC4A
MON1B	0.873308010728609	0.964276591435737	0.0254826841196335	1	233.831243551276	-0.0359725965151416	MON1B
TMEM50B	0.241468163378291	0.581824912742224	1.37898798378032	1	233.831243551276	-0.26637642100401	TMEM50B
CGAS	0.923104410037045	0.979344670935122	0.0093370132969269	1	233.831243551276	0.0211423003293361	CGAS
MAPK14	0.0045823459130889	0.0531143292082207	8.19479520207543	1	233.831243551276	0.535158043948335	MAPK14
MAEA	0.946058750886129	0.98834846730956	0.0045873009504877	1	233.831243551276	-0.0154736296889223	MAEA
LRP3	0.365461521421878	0.691239929507683	0.822233157270176	1	233.831243551276	0.354661044537337	LRP3
PDE7B	0.591452814132206	0.835949881234538	0.28887602629363	1	233.831243551276	0.277374786938709	PDE7B
TIMM10	0.0427287010049826	0.22485753541525	4.15129933524438	1	233.831243551276	0.399412668409388	TIMM10
UTRN	0.26082712645172	0.599352917715125	1.27050590464682	1	233.831243551276	-0.173093776334446	UTRN
CNPY2	0.532296999952744	0.803340777276213	0.391166104774132	1	233.831243551276	-0.0815026591315818	CNPY2
NFYC-AS1	0.545154148513931	0.812519424027934	0.367141676196177	1	233.831243551276	-0.328168941876839	NFYC-AS1
SLC23A2	0.432392128847958	0.743013864837659	0.618525290440892	1	233.831243551276	-0.21910444505263	SLC23A2
NCK1	0.368724246089059	0.694007273485368	0.81109186287296	1	233.831243551276	0.222525119678627	NCK1
ZNF75A	0.282572049504017	0.618504493052668	1.16001638666791	1	233.831243551276	-0.313774195253937	ZNF75A
BAZ2A	0.430907226246236	0.741279300102491	0.622531884425489	1	233.831243551276	0.106401293655818	BAZ2A
RTN1	0.72593388673423	0.895888327265913	0.123173356169392	1	233.831243551276	-0.183221841780581	RTN1
MYL6	0.279732664195244	0.61553030837034	1.1738246589139	1	233.831243551276	0.0589428218799358	MYL6
ACADSB	0.25677183500165	0.595917068504014	1.2923889140877	1	233.831243551276	0.649398941608598	ACADSB
LRMDA	0.443957152489942	0.750479834955172	0.588025555016639	1	233.831243551276	0.129196130851279	LRMDA
EIF3K	0.120491542764953	0.409075145756998	2.4286014312402	1	233.831243551276	-0.109388101158086	EIF3K
MED11	0.354648757537755	0.680908144090345	0.860165251978746	1	233.831243551276	-0.269359454786003	MED11
INTS6	0.11771176622289	0.404754131214749	2.46564935125409	1	233.831243551276	0.451606695660715	INTS6
SNHG7	0.252689361113659	0.593063927702211	1.31485579701725	1	233.831243551276	0.248757646319356	SNHG7
CDKN1B	0.432917132085739	0.743096954496743	0.61711372570625	1	233.831243551276	-0.158524393707127	CDKN1B
SRRM2	0.0037916696335302	0.0459123336596013	8.5515306160711	1	233.831243551276	0.315590473530451	SRRM2
NT5C3B	0.811388966297932	0.938742870496633	0.0570753121824262	1	233.831243551276	-0.0809999881158189	NT5C3B
STAT3	7.48487711126282e-05	0.0021609117437886	16.2578182213625	1	233.831243551276	0.433537565134299	STAT3
PLP2	0.0251190739099911	0.160059362426466	5.08078760882323	1	233.831243551276	0.251301316130212	PLP2
NAXD	0.402204385574	0.721140600417161	0.704286093995207	1	233.831243551276	0.361078239049983	NAXD
SNU13	0.005029473441957	0.0566133508737258	8.02007899866478	1	233.831243551276	-0.28968832442645	SNU13
NDUFB5	0.0243729080565544	0.158049834834063	5.13428298270027	1	233.831243551276	-0.267308825500412	NDUFB5
ATG13	0.575242667777203	0.831352860327217	0.314872788674266	1	233.831243551276	-0.105880722057391	ATG13
CYSTM1	0.26375236033575	0.602223515945351	1.25498200719782	1	233.831243551276	0.196472014277028	CYSTM1
RASGRP4	0.658609004651416	0.866108340996674	0.19571739592361	1	233.831243551276	0.0708385276076043	RASGRP4
DOCK10	0.856539073605535	0.957919333861291	0.0327542070574735	1	233.831243551276	-0.0355542466037732	DOCK10
CREBL2	0.0032963009705365	0.0417799448216787	8.81631613324755	1	233.831243551276	-1.06564255173086	CREBL2
NRIP1	0.0425039556341746	0.224432402484939	4.1603964766735	1	233.831243551276	-0.347595397465503	NRIP1
SCLT1	0.686869210325186	0.87911019781105	0.162900113451681	1	233.831243551276	-0.0650398124093756	SCLT1
ZNF358	0.739318190824349	0.903997693721694	0.110990147865178	1	233.831243551276	0.175421610234471	ZNF358
ORAI2	0.844598698584244	0.952770890805236	0.0385071572422945	1	233.831243551276	0.0468863435960333	ORAI2
IKBKB	0.328847973417016	0.660662358965371	0.95742408296271	1	233.831243551276	0.225981844421239	IKBKB
USP19	0.423503393820222	0.736654087452719	0.642825827321955	1	233.831243551276	0.228160514277288	USP19
ARL4C	0.0131166724702788	0.105000731097123	6.24847633665	1	233.831243551276	-0.805440195986982	ARL4C
F2R	0.0737476627396235	0.310526958031257	3.22646635429329	1	233.831243551276	2.98977035431479	F2R
PHAX	0.881321525868358	0.96716522877448	0.0223375224556395	1	233.831243551276	0.0380230658330908	PHAX
ITGAL	0.240974530676387	0.581800893520541	1.38189282568898	1	233.831243551276	-0.163029458322751	ITGAL
PHC2	0.0025962300268554	0.0355972278577214	9.26989152945974	1	233.831243551276	0.545414734612797	PHC2
LIN54	0.254536861215205	0.59448717946652	1.30463330533679	1	233.831243551276	0.49199623572097	LIN54
DEDD2	0.142479087763938	0.445626810693024	2.16554520831531	1	233.831243551276	-0.300053373895182	DEDD2
ENTPD1	0.0072639970111063	0.0714483996234367	7.33456847508287	1	233.831243551276	0.455362608389337	ENTPD1
RCBTB2	0.0014745558957204	0.0232793178878805	10.3544091691059	1	233.831243551276	-0.636953922688126	RCBTB2
SH3TC1	0.0362136017737086	0.201632161304328	4.43798364270857	1	233.831243551276	0.389179642811937	SH3TC1
POLR2M	0.882949269950788	0.96716522877448	0.0217245353788993	1	233.831243551276	0.0388726749680716	POLR2M
UBASH3B	0.0304507943376545	0.182062467391767	4.74109403987502	1	233.831243551276	-0.636382052883726	UBASH3B
STK38L	0.664950109536411	0.868617181612694	0.188043129433793	1	233.831243551276	0.11481512316916	STK38L
CACNA2D4	0.105066058211824	0.383826560637921	2.64740161697377	1	233.831243551276	0.442707836769805	CACNA2D4
TET2	0.192502538059958	0.524833734182928	1.70820290578125	1	233.831243551276	0.171446230046272	TET2
IFIT5	0.0415852654055886	0.221267674973763	4.19811971864891	1	233.831243551276	-0.467109197007477	IFIT5
PPP1R3E	0.688768369869789	0.87972163339195	0.160820564946157	1	233.831243551276	-0.148937084088471	PPP1R3E
MRPS24	0.302372372026466	0.63745575116871	1.06841147646059	1	233.831243551276	0.109190221175169	MRPS24
GSKIP	0.275591867030868	0.612381051253503	1.19428330439772	1	233.831243551276	-0.423286097781201	GSKIP
ACYP1	0.0313994083661875	0.186128051874093	4.68724874715832	1	233.831243551276	0.875137776547984	ACYP1
VIPR1	0.237412620180481	0.578515472521283	1.40307107687707	1	233.831243551276	0.428095717744174	VIPR1
CTSW	0.149215699615869	0.460126756657884	2.09402063299228	1	233.831243551276	0.588321361382635	CTSW
PCBD2	0.509680936634476	0.790261729359125	0.436058594522048	1	233.831243551276	0.241977070816364	PCBD2
BRAP	0.108722978712077	0.388982498708269	2.59245378917415	1	233.831243551276	0.372149679095352	BRAP
KDM3B	0.0799867450275879	0.32495131717522	3.09198955517432	1	233.831243551276	0.347456461815812	KDM3B
PAPSS2	0.855990356740314	0.957824486745486	0.0330080383341919	1	233.831243551276	0.0684995480579441	PAPSS2
SPATA33	0.921503956810701	0.978976038211765	0.0097310084057929	1	233.831243551276	0.0490966553042505	SPATA33
TDRD3	0.124013716473889	0.41647344951598	2.3830040389295	1	233.831243551276	0.503150781998403	TDRD3
SBF2	0.447208053082302	0.752939657061498	0.579672052275853	1	233.831243551276	0.146529230915106	SBF2
SF3B1	0.184357080027258	0.513466168401063	1.77260052483975	1	233.831243551276	-0.140472720164858	SF3B1
OSCAR	0.685652553536903	0.878970192342072	0.164240505459876	1	233.831243551276	0.0560444286037168	OSCAR
LTBP3	0.112268960363738	0.395095506110763	2.54108977488417	1	233.831243551276	-0.472345466410484	LTBP3
C11orf1	0.149268189339144	0.460126756657884	2.09347781402911	1	233.831243551276	-0.638619877526553	C11orf1
HVCN1	0.0002073860978822	0.0050915736472203	14.2071432148389	1	233.831243551276	-0.594033190467392	HVCN1
SERPINB9	0.0005146282034167	0.0105543287416985	12.4054881507007	1	233.831243551276	-0.677728480452198	SERPINB9
NPIPB4	0.0848223049362558	0.337930611443498	2.9953650793491	1	233.831243551276	1.24185760944116	NPIPB4
CLASRP	0.351885340863961	0.678527206440216	0.870116071958559	1	233.831243551276	0.173387991465448	CLASRP
PAQR8	0.034904582192436	0.198057301685197	4.50214006750467	1	233.831243551276	-1.42244116949478	PAQR8
ITGB2-AS1	0.809293019723299	0.938057857062174	0.0583760773938093	1	233.831243551276	0.0398395707601456	ITGB2-AS1
CNOT3	0.622233894226641	0.847911055999506	0.243386436191347	1	233.831243551276	0.122650292730027	CNOT3
RFNG	0.0160112276285911	0.118300966222623	5.88691723963824	1	233.831243551276	0.707210075133332	RFNG
ZNF577	0.283841304606159	0.619977014194047	1.15390071909761	1	233.831243551276	-0.622421729074766	ZNF577
ATP6V1E2	0.636928131947937	0.854830132575327	0.223365683833356	1	233.831243551276	0.236927210203282	ATP6V1E2
CBWD5	0.347771952399779	0.675973360581755	0.8851277869332	1	233.831243551276	-0.156410416281262	CBWD5
HMOX1	2.0385750604173002e-10	4.38363933681458e-08	44.2362969222099	1	233.831243551276	-0.895231943155448	HMOX1
HOMER3	0.0437399885689356	0.227549372674174	4.11098231628659	1	233.831243551276	0.467389047301679	HOMER3
ADK	0.969560933838918	0.999699402020418	0.0014592284892992	1	233.831243551276	-0.009117313954717	ADK
DCK	0.127364999626867	0.423534053357018	2.34094211887999	1	233.831243551276	-0.407816510768845	DCK
SHLD1	0.739581496491364	0.904142366618339	0.110757551916325	1	233.831243551276	-0.110508288378954	SHLD1
COX18	0.624803056094993	0.849592755745871	0.23980919542728	1	233.831243551276	-0.188894256791403	COX18
SELENOF	0.0018055918332476	0.0274626113954442	9.9646128294405	1	233.831243551276	-0.337520370274807	SELENOF
DHX9	0.0064036358143428	0.0655715483386567	7.56884520181215	1	233.831243551276	0.432560848688604	DHX9
TXNL4B	0.958132056947148	0.993591619119718	0.0027619336305829	1	233.831243551276	0.018562269447691	TXNL4B
WDR27	0.564401011384666	0.824263397422665	0.333089056643317	1	233.831243551276	-0.410507574866878	WDR27
PTPN7	0.831000298218333	0.948064006529368	0.0456495468626375	1	233.831243551276	-0.0450174921230862	PTPN7
PLAUR	0.254392903116698	0.59448717946652	1.30542654589759	1	233.831243551276	-0.146430302631381	PLAUR
SP3	0.368002986791179	0.693522703423932	0.813542890364893	1	233.831243551276	0.16628574748451	SP3
SRSF6	0.41263867016022	0.727928899057161	0.673589990464803	1	233.831243551276	-0.152102490116471	SRSF6
VPS13C	0.0802326197568761	0.325386117351436	3.08692509467659	1	233.831243551276	0.256283840495674	VPS13C
PACS2	0.128899344208091	0.42575016445003	2.32209596441497	1	233.831243551276	0.408450403181821	PACS2
KDSR	0.181728265644212	0.509417991434208	1.794096426508	1	233.831243551276	-0.382170054242327	KDSR
TNPO1	0.49006672978274	0.777518199982139	0.477886981522735	1	233.831243551276	0.160748404613255	TNPO1
PCGF1	0.0723823903264328	0.307672557506535	3.25753466741044	1	233.831243551276	-0.443509753883025	PCGF1
USP33	0.434272612340534	0.744194561845444	0.613481317641294	1	233.831243551276	0.134349651861811	USP33
PAQR4	0.877219373566245	0.966149772793907	0.0239210521573492	1	233.831243551276	-0.0737627088072809	PAQR4
ZEB2-AS1	0.289712953891377	0.625380425028171	1.12605601199603	1	233.831243551276	-0.309598664288239	ZEB2-AS1
PPP1R21	0.42306277717779	0.73617148488657	0.644050426913793	1	233.831243551276	0.184588769680299	PPP1R21
ARFGAP2	0.130311322790876	0.427332211767065	2.30497359841828	1	233.831243551276	0.228105936171024	ARFGAP2
ALOX5	0.0034542038187649	0.0433408752793121	8.72772136108534	1	233.831243551276	-0.337465943562238	ALOX5
CST3	6.18077733854897e-07	3.89326540234257e-05	26.28272764624	1	233.831243551276	-0.370312885682034	CST3
SUPT4H1	3.97871321500698e-05	0.0012739323359305	17.5444429850013	1	233.831243551276	-0.395800361860206	SUPT4H1
HCFC1	0.0507515392642321	0.25091780771555	3.85606167741336	1	233.831243551276	0.318737342161551	HCFC1
HSPH1	0.054013251039897	0.259978682586114	3.74997720527979	1	233.831243551276	-0.566596079932658	HSPH1
SUSD1	0.493329761145579	0.7802192215328	0.470733240202362	1	233.831243551276	0.162724865123769	SUSD1
ANKRD13D	0.0003892640923224	0.0083417556004219	12.9560501184955	1	233.831243551276	0.537849574924848	ANKRD13D
FAM111A	0.234612032923581	0.574868619768744	1.4199965197746	1	233.831243551276	-0.18431331945704	FAM111A
AEN	0.307997530180574	0.642190410379938	1.04378978644017	1	233.831243551276	-0.484676694025261	AEN
POLD1	0.515433657157713	0.79324883663265	0.424310485861091	1	233.831243551276	0.228546212575866	POLD1
PDAP1	0.506731146895547	0.787815770424319	0.442172261484153	1	233.831243551276	-0.109134092737127	PDAP1
SMIM4	0.522123213253393	0.798116057866502	0.410934766993999	1	233.831243551276	0.133697367219625	SMIM4
FAM193B	0.0005226922971162	0.0106519907346965	12.3749042273664	1	233.831243551276	0.941219887378277	FAM193B
USP25	0.349370474537245	0.677027432944145	0.879265348674193	1	233.831243551276	0.19723665266919	USP25
MID1IP1	0.945945432693486	0.98834846730956	0.0046066247102269	1	233.831243551276	-0.0125501873152706	MID1IP1
VDR	0.635651883052696	0.854110136331958	0.225062725775197	1	233.831243551276	-0.136407711272969	VDR
NUP107	0.879386964281732	0.966587288836403	0.0230773971477455	1	233.831243551276	0.0514842276725249	NUP107
CPEB4	0.341948556044819	0.670961899591208	0.906798612660866	1	233.831243551276	0.183592582850469	CPEB4
PCBP2	0.506867048702835	0.787815770424319	0.441889245491845	1	233.831243551276	-0.0816364558481946	PCBP2
DPAGT1	0.175542487011878	0.502469357537271	1.84613774976874	1	233.831243551276	-0.397986150525423	DPAGT1
HAUS2	0.0022749514455504	0.0321315495751486	9.52194525892828	1	233.831243551276	-0.708545070419874	HAUS2
TIFA	0.499332008691749	0.782641301652833	0.457780089037903	1	233.831243551276	-0.207969081041104	TIFA
PRR11	0.333687930657449	0.663760132176979	0.938410217621337	1	233.831243551276	-0.541001390859069	PRR11
KCNMB1	0.329686195401117	0.661493923591174	0.954104429815036	1	233.831243551276	-0.252658841251108	KCNMB1
CD1D	0.0004475460463738	0.0093341041645056	12.6805832628532	1	233.831243551276	-0.515711863178343	CD1D
S100A10	0.27358740342426	0.610626717163094	1.20432683000214	1	233.831243551276	0.0876723998810552	S100A10
ARRB1	0.192423504599283	0.524833734182928	1.70881230720107	1	233.831243551276	-0.213401596641293	ARRB1
LSG1	0.551223574803044	0.815615943670097	0.356160793002842	1	233.831243551276	-0.16032186044411	LSG1
NOTCH2	0.278329376390592	0.613810157739125	1.1807147976538	1	233.831243551276	-0.160199920269124	NOTCH2
EPC2	0.316880865441707	0.649962550114879	1.00607896666089	1	233.831243551276	-0.307403209389063	EPC2
TAF3	0.980672241793787	0.999957957591602	0.0005881620474658	1	233.831243551276	-0.0050147899178929	TAF3
COIL	0.407852881207844	0.724813498778032	0.687525692636831	1	233.831243551276	0.163655221353763	COIL
MYBL1	0.412521686533741	0.727928899057161	0.673927783645964	1	233.831243551276	0.816024306346538	MYBL1
SHKBP1	0.223966070324056	0.565209630845964	1.48664605884239	1	233.831243551276	0.114649074216191	SHKBP1
EIF1	0.0018374981475985	0.0278122292437487	9.93097827375569	1	233.831243551276	-0.258612193030445	EIF1
ITM2B	2.4791448935658803e-14	1.71777195069743e-11	66.1234299586166	1	233.831243551276	-0.59641785484705	ITM2B
TOP2B	0.5242816602694	0.799163991767302	0.406683410400355	1	233.831243551276	0.139097036155952	TOP2B
RAB2A	0.092377708885319	0.354769349672286	2.85579873716152	1	233.831243551276	-0.153091681971888	RAB2A
HOPX	0.551286273664121	0.815615943670097	0.356048539084663	1	233.831243551276	0.352524998327073	HOPX
DNAAF2	0.514893240553175	0.792892362662649	0.425404370495017	1	233.831243551276	0.206683543963415	DNAAF2
ITCH	0.850375770063876	0.956538271914992	0.0356635594797326	1	233.831243551276	-0.0371439165391628	ITCH
TNPO2	0.0650765460387503	0.290108599487191	3.43530158983327	1	233.831243551276	0.720493190113288	TNPO2
ZZEF1	0.0248900685491387	0.159625290448082	5.09702718899378	1	233.831243551276	0.44220052906727	ZZEF1
OSBPL11	0.0006957765842427	0.0131241330051177	11.8137563785702	1	233.831243551276	0.448103532143363	OSBPL11
TAMM41	0.882590812006974	0.96716522877448	0.0218587775846974	1	233.831243551276	-0.0563887038556068	TAMM41
KLK1	0.45124079507867	0.755014112720844	0.569440120849951	1	233.831243551276	-0.474585858153695	KLK1
CEP85L	0.471840758696015	0.768947611112777	0.51934567181958	1	233.831243551276	0.160631846657874	CEP85L
UBN1	0.148660674300852	0.458957312805772	2.09977370432096	1	233.831243551276	0.254098048161996	UBN1
TUT4	0.0161475809309433	0.118885849687559	5.87160103149841	1	233.831243551276	0.533877441578452	TUT4
EHD4	0.691580719701113	0.880172963073552	0.157769539892161	1	233.831243551276	0.0734260961580872	EHD4
SYTL1	0.363489577741675	0.690021615463343	0.829034184236598	1	233.831243551276	0.197779350330805	SYTL1
DCAF15	0.0012270620132074	0.0201898646816935	10.7094342458318	1	233.831243551276	0.799318234388412	DCAF15
LDLRAD4	0.68056006359252	0.877579105989031	0.169920566518855	1	233.831243551276	-0.168385027687875	LDLRAD4
KAT6A	0.702581316806262	0.885826342823262	0.146158218679552	1	233.831243551276	-0.0778194348289166	KAT6A
SNTB1	0.676154926518144	0.876573821289236	0.174925355821532	1	233.831243551276	-0.109962799599021	SNTB1
ST3GAL2	0.858429990686678	0.959005629151223	0.031887234871776	1	233.831243551276	0.044978948505505	ST3GAL2
TNNI2	0.75780784545794	0.913077803909933	0.0953093027916531	1	233.831243551276	0.0802822267638282	TNNI2
HERC4	0.0972397091862293	0.367578088234819	2.7724302595079	1	233.831243551276	-0.376542184830209	HERC4
STARD10	0.521412292726241	0.797903220580969	0.412341858900305	1	233.831243551276	-0.38745334067192	STARD10
PIGP	0.040847480577479	0.218835815189999	4.22905858305017	1	233.831243551276	-0.520198902923103	PIGP
DMAC1	0.909795435991942	0.974490611275464	0.0128639432886565	1	233.831243551276	-0.0247421621804179	DMAC1
ZNF710	0.538740544183002	0.80703430977175	0.378994588438024	1	233.831243551276	0.182711511865034	ZNF710
TAF6	0.883680787836928	0.967471305884345	0.0214518932134129	1	233.831243551276	0.0442569988966372	TAF6
FBXO42	0.65338669545987	0.864603981008768	0.202175957593178	1	233.831243551276	0.109793095684285	FBXO42
FRAT1	0.289182664764541	0.625380425028171	1.12854104548691	1	233.831243551276	0.316851949345098	FRAT1
CHAD	0.63185023843528	0.853019393020988	0.230164601444733	1	233.831243551276	-46.6312973387533	CHAD
GOT2	0.895235766535612	0.971606984886137	0.0173779314962627	1	233.831243551276	-0.0431742172233999	GOT2
GSTM4	0.663415357427858	0.868214641524561	0.189883781374852	1	233.831243551276	0.134840779796952	GSTM4
ZBTB11	0.0060377489375362	0.0636055681745393	7.67847373643767	1	233.831243551276	0.719822423328402	ZBTB11
GTF3C2	0.0088424629802742	0.08132125312438	6.97089523878003	1	233.831243551276	0.736061878156912	GTF3C2
TRAPPC11	0.0924471124466749	0.354769349672286	2.85457516392372	1	233.831243551276	0.384844134101725	TRAPPC11
SMAGP	0.964635155034968	0.997189230669335	0.0019700552973929	1	233.831243551276	-0.0301124323030796	SMAGP
ZBTB37	0.688851946095717	0.87972163339195	0.160729406828533	1	233.831243551276	0.173730666288278	ZBTB37
ZNF394	0.89633230211288	0.971606984886137	0.017013988026859	1	233.831243551276	-0.0210752382808469	ZNF394
ADRB2	0.385527185290893	0.707726678679426	0.755833181966589	1	233.831243551276	-0.244650452278977	ADRB2
WDFY1	0.289690942406042	0.625380425028171	1.12615904609914	1	233.831243551276	-0.196053567039828	WDFY1
MCM9	0.872826995934558	0.964276591435737	0.0256782279875494	1	233.831243551276	-0.0575449243682747	MCM9
UMAD1	0.120505298710007	0.409075145756998	2.42842047100082	1	233.831243551276	-0.471753378215735	UMAD1
ST6GAL1	0.603765100032627	0.841734666622728	0.270086892023366	1	233.831243551276	-0.17333055596076	ST6GAL1
IPMK	0.603182865875862	0.841546762993805	0.270957280990905	1	233.831243551276	0.0974980995729684	IPMK
TAB2	0.567946859474679	0.825960031642747	0.327056468419222	1	233.831243551276	0.127477179275973	TAB2
ACTN4	0.0007516077070266	0.0137853695912299	11.6628255526204	1	233.831243551276	0.37703121753971	ACTN4
UBA3	0.0353086026909431	0.19917339670234	4.48207184433991	1	233.831243551276	-0.353059829596101	UBA3
ZBTB1	0.458865807380551	0.759455411143283	0.550480990421504	1	233.831243551276	-0.178203256064997	ZBTB1
KEAP1	0.714775639542565	0.891111732944309	0.133877767474785	1	233.831243551276	-0.0994251115433286	KEAP1
TRMT6	0.494600325436719	0.781040169517189	0.467969158921122	1	233.831243551276	0.121807113744135	TRMT6
DNAJB9	0.741818292095649	0.90487390525511	0.108792557239645	1	233.831243551276	0.108343068750047	DNAJB9
KLRG1	0.172511000780008	0.497584921768793	1.87242432738143	1	233.831243551276	-0.65906207939925	KLRG1
ICE1	0.686860371805047	0.87911019781105	0.16290982781313	1	233.831243551276	-0.0945363346926062	ICE1
TFRC	0.982111216277555	0.999957957591602	0.0005038292727019	1	233.831243551276	0.0058411699636189	TFRC
MGP	0.999943444697596	0.999957957591602	5.0349502324859e-09	1	233.831243551276	-0.119829509842306	MGP
CD53	1.1291423532917502e-09	1.90306262571009e-07	40.2829980490704	1	233.831243551276	-0.555292153053332	CD53
UBE3A	0.538415551100077	0.806911650242749	0.379602118286708	1	233.831243551276	0.0893512453577547	UBE3A
NLRP12	1.55196941561804e-06	8.20176379304584e-05	24.3143080305888	1	233.831243551276	0.808186064155229	NLRP12
SERINC1	0.0003309120227362	0.0073962988307633	13.277509586412	1	233.831243551276	-0.517848548654494	SERINC1
PSPH	0.114745090358972	0.398635311130112	2.50627700696942	1	233.831243551276	0.806639122072864	PSPH
MOGS	0.100213481906249	0.371891934461755	2.72366171970881	1	233.831243551276	0.382273534117901	MOGS
ADORA2B	0.584956982659816	0.832231965003587	0.299118715652878	1	233.831243551276	-0.310230670884314	ADORA2B
ZC3H8	0.0090101414271219	0.0823037437330266	6.93626725463191	1	233.831243551276	1.01665787612796	ZC3H8
ARSA	0.0111350206748088	0.0939620959784952	6.54739113076874	1	233.831243551276	-0.474154168693967	ARSA
ATP5MF	0.315146806947105	0.648813300799651	1.01333053612065	1	233.831243551276	0.0747823175883528	ATP5MF
GRK6	0.0166669342863298	0.121419395104617	5.81446883123096	1	233.831243551276	0.381693576153537	GRK6
PLAA	0.321247120369861	0.654031029261003	0.988049229616976	1	233.831243551276	-0.170898527413544	PLAA
ZNF821	0.207078902642442	0.544563703266433	1.6005901373916	1	233.831243551276	0.468376046681413	ZNF821
GLO1	0.301822166297182	0.637157423503461	1.07085167573543	1	233.831243551276	0.210723587787397	GLO1
ODF2L	0.233904139937933	0.574734399461688	1.42431363293841	1	233.831243551276	0.408910134434081	ODF2L
ROM1	0.236809733491834	0.577745788682426	1.40669404121247	1	233.831243551276	0.984045527399403	ROM1
CXCL9	0.0004904541721762	0.0101610372680763	12.5001800739619	1	233.831243551276	-36.8426575232624	CXCL9
PRKACB	0.654899079715165	0.86490924666698	0.200292605598884	1	233.831243551276	0.146983175992399	PRKACB
VPS26A	0.0450658838647846	0.232641433593375	4.05959393118765	1	233.831243551276	-0.366047338414317	VPS26A
SCOC	0.0131802514515292	0.105104920782272	6.23967759262021	1	233.831243551276	-0.782015888175744	SCOC
ABHD8	0.836419118528657	0.950074612594664	0.042727493708759	1	233.831243551276	-0.055773730343344	ABHD8
SEC61A2	0.881420415154679	0.96716522877448	0.0223000333032538	1	233.831243551276	-0.17918003352345	SEC61A2
ZNF708	0.903204491625248	0.97244185251641	0.0148221655666703	1	233.831243551276	0.0355252740877119	ZNF708
UBE2F	0.0036923615309056	0.0455050721476831	8.60165466058555	1	233.831243551276	-0.380698123877733	UBE2F
RASA4	0.0152085194580321	0.114957972533683	5.97992129779486	1	233.831243551276	-0.784741998279442	RASA4
DUS1L	0.000864948273611	0.0154109069549672	11.3887265733151	1	233.831243551276	0.789495479890672	DUS1L
DHRS4	0.111830695239263	0.394987782411087	2.54734010402832	1	233.831243551276	-0.201688135430744	DHRS4
AKTIP	0.239657466539226	0.58106685899635	1.38967897386152	1	233.831243551276	0.685069931574388	AKTIP
THUMPD3-AS1	0.0465699032066619	0.237441246101909	4.00320801728557	1	233.831243551276	0.437138549100401	THUMPD3-AS1
BRAF	0.439801913144195	0.747100171715391	0.598841867419497	1	233.831243551276	0.20298111851571	BRAF
ZNF226	0.135983706278323	0.436106061231386	2.23822734881124	1	233.831243551276	0.460919331958507	ZNF226
SNX29	0.234425239694561	0.574868619768744	1.42113414652854	1	233.831243551276	0.22402821417196	SNX29
PIK3R5	0.98447630906527	0.999957957591602	0.0003793967931491	1	233.831243551276	-0.0036574551420723	PIK3R5
TMEM62	0.0010498069868711	0.0178868753282195	11.011922047249	1	233.831243551276	1.0858049174975	TMEM62
DCLRE1A	0.419769655288299	0.734685256912105	0.653263956251242	1	233.831243551276	2.23400268718588	DCLRE1A
PINK1	0.591668601479293	0.835949881234538	0.288539723158161	1	233.831243551276	0.18726335926745	PINK1
SPATA24	0.311247381367425	0.644523210216446	1.02983041755813	1	233.831243551276	-0.656088833586615	SPATA24
GSTZ1	0.1645024729724	0.484390599100724	1.94451586000426	1	233.831243551276	0.384634317769454	GSTZ1
LCOR	0.267477032821702	0.606345802163428	1.23552381658979	1	233.831243551276	0.206773362413811	LCOR
RAD9A	0.609265758363193	0.842633844372836	0.2619512945759	1	233.831243551276	-0.165331844207477	RAD9A
AP1G1	0.147028158521651	0.45638008787507	2.11683787974601	1	233.831243551276	0.256565031073561	AP1G1
PSME4	0.147624093100261	0.457546642432022	2.11058394039584	1	233.831243551276	0.342990650223853	PSME4
NDUFA5	0.320460015396817	0.652854836986133	0.991275466217907	1	233.831243551276	-0.180221426918627	NDUFA5
PLA2G7	0.0827434745722759	0.331956009736994	3.03615153604336	1	233.831243551276	-0.614369120337747	PLA2G7
C1RL-AS1	0.0288754097446673	0.176536328595829	4.83452914572955	1	233.831243551276	0.826261875610235	C1RL-AS1
AIM2	9.23568901018618e-05	0.0025483963127221	15.8323644754842	1	233.831243551276	-1.23794164364662	AIM2
CDK8	0.468956364466072	0.767060915208935	0.526147448055911	1	233.831243551276	0.290105340807346	CDK8
SREBF1	0.113072863847654	0.396804940322998	2.52969485384632	1	233.831243551276	0.418874616047692	SREBF1
LIMK2	0.434412237874854	0.744229317414173	0.613108133294933	1	233.831243551276	0.187551777623826	LIMK2
CENPW	0.604806128082474	0.842056489109691	0.268535078192142	1	233.831243551276	0.13672115038722	CENPW
KLHL26	0.963798218162698	0.996792081944769	0.0020644697122665	1	233.831243551276	0.0450233577606837	KLHL26
PDP1	0.739135067475225	0.903951025843401	0.111152073156191	1	233.831243551276	-0.0834528854732692	PDP1
NRBF2	0.458888388259764	0.759455411143283	0.550425584668645	1	233.831243551276	-0.136027248805841	NRBF2
FNDC10	0.715460873224544	0.891394864218335	0.133205851219992	1	233.831243551276	-0.183392301213413	FNDC10
IRS1	0.68160286129678	0.878003923965922	0.168748261574932	1	233.831243551276	0.615954738076502	IRS1
DENND2D	0.692468452152935	0.880172963073552	0.156813494743058	1	233.831243551276	-0.113224320816505	DENND2D
SLC50A1	0.308337464263597	0.642190410379938	1.04232065067023	1	233.831243551276	-0.209660715233405	SLC50A1
SELENOO	0.122431645230297	0.413108762624009	2.4033041252684	1	233.831243551276	0.314177226672455	SELENOO
PRDM4	0.899244828613009	0.971606984886137	0.0160663210596878	1	233.831243551276	0.0574867203681752	PRDM4
ETFA	0.0035542981145371	0.0444180421688444	8.67368456937972	1	233.831243551276	-0.451380227579721	ETFA
HLA-DOB	0.0377228553805653	0.207077223726413	4.36698038514427	1	233.831243551276	1.61065116371572	HLA-DOB
GCLM	0.0315862575139595	0.187057836521416	4.67684436852009	1	233.831243551276	0.836866785910778	GCLM
RBM33	0.0650746238418218	0.290108599487191	3.43535114034668	1	233.831243551276	0.299177503553839	RBM33
GLYR1	0.199663119701462	0.533602248566964	1.65417928002907	1	233.831243551276	0.235436845545247	GLYR1
DDX11	0.0797426824782226	0.324659371230345	3.09703341715889	1	233.831243551276	1.21681161687176	DDX11
SMPDL3A	0.320384353398209	0.652854836986133	0.991586146265417	1	233.831243551276	0.252412843927306	SMPDL3A
TBC1D10B	0.0001214914565222	0.0032239179696703	15.279308706261	1	233.831243551276	0.749273765682556	TBC1D10B
BIRC2	0.571503070554021	0.829005151889945	0.321079560222496	1	233.831243551276	-0.106868769150992	BIRC2
DTX3L	0.417840578894676	0.73336725302201	0.658711552270166	1	233.831243551276	-0.129535402099888	DTX3L
SIRPG	0.603666054174053	0.841734666622728	0.27023483125271	1	233.831243551276	-45.2483949854412	SIRPG
USP24	0.097293544408266	0.367578088234819	2.77153290660078	1	233.831243551276	0.438557904860476	USP24
SMARCA2	0.711416179533062	0.890662777668776	0.13719973744961	1	233.831243551276	0.0640015789074224	SMARCA2
IL17RA	2.0544174923630203e-09	3.20283687059394e-07	38.9159264775224	1	233.831243551276	0.57387120171477	IL17RA
SELENON	0.1799712903922	0.507264169486293	1.80866618012459	1	233.831243551276	0.328579653804972	SELENON
FAM118A	0.83294291034697	0.948891485006158	0.0445904011967865	1	233.831243551276	0.0576739485898685	FAM118A
POLR3H	0.206548056533184	0.544162940659458	1.60435011923912	1	233.831243551276	0.38359574768748	POLR3H
CDKN2AIP	0.255004596332296	0.59448717946652	1.30205981035516	1	233.831243551276	-0.41753210669622	CDKN2AIP
MYCL	0.165778140899305	0.48618494290274	1.93276508278471	1	233.831243551276	-0.529111971345674	MYCL
ARMC1	0.685867375871796	0.878970192342072	0.164003370568399	1	233.831243551276	-0.151197173836719	ARMC1
VPS13D	0.704912961469378	0.886237853485987	0.143762478564334	1	233.831243551276	0.0915598110839539	VPS13D
ATP5F1B	0.0013101445474852	0.0213317529976964	10.5826907400467	1	233.831243551276	-0.285910337111868	ATP5F1B
GDE1	0.166773695793134	0.488034146863437	1.92366659248287	1	233.831243551276	-0.250717908042732	GDE1
LILRB4	1.27767424455047e-07	9.83651430742803e-06	29.6990164412358	1	233.831243551276	-0.688144188921578	LILRB4
SETD1A	0.0006121329443958	0.0118548479541998	12.0646704832885	1	233.831243551276	1.09101146005371	SETD1A
TLR7	0.0009417192434373	0.0165424259213396	11.2231251573844	1	233.831243551276	-0.902822027747786	TLR7
MRPL15	0.738002546165382	0.90329360320457	0.112156412225373	1	233.831243551276	-0.0707579795376849	MRPL15
ZNF165	0.840080761476484	0.951115400974465	0.0408099976242327	1	233.831243551276	-0.255451390512007	ZNF165
GAK	2.93578051119136e-05	0.0009635540667257	18.1672894008547	1	233.831243551276	0.625738601128034	GAK
GRN	0.0001351929701406	0.0034981882232235	15.0643633674085	1	233.831243551276	-0.283446764067749	GRN
ZNF200	0.685632427478473	0.878970192342072	0.16426273213794	1	233.831243551276	0.254148796303441	ZNF200
XKR8	0.0367601657245341	0.203488596431756	4.41191595167829	1	233.831243551276	-0.575990024945852	XKR8
MLEC	0.567510217138715	0.825960031642747	0.327795376296231	1	233.831243551276	0.0972045535882024	MLEC
DDX60	0.0025993286798223	0.0355972278577214	9.26761906330944	1	233.831243551276	-0.696068435052093	DDX60
ZNF804A	0.356493157067333	0.683187254908387	0.853582790740261	1	233.831243551276	0.330266486319704	ZNF804A
CLEC6A	0.0768338003147548	0.317518607530027	3.15847031441089	1	233.831243551276	0.839967812062862	CLEC6A
PBDC1	0.223692241604734	0.565097721829015	1.48841060254833	1	233.831243551276	-0.228840040839895	PBDC1
ATP10A	0.156130572503679	0.471948739763907	2.02432331706504	1	233.831243551276	-0.537564026466742	ATP10A
COQ7	0.0099202328512335	0.0877064765545893	6.75921313304964	1	233.831243551276	-0.553204357573726	COQ7
MBTPS1	0.273004987731574	0.610323736266133	1.20726247065837	1	233.831243551276	0.219427568682935	MBTPS1
FTX	0.0128677716303562	0.103807792867918	6.2833520184277	1	233.831243551276	0.657001805563387	FTX
ANKRD36C	0.100323831287624	0.371929874908355	2.72188274251182	1	233.831243551276	0.584491077796339	ANKRD36C
ARHGEF37	0.646845838445057	0.861063864202337	0.210443857563163	1	233.831243551276	37.4975764647059	ARHGEF37
PPID	0.482475428969651	0.774188615635687	0.494841373745987	1	233.831243551276	-0.158544036210027	PPID
STRN3	0.212244175215902	0.551941066157783	1.5645925054492	1	233.831243551276	0.392867018712581	STRN3
SOCS6	0.738144995003585	0.90329360320457	0.112029809935903	1	233.831243551276	0.19146095335493	SOCS6
RFC1	0.80412854284798	0.934329344736352	0.0616475432806122	1	233.831243551276	0.0444319997625127	RFC1
PDE6D	0.639233426835478	0.856891584210241	0.220320200442481	1	233.831243551276	-0.103399134413455	PDE6D
NUCKS1	0.0986061932476898	0.369918071958085	2.74982005408885	1	233.831243551276	0.269607428924587	NUCKS1
SLC39A10	0.793003561995847	0.927811089346388	0.0690178153887357	1	233.831243551276	0.100226951585799	SLC39A10
MBNL1-AS1	0.76906927346751	0.917202978158778	0.0863970440406438	1	233.831243551276	-0.191228262326671	MBNL1-AS1
SMIM13	0.291274966973167	0.627467764221188	1.11876983662416	1	233.831243551276	0.469502798516374	SMIM13
TAPBPL	0.0010853769877007	0.0182436951355844	10.947240949647	1	233.831243551276	-0.646483830030446	TAPBPL
CACNA2D3	0.566403200597393	0.825254756758258	0.329673694675599	1	233.831243551276	0.303338801724233	CACNA2D3
C1orf109	0.765582542099824	0.915372156757407	0.0891054798877925	1	233.831243551276	0.185808581596097	C1orf109
MINCR	0.759394906710988	0.913077803909933	0.09402435769011	1	233.831243551276	-0.131416194094492	MINCR
FRMD4B	0.267488342166708	0.606345802163428	1.23546525209589	1	233.831243551276	0.261596294277533	FRMD4B
MBD6	0.41521916689657	0.730204942122676	0.666174660124084	1	233.831243551276	0.175447131219496	MBD6
LYPLAL1	0.556588166406086	0.82006545246471	0.346642592523082	1	233.831243551276	-0.138000751238385	LYPLAL1
MYLPF	0.201372343969221	0.536956506518387	1.64162119764476	1	233.831243551276	0.763890028491771	MYLPF
TMEM209	0.790534856992282	0.926799454114787	0.070713639944551	1	233.831243551276	-0.112861608125424	TMEM209
GNA15	0.63215567890335	0.853019393020988	0.229752096553227	1	233.831243551276	0.0758134836978642	GNA15
CYBB	0.0460124664013427	0.235885843128756	4.02387803767971	1	233.831243551276	-0.153076301956366	CYBB
PFKL	0.0788460477097277	0.323051217817255	3.11570829594723	1	233.831243551276	-0.263946605591619	PFKL
SLC52A2	0.286726754403482	0.622572437486111	1.14012633368656	1	233.831243551276	-0.20646183627854	SLC52A2
RPP25	0.351318848038326	0.678477925702526	0.872169196865744	1	233.831243551276	-0.475123994510866	RPP25
ACSS1	0.272345160875513	0.609599577609368	1.21059784017587	1	233.831243551276	0.392615670807083	ACSS1
ZFPM1	0.250331237633202	0.592367506883466	1.32803857446287	1	233.831243551276	0.902626739494512	ZFPM1
PPAN	0.142643120782255	0.445875940450197	2.16375844803006	1	233.831243551276	0.490083443122484	PPAN
BBC3	0.0088340779441223	0.08132125312438	6.97264460616435	1	233.831243551276	-0.886918115108056	BBC3
TK2	0.0368932329670072	0.203778742942655	4.40563132040744	1	233.831243551276	0.425805837373701	TK2
SERPINB10	5.36201306781455e-06	0.0002233001693389	21.6956862236567	1	233.831243551276	38.3149189816857	SERPINB10
BASP1	0.0023904944914084	0.0333492699069869	9.42733043735913	1	233.831243551276	0.750375011706371	BASP1
PIM2	0.387422305482124	0.708982975019454	0.749815275372549	1	233.831243551276	-0.348023317859315	PIM2
NETO2	0.0258931041534027	0.163265315976359	5.02702261245815	1	233.831243551276	1.22666935570207	NETO2
ZNF429	0.475187925445611	0.771257819519756	0.51153662079594	1	233.831243551276	0.238199370359732	ZNF429
RAB20	0.088448456568048	0.347551717176022	2.92675891109459	1	233.831243551276	-0.344622178365688	RAB20
COG6	0.248331677340477	0.590616453049281	1.33933737534125	1	233.831243551276	0.557374522947101	COG6
FOXP1	0.549540160778281	0.814990417434446	0.359183713194902	1	233.831243551276	0.0918188078570249	FOXP1
TANK	0.852970860756951	0.956538271914992	0.0344229556080216	1	233.831243551276	-0.0242782248988395	TANK
PDZD8	0.494331502857919	0.780813386986318	0.468552978070194	1	233.831243551276	0.171868032729533	PDZD8
LRCH4	0.0015853943347954	0.0244715818608531	10.2147303865475	1	233.831243551276	0.509573216194895	LRCH4
TAF7	0.605558261655969	0.842086449379516	0.267417435952721	1	233.831243551276	-0.0837913941174224	TAF7
TRMT61A	0.86962889566142	0.962891653647836	0.0269978413278778	1	233.831243551276	-0.0544723841838956	TRMT61A
DHX8	0.242266440580285	0.582305331929413	1.3743057609961	1	233.831243551276	0.230588045686522	DHX8
DCUN1D3	0.856689564615847	0.957919333861291	0.0326847681575497	1	233.831243551276	0.0891122575715623	DCUN1D3
SSBP2	0.923604375938747	0.979689894259913	0.0092156176928218	1	233.831243551276	-0.032328692664517	SSBP2
LATS2	0.215312848555853	0.555289877416997	1.54369743150429	1	233.831243551276	-0.330604465716718	LATS2
LPCAT1	0.146426977302463	0.455158185460265	2.12317609565289	1	233.831243551276	0.31555168787873	LPCAT1
TSPAN31	0.633248249711402	0.853253308999597	0.228280276382466	1	233.831243551276	-0.152167669358733	TSPAN31
SCAF1	0.19935432580262	0.533321997299502	1.65646160602548	1	233.831243551276	0.378184067205988	SCAF1
ELP6	0.0308142312123928	0.183707022792048	4.72025914400438	1	233.831243551276	0.650104334184858	ELP6
CDS2	0.585471717522569	0.832231965003587	0.298298626216883	1	233.831243551276	-0.102861597876059	CDS2
REEP3	0.0057017821231181	0.0614327333326521	7.78532821577833	1	233.831243551276	-0.54339590981063	REEP3
PTEN	0.988179681206754	0.999957957591602	0.0002199575535213	1	233.831243551276	-0.0023562699735228	PTEN
TBL1X	0.268146559216205	0.606755786218475	1.23206206425477	1	233.831243551276	0.232110711963539	TBL1X
SAP130	0.263755340065486	0.602223515945351	1.25496630370259	1	233.831243551276	0.549020933298049	SAP130
STAT6	0.468596405934317	0.766822102376211	0.527001020763061	1	233.831243551276	0.0760887563526413	STAT6
CCDC59	0.348284542583255	0.675973360581755	0.883243911483449	1	233.831243551276	0.117701342934293	CCDC59
TMEM238	0.708903214178665	0.889302040558872	0.139714975700451	1	233.831243551276	0.763541528741203	TMEM238
UBE2L3	0.0416604429463471	0.221290052992692	4.19499980754005	1	233.831243551276	-0.19107874075727	UBE2L3
SUCLG1	0.0188854281538873	0.133072915217674	5.58963218378085	1	233.831243551276	-0.332303020592337	SUCLG1
TNFAIP8	0.224293089418982	0.565585000249403	1.48454216010089	1	233.831243551276	-0.225214213664753	TNFAIP8
MROH6	0.0397894969326165	0.215575415179667	4.27447170571289	1	233.831243551276	0.760950632417235	MROH6
MAN2C1	0.0025234406082381	0.03481454786056	9.32408656326027	1	233.831243551276	0.541728565156195	MAN2C1
DPYD	0.0150857878215187	0.11465117080343	5.99458904325728	1	233.831243551276	0.29570818457543	DPYD
CPT1B	0.332158224808649	0.663154148192289	0.944379614341783	1	233.831243551276	0.330652341796659	CPT1B
TNRC6B	0.0362587543831743	0.201659628433345	4.43581447944847	1	233.831243551276	0.354451119000029	TNRC6B
KIAA1958	0.916603764081215	0.977789858606201	0.0109884838346851	1	233.831243551276	0.0360729912679861	KIAA1958
EIF3E	0.0417864359919121	0.221581815344867	4.18978435573464	1	233.831243551276	-0.250526294715241	EIF3E
ZBTB45	0.174047485258538	0.499705395060885	1.85903494804038	1	233.831243551276	-0.604510799242456	ZBTB45
RNMT	0.527650967288589	0.800384961575022	0.4001090849788	1	233.831243551276	0.0881673637179037	RNMT
SIRPD	0.588817071742878	0.835082732846042	0.293004250612857	1	233.831243551276	0.138132005964145	SIRPD
TBC1D2B	0.177851434460865	0.505124321704326	1.82646684995817	1	233.831243551276	0.331453612613339	TBC1D2B
MS4A6A	0.0034046771819685	0.042892054357083	8.75505499831353	1	233.831243551276	-0.253147011362231	MS4A6A
RABGAP1L	0.0004258450029899	0.009063376923705	12.7786427836488	1	233.831243551276	-0.623349196863987	RABGAP1L
PLAGL2	0.771236411995802	0.917333479020326	0.0847365215782944	1	233.831243551276	-0.0648259148500049	PLAGL2
POT1	0.168374796676906	0.491336093625261	1.90916432927088	1	233.831243551276	0.701950278479114	POT1
NLRC5	0.0049798815799769	0.0563603294605012	8.03865371489101	1	233.831243551276	0.472602144774865	NLRC5
THYN1	0.482461777604727	0.774188615635687	0.494872260510898	1	233.831243551276	0.119401829426873	THYN1
SCYL2	0.244801020210332	0.585344770717649	1.3595637181161	1	233.831243551276	-0.2908869821729	SCYL2
FAM3A	0.620893355476866	0.847627399421561	0.245266062826217	1	233.831243551276	0.128867345604344	FAM3A
CNTROB	0.0983340404855847	0.369559623338953	2.75429562839294	1	233.831243551276	0.577631070691805	CNTROB
TTN	0.114203040097602	0.398082816125569	2.51382617732246	1	233.831243551276	1.62022898955265	TTN
PTGER4	0.0101314688305652	0.0886197353179607	6.72051794649398	1	233.831243551276	-0.708894109161701	PTGER4
CISD2	0.184542928043572	0.513754330035586	1.77109438280407	1	233.831243551276	-0.266671841320519	CISD2
LTBR	0.130241326660656	0.427332211767065	2.30581749648656	1	233.831243551276	-0.174782995019767	LTBR
MARK3	0.0028844426020719	0.037868176982149	9.06957614449011	1	233.831243551276	0.559599037181576	MARK3
RFLNB	8.94448460748284e-08	7.24387091068351e-06	30.4796932263205	1	233.831243551276	1.23872547571621	RFLNB
MTHFD1L	0.561147719352021	0.821628827865509	0.338688786810455	1	233.831243551276	-0.635288979646864	MTHFD1L
ZNF503	0.579948774737795	0.832203790295316	0.307174676970552	1	233.831243551276	0.198979803537692	ZNF503
TMEM143	0.383115850473907	0.706098683014303	0.763551636342262	1	233.831243551276	-0.868977094325877	TMEM143
SIAH2	0.656848537471718	0.865070217460112	0.197880566661288	1	233.831243551276	0.126043494225744	SIAH2
INSIG2	0.479440342579389	0.772797469150471	0.501743992419559	1	233.831243551276	0.252495033754169	INSIG2
GBF1	0.114645546910407	0.398635311130112	2.50766038500435	1	233.831243551276	0.37642485521451	GBF1
SASH1	0.0120807099937199	0.0996746633221607	6.39841465605304	1	233.831243551276	-1.26745715317565	SASH1
AFMID	0.0077404292595054	0.074374910419532	7.2168393186562	1	233.831243551276	-0.861113707270293	AFMID
MIIP	0.546416303326775	0.813255810286607	0.364839426376127	1	233.831243551276	0.0831306892150982	MIIP
TGFBR3	0.523747805094476	0.798970539215025	0.40773201206482	1	233.831243551276	-0.729698100834566	TGFBR3
CSAD	0.0522157569758022	0.254786745306027	3.80756662565852	1	233.831243551276	0.715405952302167	CSAD
GIMAP6	0.0001147690596995	0.0030585463943874	15.3939445363478	1	233.831243551276	-0.910636040622637	GIMAP6
CRISPLD2	0.0001920539872695	0.0047715086239568	14.3606049987086	1	233.831243551276	0.697116281305288	CRISPLD2
TMX3	0.495219597220082	0.781226766573345	0.466626279867132	1	233.831243551276	0.177616822111023	TMX3
MORC3	0.0269385842379139	0.168029481452679	4.95701326339001	1	233.831243551276	-0.494883241163027	MORC3
SRSF7	0.445186505728212	0.751538454174643	0.584855471045203	1	233.831243551276	-0.0932852752016814	SRSF7
FAM241A	0.22157944768823	0.561923316707523	1.50211340360316	1	233.831243551276	-0.427441627501456	FAM241A
PLXDC2	0.633070029712314	0.853253308999597	0.228519962615442	1	233.831243551276	0.055033334129181	PLXDC2
TIGD1	0.433613418413016	0.743678019038384	0.615245657106522	1	233.831243551276	0.43494456454936	TIGD1
C3orf62	0.94867200255223	0.989475802412031	0.0041529889129684	1	233.831243551276	0.0225613364315484	C3orf62
ZNF451	0.151961241741458	0.466157840065273	2.06591543740308	1	233.831243551276	0.320372901237166	ZNF451
KLHDC7B	0.0357042893499602	0.200046674201574	4.46265066099289	1	233.831243551276	-0.473397670586921	KLHDC7B
CAHM	0.130507106138074	0.427438190061466	2.30261586265557	1	233.831243551276	0.564417734727687	CAHM
HNRNPL	0.0379040353794186	0.207888799143408	4.35865879267441	1	233.831243551276	0.25610392011389	HNRNPL
ZNF627	0.040380531904149	0.217455092361203	4.24894686962862	1	233.831243551276	1.37892485957092	ZNF627
NUS1	0.0031820898765025	0.0405797801019835	8.88314935075728	1	233.831243551276	0.548799264036761	NUS1
PRMT5	0.136049501484212	0.436106061231386	2.23747162260641	1	233.831243551276	-0.545793682433404	PRMT5
TACC3	0.140264296371417	0.442432044598968	2.18990045722431	1	233.831243551276	0.267822645542633	TACC3
MPI	0.46462084778369	0.763724462511236	0.536498974182014	1	233.831243551276	-0.284798445065558	MPI
SMARCD3	0.282038821568742	0.618205304500062	1.16259607038605	1	233.831243551276	0.207008978737955	SMARCD3
ISY1	0.154415405775735	0.469037735225273	2.04127814893449	1	233.831243551276	-0.226427944082654	ISY1
MARVELD1	0.257751430792352	0.59672784513361	1.28706372800371	1	233.831243551276	0.30898429483972	MARVELD1
HMBOX1	0.0920355344060444	0.354498821838229	2.8618459469135	1	233.831243551276	0.458571636270998	HMBOX1
ZNF44	0.0241610939407828	0.157933523914802	5.14978101277361	1	233.831243551276	0.787915129503159	ZNF44
U2AF2	0.61181682191833	0.843717315675078	0.258231462549744	1	233.831243551276	0.0801388469022734	U2AF2
TAF10	0.171246875838853	0.495451313063466	1.88354409813159	1	233.831243551276	0.254043518282442	TAF10
TMEM59	8.76170011998442e-07	5.25365018732912e-05	25.5343111632848	1	233.831243551276	-0.502048968449677	TMEM59
UBC	4.05564783218722e-06	0.0001768602788917	22.2821690432346	1	233.831243551276	-0.347880724383874	UBC
BACH1	0.421331491732317	0.735395564249486	0.648880775743424	1	233.831243551276	-0.0929304425667783	BACH1
SARAF	1.34442112910415e-06	7.29026970529868e-05	24.6199252114052	1	233.831243551276	-0.455214441624484	SARAF
RAB6A	0.600609990797395	0.84003888990732	0.274824872503767	1	233.831243551276	0.0755837913161143	RAB6A
KYNU	0.0108475123312012	0.0922852481546666	6.59528738565248	1	233.831243551276	-0.406675859332751	KYNU
CREB3	0.0519789575270426	0.254312739623049	3.81531053763887	1	233.831243551276	-0.462890248948835	CREB3
PLA2G4A	0.919651373820518	0.978410790117779	0.0101973407751245	1	233.831243551276	0.0438829737260438	PLA2G4A
NOL6	0.292371266018526	0.627914971943755	1.11368587419741	1	233.831243551276	-0.418364774491114	NOL6
HGSNAT	0.133463343391891	0.433888428376657	2.26749024619743	1	233.831243551276	0.347306239877629	HGSNAT
TRAPPC6A	0.044938402029071	0.23217578787116	4.06446470966035	1	233.831243551276	-0.459920587593189	TRAPPC6A
LINC01503	0.56785791284197	0.825960031642747	0.327206898520178	1	233.831243551276	0.145015293622208	LINC01503
SNAPC4	0.0410216457386536	0.21939192352165	4.22170201690429	1	233.831243551276	0.948808374085328	SNAPC4
PRRG3	0.109126186215804	0.389372084361803	2.58652057271542	1	233.831243551276	34.8849133404212	PRRG3
RBSN	0.197426195720938	0.532043974293764	1.67080759818183	1	233.831243551276	-0.380932642779853	RBSN
NKRF	0.874611676229091	0.964619453708112	0.0249565660340691	1	233.831243551276	-0.0842652954494797	NKRF
RAB13	0.292668992478807	0.627914971943755	1.11230942273584	1	233.831243551276	-0.192971204683741	RAB13
RIC1	0.004689046780699	0.0539499921115113	8.15155998288327	1	233.831243551276	-0.457121566944408	RIC1
DEAF1	0.951847267287254	0.991107616299448	0.003654446147281	1	233.831243551276	-0.0206527066138688	DEAF1
SCRN2	0.10776984822604	0.387916178224561	2.60657638227367	1	233.831243551276	0.406605192985182	SCRN2
NCK1-DT	0.769244239867009	0.917202978158778	0.086262330295562	1	233.831243551276	-0.184091838857817	NCK1-DT
TMEM51	3.20382001186966e-06	0.0001447755187972	22.7788607234061	1	233.831243551276	-2.14778860031245	TMEM51
KIAA1191	0.0964987201604162	0.365592964107142	2.7848371004102	1	233.831243551276	-0.512280167033436	KIAA1191
SAP30L	0.812333694520318	0.939138472196645	0.0564940699371978	1	233.831243551276	-0.0984771793973255	SAP30L
TSPO	1.46281024255808e-05	0.0005303537600344	19.6039140258054	1	233.831243551276	0.287296714971662	TSPO
CEP68	0.135283745838011	0.436106061231386	2.24629269956232	1	233.831243551276	0.912324380447663	CEP68
ELP5	0.810721428626484	0.938558772577048	0.0574879101896635	1	233.831243551276	0.0469869722389302	ELP5
SKAP1	0.687005828028894	0.87911019781105	0.162750000657947	1	233.831243551276	0.357473258284198	SKAP1
EZH2	0.0179408388428789	0.127888650166666	5.68181639404347	1	233.831243551276	0.966926144995802	EZH2
LIME1	0.303952988009412	0.638994476870792	1.06143325013854	1	233.831243551276	0.386939715497611	LIME1
MAP3K2	0.110530120082883	0.392520403665636	2.56604920788204	1	233.831243551276	0.251585655247619	MAP3K2
FOSL1	0.734835537213635	0.901521623069885	0.11499169068629	1	233.831243551276	-0.091378704877008	FOSL1
HIVEP3	0.330989230415878	0.662535237430876	0.948966266630713	1	233.831243551276	-0.316733394045429	HIVEP3
SLC27A1	0.329584301526583	0.661493923591174	0.954507363637993	1	233.831243551276	0.268012364156966	SLC27A1
OSTM1	0.482363894191149	0.774188615635687	0.495093767931944	1	233.831243551276	-0.142836371123707	OSTM1
DNAJB5	0.478249972920495	0.772797469150471	0.504470857435851	1	233.831243551276	0.603633612124142	DNAJB5
LRIG2	0.19516455003493	0.52969076194341	1.68784699522603	1	233.831243551276	0.491117892892203	LRIG2
UQCC2	0.834096446299059	0.949267376743787	0.0439676180586709	1	233.831243551276	-0.0339633086816284	UQCC2
EME2	0.0077916101697947	0.0747515092597542	7.2046387206116	1	233.831243551276	0.929443096325609	EME2
AZIN1	0.593950138727221	0.836844343674412	0.284999382711123	1	233.831243551276	0.093088344176028	AZIN1
ACTR6	0.581260392869333	0.832203790295316	0.305051364184039	1	233.831243551276	-0.163179471529936	ACTR6
ARHGAP27	0.974310077600489	0.999957957591602	0.0010392623395225	1	233.831243551276	0.0049916796535823	ARHGAP27
FOXJ2	0.780009187705901	0.921376314343031	0.0781924920932132	1	233.831243551276	0.0953831992682233	FOXJ2
CLCN3	0.680483402438549	0.877579105989031	0.170006935797403	1	233.831243551276	-0.101927359099855	CLCN3
TUBB	0.0004306189045815	0.0090720928681427	12.7566419260392	1	233.831243551276	-0.464851801416906	TUBB
LARP4B	0.164137737574716	0.483725392965941	1.94789487653091	1	233.831243551276	0.318465851087831	LARP4B
TULP4	0.997929390562843	0.999957957591602	6.74910030862145e-06	1	233.831243551276	-0.0007282727781154	TULP4
HMGN1	0.781527820317372	0.922158464995106	0.0770884721831932	1	233.831243551276	0.0416065540523028	HMGN1
MBP	0.871658181724378	0.963928338895353	0.0261565742756973	1	233.831243551276	0.0234618035452618	MBP
DTX2	0.837977319591296	0.950708438580046	0.0419059024825994	1	233.831243551276	0.0504731086582376	DTX2
BCAT1	0.751840325973984	0.911200714974316	0.100226595198004	1	233.831243551276	-0.0861133219059052	BCAT1
MOB3B	0.218041166227181	0.558171064282719	1.52541677034556	1	233.831243551276	-0.662009509829499	MOB3B
EFTUD2	0.111984990266646	0.394987782411087	2.54513653136343	1	233.831243551276	0.288608556714752	EFTUD2
ZYG11B	0.589428569976433	0.835082732846042	0.292043120249927	1	233.831243551276	-0.146155733692904	ZYG11B
QRICH1	0.839850651289892	0.951027539757357	0.0409291497863035	1	233.831243551276	-0.0430350277023164	QRICH1
AFF1	0.576779436756347	0.83162926418788	0.312345232848069	1	233.831243551276	0.12206992184104	AFF1
ZNF131	0.829317013884322	0.947877730678635	0.0465778210327805	1	233.831243551276	-0.0553428848630628	ZNF131
ADAM15	0.0611401788653745	0.279535268440401	3.54021042908562	1	233.831243551276	0.309480867978224	ADAM15
GPR160	0.500181650744082	0.782869028674653	0.455967813838155	1	233.831243551276	0.396362159389588	GPR160
CCNG2	0.217616204706215	0.557638383036879	1.52824609017746	1	233.831243551276	0.467834100930123	CCNG2
SWAP70	0.691588986105479	0.880172963073552	0.15776062185034	1	233.831243551276	0.069047041566511	SWAP70
CLUAP1	0.485832826909722	0.775850846972203	0.487288726142114	1	233.831243551276	0.512650834350438	CLUAP1
EIF4G3	0.0021596654685836	0.0308184756569508	9.62137812495409	1	233.831243551276	0.638328651506532	EIF4G3
ZNF487	0.0345837500482363	0.197133697715541	4.51825125433694	1	233.831243551276	0.551858642171448	ZNF487
SYNJ2BP	0.148642285161941	0.458957312805772	2.09996473304661	1	233.831243551276	-0.404124520371584	SYNJ2BP
SNX18	0.734516273089868	0.901521623069885	0.115279703242554	1	233.831243551276	0.0637612653154915	SNX18
NSMAF	0.472510548495758	0.769140114962033	0.517775841104773	1	233.831243551276	0.142701759906769	NSMAF
MTF1	0.0097723881789891	0.0870580181202523	6.78680551693948	1	233.831243551276	0.470258293121568	MTF1
TNPO3	0.0093297723449157	0.0843195077433256	6.87206261445348	1	233.831243551276	0.622646834602061	TNPO3
DSE	0.0101517958864429	0.0886197353179607	6.71683837312767	1	233.831243551276	-0.438941905974326	DSE
CD1C	0.181247738770369	0.508755021334938	1.7980648673444	1	233.831243551276	-0.911863404794279	CD1C
CXCR6	0.999957957591602	0.999957957591602	2.78242647624413e-09	1	233.831243551276	-0.12129590845569	CXCR6
POLR2K	0.134904984924792	0.436106061231386	2.25067661271187	1	233.831243551276	-0.240759642933107	POLR2K
PSPC1	0.919130492573044	0.978410790117779	0.0103304428952768	1	233.831243551276	-0.0209458065898562	PSPC1
SCAF4	0.946578563599186	0.98834846730956	0.0044991819214536	1	233.831243551276	0.0134760791139027	SCAF4
FGD6	0.54666105575451	0.813255810286607	0.364394127332574	1	233.831243551276	-0.183319303896588	FGD6
IGFBP7	0.881408465919121	0.96716522877448	0.0223045615756385	1	233.831243551276	-0.0218643867056285	IGFBP7
HNRNPH2	0.437231959596448	0.745012204163523	0.605610781423268	1	233.831243551276	-0.114476894648238	HNRNPH2
TCF7	0.2512952977222	0.592691935172329	1.32263068125695	1	233.831243551276	0.832416768002224	TCF7
ZNF622	0.458574943955466	0.759455411143283	0.551195056690879	1	233.831243551276	0.162361086713215	ZNF622
TALDO1	0.0162903705012346	0.119654594164545	5.85570514098202	1	233.831243551276	0.160227938570015	TALDO1
DCAF10	0.328803168413458	0.660662358965371	0.957601844268437	1	233.831243551276	-0.237541552233055	DCAF10
NUDT14	0.0044392615318151	0.0519385270401486	8.25442327998382	1	233.831243551276	-0.647584904255685	NUDT14
MOV10	0.0002643603939814	0.006105745988402	13.7233644581272	1	233.831243551276	-0.884392742022321	MOV10
MED14	0.0524930814990209	0.255540090732158	3.79854487319136	1	233.831243551276	0.670808906409683	MED14
LIMK1	0.443950437904538	0.750479834955172	0.588042907030228	1	233.831243551276	-0.204038204126458	LIMK1
RBM48	0.100988403512049	0.373746993650528	2.71121425064123	1	233.831243551276	-0.548163666070132	RBM48
GAS6	0.107783761900095	0.387916178224561	2.60636923132196	1	233.831243551276	0.425465874119966	GAS6
IFIH1	4.69087803202763e-05	0.0014773896670567	17.2081154923896	1	233.831243551276	-0.907736258002888	IFIH1
HDDC2	0.474686730278479	0.770871471358488	0.512700223691616	1	233.831243551276	-0.144166522710319	HDDC2
ZXDA	0.449171889330878	0.754386184181889	0.574671445630965	1	233.831243551276	-0.611660125816033	ZXDA
RXYLT1	0.476674382580984	0.772289282872179	0.508097315937267	1	233.831243551276	-0.285348855626281	RXYLT1
SPG7	0.0013278342398513	0.0214385756131141	10.5567651564279	1	233.831243551276	0.547816111315072	SPG7
STAT2	0.0621884681879436	0.282738261600761	3.5115794219717	1	233.831243551276	-0.245435160178564	STAT2
UNC13D	0.0012710101493198	0.0208032002392608	10.6413371810212	1	233.831243551276	0.566866926555959	UNC13D
ODF3B	0.0011749982044293	0.019539436807523	10.7934009165269	1	233.831243551276	-0.319716333606908	ODF3B
ALKBH7	0.780700011891076	0.921535104365679	0.0776892256447061	1	233.831243551276	0.0354186287930172	ALKBH7
ZNF253	0.453656345318711	0.756793192565404	0.563379677135895	1	233.831243551276	0.624018258339253	ZNF253
CMTM3	8.31928006635004e-05	0.0023474674431565	16.0437265102659	1	233.831243551276	-0.704435626483235	CMTM3
PDCD6IP	0.937832899156741	0.986212989405959	0.0060961503061089	1	233.831243551276	-0.009709046121353	PDCD6IP
CYHR1	0.0037033775602441	0.0455446009063058	8.59602680970686	1	233.831243551276	0.609985868675329	CYHR1
ARHGAP6	0.031108183142607	0.184752981025998	4.70359551601588	1	233.831243551276	-1.24624893736132	ARHGAP6
GZMB	0.5805393716249	0.832203790295316	0.306217398002329	1	233.831243551276	0.292119451651884	GZMB
SON	0.0950373184858563	0.362257162639242	2.80961529482412	1	233.831243551276	0.145249340098854	SON
CCNK	0.255596052107994	0.594883840621932	1.29881395459781	1	233.831243551276	-0.188559064018296	CCNK
SLC18B1	0.0474499737667675	0.240176977605164	3.9711033497534	1	233.831243551276	-0.726341411945336	SLC18B1
GMPR2	0.0481829146561448	0.242313432093322	3.94484487018733	1	233.831243551276	-0.385677629727854	GMPR2
SMIM20	0.584241890333792	0.832231965003587	0.300260450308053	1	233.831243551276	-0.120609598939892	SMIM20
XXYLT1	0.597555992931193	0.838282079414299	0.27946118595824	1	233.831243551276	-0.157950040220348	XXYLT1
RDX	0.622472228089438	0.847911055999506	0.243053199916239	1	233.831243551276	0.119747398740556	RDX
MGLL	0.0005417942405255	0.01089225788484	12.3043324400473	1	233.831243551276	-1.77038501997391	MGLL
RCAN3	0.0531545755254081	0.257123654149564	3.77722902069749	1	233.831243551276	0.671415163389832	RCAN3
GYG1	0.506976376958434	0.787815770424319	0.441661663892625	1	233.831243551276	-0.0945364849073638	GYG1
VOPP1	0.828341984390436	0.947284176537458	0.0471199909977775	1	233.831243551276	-0.0458835457126311	VOPP1
HSDL2	0.182302312252792	0.510250098387975	1.78937163691822	1	233.831243551276	-0.277387227252881	HSDL2
ACBD3	0.742177606477224	0.90487390525511	0.108478723080764	1	233.831243551276	0.0876538724883654	ACBD3
CCZ1	0.238721077004812	0.580191352210103	1.39524652244832	1	233.831243551276	0.355666403909168	CCZ1
UHRF1BP1L	0.823167381747555	0.945411686931345	0.0500524441795544	1	233.831243551276	-0.041341749170241	UHRF1BP1L
ZMYND15	0.087275976372283	0.344682070080783	2.94860149721879	1	233.831243551276	-1.45184269675788	ZMYND15
SATB2-AS1	0.981779869096402	0.999957957591602	0.0005226699049833	1	233.831243551276	-0.096625154829549	SATB2-AS1
SLC40A1	0.160410026915105	0.477962822955439	1.98293179580652	1	233.831243551276	0.442788561103075	SLC40A1
PREX1	0.0085167408703913	0.0790333274817866	7.04014046058231	1	233.831243551276	0.355988968356493	PREX1
FRMD3	0.53003816563202	0.802164935719174	0.395496421963343	1	233.831243551276	-0.280360737169168	FRMD3
CCNL2	0.13167285298364	0.429451836404801	2.28865893872751	1	233.831243551276	0.2603689221971	CCNL2
G2E3	0.717745503320166	0.891961131666911	0.130979450423649	1	233.831243551276	0.113387560461584	G2E3
GALNT7	0.690013037079665	0.879925444806357	0.159466085907048	1	233.831243551276	-0.10807550916711	GALNT7
TLE3	0.183511397187213	0.512289438594203	1.7794765111939	1	233.831243551276	0.221917582219423	TLE3
NSUN6	0.531731686702255	0.803035028465941	0.392246726977682	1	233.831243551276	0.196017366140868	NSUN6
MZT2B	7.79090644929636e-06	0.0003094528192217	20.9139897600728	1	233.831243551276	0.730639844919241	MZT2B
AMDHD2	0.347137314661981	0.675973360581755	0.887465461621918	1	233.831243551276	-0.331180982355867	AMDHD2
SLC39A13	0.957169491945617	0.993397703738119	0.0028905143319713	1	233.831243551276	0.0219750135353058	SLC39A13
RAB5IF	0.0825081156223899	0.331521010967283	3.04083932893508	1	233.831243551276	-0.157224321421777	RAB5IF
ACTL6A	0.569586657598617	0.827187330411034	0.324291392032005	1	233.831243551276	-0.204139713479378	ACTL6A
HIP1	0.0297949921885821	0.180084552301518	4.77935855052118	1	233.831243551276	0.521564962374797	HIP1
ELL	0.257117211413021	0.596496625882291	1.29050853940013	1	233.831243551276	0.24314878846776	ELL
HMGCS1	0.0912150545221509	0.353302534161573	2.87644688234696	1	233.831243551276	-0.515182441376331	HMGCS1
TBC1D10A	0.281088420346755	0.616989577360916	1.16720937475083	1	233.831243551276	-0.355580952999397	TBC1D10A
MCM7	0.243961357473394	0.583869868384336	1.36442670539154	1	233.831243551276	0.425189634745815	MCM7
PATL1	0.0340640806289954	0.195782126085175	4.54468425250843	1	233.831243551276	-0.384315468816641	PATL1
PKD1	0.0712028352832957	0.30417100668243	3.28489045616074	1	233.831243551276	0.656901221807265	PKD1
ACP5	0.001108226719574	0.0185288212357233	10.9068207393335	1	233.831243551276	-0.959312342884618	ACP5
ORAI3	0.792800095507794	0.927811089346388	0.0691567499167302	1	233.831243551276	0.0416788435371337	ORAI3
RNASE3	0.006038245086486	0.0636055681745393	7.67832049730291	1	233.831243551276	0.772779000519605	RNASE3
CNFN	0.90576109601912	0.972907486577986	0.0140458836374171	1	233.831243551276	0.175568162699521	CNFN
HIPK1-AS1	0.678306354526736	0.877247861789717	0.172470417707542	1	233.831243551276	0.284086137227508	HIPK1-AS1
RETREG3	0.288890711370956	0.625380425028171	1.12991168289819	1	233.831243551276	0.264964425449007	RETREG3
C1orf35	0.0456232443629271	0.234547858076845	4.03846872721366	1	233.831243551276	0.404187660392037	C1orf35
UBQLN1	0.0850109898531952	0.338307934093507	2.99171703887826	1	233.831243551276	0.287839043395596	UBQLN1
POLG	0.102538803559918	0.377914881205468	2.68662273245703	1	233.831243551276	0.413279071206823	POLG
HIBADH	0.343339042982418	0.672022056509214	0.901578842601653	1	233.831243551276	-0.329638157521681	HIBADH
CD68	5.22001462246248e-08	4.65028731223943e-06	31.6641633379126	1	233.831243551276	-0.540161513288772	CD68
XBP1	0.0666243521264528	0.293545308337027	3.39590445629001	1	233.831243551276	0.243157854558625	XBP1
URGCP	0.64893271088882	0.861171847721022	0.207784225398899	1	233.831243551276	0.214651079499741	URGCP
RCL1	0.55430683468204	0.818143768302297	0.350668980513121	1	233.831243551276	0.282624768875844	RCL1
GGA3	0.017729627545978	0.127375526931704	5.70311931885419	1	233.831243551276	0.553368420756457	GGA3
CDK7	0.919054232039877	0.978410790117779	0.0103500031227917	1	233.831243551276	0.0359072838903034	CDK7
DSTYK	0.865682870790146	0.961123755748359	0.0286729091080315	1	233.831243551276	0.0555649746568309	DSTYK
VAMP8	0.0023533992066323	0.0329053754541686	9.45718749997032	1	233.831243551276	-0.215053586960269	VAMP8
DRAP1	0.0036886656954433	0.0455050721476831	8.60354663851589	1	233.831243551276	-0.257155683645191	DRAP1
NDE1	0.294688813039212	0.629570136119803	1.10301861422154	1	233.831243551276	0.209153744007131	NDE1
PTPRO	0.139469728590763	0.441041190411762	2.19874411539272	1	233.831243551276	-0.617363185279941	PTPRO
EPOR	0.770697043746038	0.917333479020326	0.0851481657121961	1	233.831243551276	0.134630676484989	EPOR
TLR2	0.815441672317749	0.940117261707059	0.0546040487277071	1	233.831243551276	0.0306223485783083	TLR2
IRF8	0.0042076563982759	0.0495161974383958	8.35525019885172	1	233.831243551276	-0.410061443117251	IRF8
CD300LB	0.49006596272804	0.777518199982139	0.477888672559465	1	233.831243551276	-0.16080885651085	CD300LB
ANAPC13	0.0325715936554295	0.190183949471216	4.62302607875766	1	233.831243551276	-0.351758992602922	ANAPC13
TXNL4A	0.937810477929375	0.986212989405959	0.0061005573748985	1	233.831243551276	-0.0128389758524509	TXNL4A
LCLAT1	0.0180754714672918	0.128381139031927	5.66837291635869	1	233.831243551276	1.78390657474151	LCLAT1
TMEM216	0.30449678622534	0.638997563182883	1.05904332971512	1	233.831243551276	-0.35015750364973	TMEM216
BTG1	0.27738528246859	0.61342907814361	1.1853750853832	1	233.831243551276	0.137540674372414	BTG1
DDX58	0.0003354639126342	0.0074446724526228	13.2504345800724	1	233.831243551276	-0.825704027782355	DDX58
CAT	0.554260679579176	0.818143768302297	0.350750765209506	1	233.831243551276	-0.0830898154266813	CAT
RTN3	0.105205582336986	0.384111247923563	2.64526667362239	1	233.831243551276	0.176956983968244	RTN3
MAP3K10	0.932329980948658	0.984396709935026	0.0072258864226741	1	233.831243551276	-0.0567940743027433	MAP3K10
CYREN	0.644021719708502	0.859370399459839	0.214075760607008	1	233.831243551276	-0.135467361508964	CYREN
SFXN3	0.140887509496953	0.443148226140292	2.18300350359153	1	233.831243551276	0.34321470180873	SFXN3
SCML1	0.0073093942219224	0.0717817045163908	7.32301276583676	1	233.831243551276	-0.954602725680123	SCML1
PAK4	0.785996160196683	0.924430678982563	0.0738890207603454	1	233.831243551276	-0.140585797398386	PAK4
RCN3	0.0223426625819062	0.149658974071815	5.28898013217643	1	233.831243551276	0.811364372265233	RCN3
TNRC6A	0.0100243151873045	0.0883375054636183	6.7400416268022	1	233.831243551276	0.610752987076058	TNRC6A
VPS53	0.497977082760464	0.782641301652833	0.460680992948282	1	233.831243551276	0.117882308349749	VPS53
IL21R	0.404431169550062	0.722833736161065	0.697637775719495	1	233.831243551276	0.744665192781666	IL21R
ZNF136	0.984797011143508	0.999957957591602	0.0003638809995989	1	233.831243551276	-0.0074890524529869	ZNF136
GLRX5	0.241614539989886	0.581824912742224	1.37812800844041	1	233.831243551276	0.422766818756803	GLRX5
KIAA1586	0.0995176825959709	0.371167624801719	2.73492873803206	1	233.831243551276	0.649180951673014	KIAA1586
GTF3C3	0.268062461353982	0.606755786218475	1.23249629295425	1	233.831243551276	0.365887178402354	GTF3C3
PPP1R9B	0.717389573760647	0.891886684569083	0.13132491146733	1	233.831243551276	0.0562232569789258	PPP1R9B
RBM34	0.503822012098518	0.784869864463242	0.448262010345166	1	233.831243551276	0.24914518230793	RBM34
PNPLA6	0.4649193716205	0.763838748264012	0.535781249659855	1	233.831243551276	0.116653466504533	PNPLA6
MINK1	0.0240659915017169	0.157476939144498	5.15678571940271	1	233.831243551276	0.535829282532499	MINK1
TRIM38	0.0568307920680506	0.267087857439507	3.66369934062798	1	233.831243551276	0.260792403949641	TRIM38
RIPOR1	0.207021187239622	0.544563703266433	1.60099838050176	1	233.831243551276	-0.259308029872352	RIPOR1
TMEM53	0.579748870981595	0.832203790295316	0.307499137082645	1	233.831243551276	-0.234530624027201	TMEM53
PASK	0.00941055065305	0.084926474489754	6.85619574531607	1	233.831243551276	3.33687489486435	PASK
SESN1	0.0224152472391077	0.149658974071815	5.28320052766263	1	233.831243551276	0.660528899430965	SESN1
NFIX	0.0222008440510133	0.149025256729945	5.3003292875817	1	233.831243551276	-1.00368786990262	NFIX
REXO4	0.327494205397296	0.659145055812459	0.962809375765269	1	233.831243551276	-0.294528091842502	REXO4
CKS2	0.614430594491014	0.844892874806165	0.254454862017751	1	233.831243551276	-0.172429075287768	CKS2
DPY19L3	0.0005966956297731	0.0116281060852034	12.1147781647006	1	233.831243551276	1.86554795732159	DPY19L3
EML4	0.747862400057796	0.909274698140069	0.103580164750759	1	233.831243551276	-0.0471468152303502	EML4
LGALS9	5.65367989893444e-05	0.00171147319659	16.8277073528558	1	233.831243551276	-0.346278353475069	LGALS9
PSEN1	0.648762232091747	0.861171847721022	0.208000726541988	1	233.831243551276	-0.0845742106834636	PSEN1
DPM2	0.70164320324838	0.885158197581869	0.147128526639135	1	233.831243551276	-0.0649016129413022	DPM2
MRPL23	0.0054406080911525	0.0597317465782172	7.87296487389365	1	233.831243551276	0.583598834153422	MRPL23
POLR3E	0.615647316657674	0.845300373135305	0.252708742099649	1	233.831243551276	0.172763124077929	POLR3E
LPAR6	5.63286255031059e-05	0.00171147319659	16.83521470978	1	233.831243551276	-1.19555038448171	LPAR6
TERF2IP	0.769155930375294	0.917202978158778	0.0863303090880472	1	233.831243551276	0.0368455900973211	TERF2IP
CXCL1	0.212531909077823	0.552398605941718	1.56261800002551	1	233.831243551276	-1.35443675544094	CXCL1
BAZ2B	0.0469396197064912	0.238367645349901	3.98964308048792	1	233.831243551276	0.290813437002192	BAZ2B
EWSR1	0.357254014080837	0.683385285830705	0.850881014842724	1	233.831243551276	-0.104934246603497	EWSR1
SETDB2	0.421952704664026	0.736027151408355	0.647144148086339	1	233.831243551276	-0.271154648433546	SETDB2
GHDC	0.874309361057926	0.964619453708112	0.0250780697694508	1	233.831243551276	0.0436698265006611	GHDC
ACAD8	0.396293112333785	0.716314158989416	0.722198083955674	1	233.831243551276	0.33214183340364	ACAD8
ST7L	0.589903778357176	0.835198617209966	0.291297614439425	1	233.831243551276	0.211053349058007	ST7L
LINC01001	0.0136723061932551	0.108473920383128	6.17303297980531	1	233.831243551276	0.993186355517334	LINC01001
C16orf70	0.43278099951154	0.743096954496743	0.617479491747786	1	233.831243551276	0.211409576719973	C16orf70
NCLN	0.0799872148595194	0.32495131717522	3.09197986160794	1	233.831243551276	0.332344684161912	NCLN
TSPOAP1-AS1	0.929638904728478	0.983221356633253	0.0078135620784114	1	233.831243551276	0.0536861524442935	TSPOAP1-AS1
TNKS	0.0301107360432428	0.180722377252802	4.76082647025016	1	233.831243551276	0.683859950881935	TNKS
C1orf50	0.691119050189264	0.880172963073552	0.158268066265697	1	233.831243551276	-0.107946121293102	C1orf50
POLDIP2	0.0419462182094601	0.222051457346514	4.183194087127	1	233.831243551276	-0.391390871516054	POLDIP2
CREG1	0.0099091093535616	0.0877064765545893	6.76127430478191	1	233.831243551276	-0.279980727181488	CREG1
ANGEL2	0.63734850986918	0.855100109196257	0.222808423723348	1	233.831243551276	0.126867734739425	ANGEL2
SIK2	0.118333876486533	0.405574856429314	2.45727411069012	1	233.831243551276	-0.568166438100532	SIK2
MTDH	0.031910135570307	0.188022966128574	4.65896203185342	1	233.831243551276	0.175416747045691	MTDH
ATPAF1	0.304252320435845	0.638994476870792	1.06011703767187	1	233.831243551276	-0.274214540831553	ATPAF1
STAT4	0.917940073743883	0.978341189517493	0.0106379079220895	1	233.831243551276	0.0769036417265768	STAT4
WDR45B	0.989673148454529	0.999957957591602	0.0001678838030125	1	233.831243551276	0.0025929409412985	WDR45B
AK3	0.797152943036419	0.929688751220331	0.0662169900147899	1	233.831243551276	0.0873299396901066	AK3
EBPL	0.789231991666228	0.925818416108089	0.071617504995597	1	233.831243551276	-0.0574907611851748	EBPL
FCRLA	0.261187295763053	0.599352917715125	1.26858284396802	1	233.831243551276	-2.48001152508526	FCRLA
APMAP	0.176794912669788	0.503421495620455	1.83543082005121	1	233.831243551276	0.27281878351966	APMAP
PNPLA8	0.96472781087686	0.997189230669335	0.0019597389705311	1	233.831243551276	0.0076795379298457	PNPLA8
ANKRD50	0.795839839348076	0.928678375406924	0.0670966346305522	1	233.831243551276	0.0905783392388624	ANKRD50
DAGLB	0.360092480025972	0.68643917359495	0.840871333196937	1	233.831243551276	0.225389447936997	DAGLB
PTPRA	0.0087943743262342	0.0812469900716985	6.98095127817942	1	233.831243551276	0.502467699565327	PTPRA
TMEM123	1.48046573106527e-06	7.95877956803707e-05	24.4146663325765	1	233.831243551276	-0.592659514727266	TMEM123
PRPS2	0.428452846458562	0.739709842335435	0.629200541539234	1	233.831243551276	-0.232392953170243	PRPS2
CCNH	0.185580261956065	0.514432130149467	1.76272005263981	1	233.831243551276	-0.239704280802035	CCNH
RNF145	0.337583814918991	0.667249657633861	0.923371708020327	1	233.831243551276	0.180525221221782	RNF145
CS	0.4299184875919	0.740190968697705	0.625211380906004	1	233.831243551276	-0.145478889568981	CS
COA3	0.47067120213174	0.767950187465602	0.522095513396469	1	233.831243551276	0.0870146771367023	COA3
CDYL	0.921703845908757	0.978976038211765	0.0096813510245955	1	233.831243551276	0.0297704699413775	CDYL
SLC9A3R2	0.582115608285467	0.832203790295316	0.303672075281039	1	233.831243551276	0.339929273281307	SLC9A3R2
NRDC	0.694104194567345	0.880568529767441	0.155060677017269	1	233.831243551276	0.0509367453115935	NRDC
MYO18A	0.351676397807258	0.678477925702526	0.870872811725743	1	233.831243551276	-0.307570192753785	MYO18A
EXTL3	0.0006381720576306	0.0122828424425453	11.9829959584301	1	233.831243551276	1.08706915574806	EXTL3
EID3	0.523136469830998	0.798795060202278	0.408935138146567	1	233.831243551276	-0.41337520134343	EID3
SH2B1	0.0493279472560662	0.246877270536781	3.90466057146108	1	233.831243551276	0.535186183593093	SH2B1
FADS3	0.062381060215951	0.283121027297431	3.50637561484889	1	233.831243551276	1.01695104667317	FADS3
TMEM94	0.0094771225219394	0.0852804271959805	6.84322466183459	1	233.831243551276	0.658496057415716	TMEM94
MBNL2	0.511526241298515	0.791088192553325	0.432265102235554	1	233.831243551276	0.215578848323778	MBNL2
MPST	0.189932924933289	0.52016764158278	1.72816822367503	1	233.831243551276	0.221790699269142	MPST
ENTPD7	0.771652783484857	0.91745028747599	0.0844194883038592	1	233.831243551276	-0.19418222661141	ENTPD7
MIOS	0.0351576414161879	0.19894198919286	4.48954185143801	1	233.831243551276	0.506845813332218	MIOS
KCTD2	0.216999194888075	0.556646227610875	1.53236583907718	1	233.831243551276	0.471195552518217	KCTD2
MMP14	0.668943695202686	0.872340628039304	0.183303365909875	1	233.831243551276	-0.255497409088756	MMP14
MEX3C	0.994542016675111	0.999957957591602	4.68942668254881e-05	1	233.831243551276	-0.0029750315214245	MEX3C
ETAA1	0.129192869555384	0.426493771597339	2.31851927185203	1	233.831243551276	0.740573504715738	ETAA1
QSER1	0.904474830049846	0.972907486577986	0.0144337951644007	1	233.831243551276	0.0385604173761257	QSER1
NAIP	0.101581111536126	0.375272400200997	2.70176433813401	1	233.831243551276	0.181439447996435	NAIP
TNIK	0.0579966508925292	0.270506443504721	3.62932696861737	1	233.831243551276	-1.16137453391518	TNIK
NRGN	0.0039912526774701	0.0477724600704484	8.4547418760361	1	233.831243551276	0.510845594956058	NRGN
SNRNP25	0.106153832034027	0.386216625766739	2.630839162844	1	233.831243551276	0.39642295882267	SNRNP25
DNAJC16	0.61735513518954	0.846098099967612	0.250270544661671	1	233.831243551276	0.199240357636378	DNAJC16
DICER1	0.662248214537823	0.868147964233311	0.191290703015657	1	233.831243551276	-0.0670548861716991	DICER1
NME6	0.861448182410621	0.960142444659448	0.0305282606710007	1	233.831243551276	-0.0435440786201789	NME6
CBFB	0.230172195491638	0.571051818127365	1.44733826442907	1	233.831243551276	-0.28435062029723	CBFB
HERC3	0.952700828899523	0.99166121999957	0.0035258843816822	1	233.831243551276	0.0153196500443599	HERC3
SORT1	0.342547626281012	0.671193666711024	0.904546234892504	1	233.831243551276	-0.179217382699245	SORT1
ITPKB	0.25071015470719	0.592367506883466	1.32590998121072	1	233.831243551276	0.516261832079881	ITPKB
ATP11A	0.215517051916115	0.555395467210624	1.54231962298489	1	233.831243551276	0.245830500796734	ATP11A
ITSN1	0.128131748704423	0.424564072752806	2.33149264547757	1	233.831243551276	0.480809015731575	ITSN1
XRCC4	0.305912901564863	0.639943929607006	1.05284563608508	1	233.831243551276	-0.288882578304087	XRCC4
DYRK1A	0.17624809551447	0.503058746341243	1.84009468393212	1	233.831243551276	0.318873551161182	DYRK1A
ZSWIM9	0.402055488194733	0.721140600417161	0.704732561847865	1	233.831243551276	0.372029660539739	ZSWIM9
MZF1	0.0406732050911682	0.218428049126384	4.23645308141402	1	233.831243551276	0.771096694445837	MZF1
MMP9	0.661349418965507	0.867587336562215	0.192378368677876	1	233.831243551276	-0.834015690168965	MMP9
FAM72A	0.83355258994291	0.948960229112021	0.0442606710129707	1	233.831243551276	-0.0664193250707841	FAM72A
ZNF780A	0.63322500901352	0.853253308999597	0.228311523792201	1	233.831243551276	0.145352572287165	ZNF780A
ZNF217	0.109195979123124	0.389372084361803	2.5854960279547	1	233.831243551276	0.38864250194591	ZNF217
PPP4R3A	0.461473559587027	0.760906694231808	0.544110958502194	1	233.831243551276	0.122318359428114	PPP4R3A
ANKRD42	0.657686981514097	0.865808743238739	0.196848554535603	1	233.831243551276	0.155060358343693	ANKRD42
CHRFAM7A	0.0631924781636968	0.284937305733054	3.48463887112409	1	233.831243551276	-0.873131851655101	CHRFAM7A
TAOK2	0.694174934627444	0.880568529767441	0.154985130722559	1	233.831243551276	0.127769996505594	TAOK2
TMEM168	0.769796485560435	0.917202978158778	0.0858378828218398	1	233.831243551276	0.122186763226697	TMEM168
IGBP1	0.0001079325182134	0.0029037569128851	15.5177374510849	1	233.831243551276	-0.562724509094034	IGBP1
MBOAT7	0.262050248031899	0.60008623331863	1.26398866583488	1	233.831243551276	0.157063673523889	MBOAT7
NFKBIB	0.97907609143891	0.999957957591602	0.0006893414049473	1	233.831243551276	-0.0041631044752006	NFKBIB
ABCD1	0.880501370215597	0.967031797228683	0.022649686219828	1	233.831243551276	0.0367793968623577	ABCD1
MPHOSPH10	0.186708839473571	0.515868995550371	1.75367098486149	1	233.831243551276	0.272275480085758	MPHOSPH10
NIPSNAP1	0.129542205651921	0.427194708855304	2.31427436050391	1	233.831243551276	-0.533610249571883	NIPSNAP1
CCDC137	0.56083496533047	0.821503228870345	0.339230409034331	1	233.831243551276	-0.157970009589215	CCDC137
EDN1	0.999951012019335	0.999957957591602	3.77770116120823e-09	1	233.831243551276	0.186248194891004	EDN1
NCBP2	0.0898830296083988	0.350319107898734	2.90045937129645	1	233.831243551276	-0.320362256230755	NCBP2
KATNBL1	0.56531893798569	0.824831281534573	0.331520333625729	1	233.831243551276	-0.176400189525029	KATNBL1
BAG6	0.582953266408074	0.832231965003587	0.30232505255406	1	233.831243551276	-0.0843985675047783	BAG6
CYB5D1	0.562383827402074	0.822859114894259	0.336553781919114	1	233.831243551276	-0.439113359246521	CYB5D1
ETHE1	0.0505987849000406	0.250821957580805	3.86120651976264	1	233.831243551276	0.254312012673081	ETHE1
PDE4DIP	0.214273830020678	0.554199774570182	1.55073221813505	1	233.831243551276	0.403082822161044	PDE4DIP
WTAP	0.940077980031268	0.986275778656703	0.0056629718208772	1	233.831243551276	0.0119560177926812	WTAP
CBX6	0.0764749855235142	0.316245364538882	3.16622275872056	1	233.831243551276	0.290243403040439	CBX6
ADGRE2	0.0464162880683716	0.236867407851363	4.00887782159613	1	233.831243551276	-0.29378867585722	ADGRE2
SNX24	0.224907646486399	0.566218846786106	1.48059834961088	1	233.831243551276	-0.602257314215071	SNX24
JAK3	0.0319196018686675	0.188022966128574	4.65844224007256	1	233.831243551276	0.363060448692785	JAK3
RPL39L	0.993169762409319	0.999957957591602	7.34396878649765e-05	1	233.831243551276	0.0052610031657812	RPL39L
BRD1	0.0523915594390786	0.255444694810081	3.80184162185195	1	233.831243551276	0.713837013711288	BRD1
ALG12	0.876389284000924	0.965420166008031	0.024248241249543	1	233.831243551276	0.0515134366295421	ALG12
ZMYM6	0.717024009623315	0.891886684569083	0.131680259865142	1	233.831243551276	0.0977631819016606	ZMYM6
RFTN1	0.969046591207717	0.999499593577791	0.0015089847467235	1	233.831243551276	0.0097105075697259	RFTN1
VAT1	0.331726091690044	0.663154148192289	0.946072607094852	1	233.831243551276	0.245387657313817	VAT1
NDUFA4	0.0417802198497064	0.221581815344867	4.19004128105269	1	233.831243551276	-0.144193421779758	NDUFA4
ALG5	0.453723500804949	0.756793192565404	0.56321191362111	1	233.831243551276	0.166517135600684	ALG5
CDC42SE2	0.391299609491804	0.71302303162757	0.737633377896484	1	233.831243551276	-0.147170636113015	CDC42SE2
SMC4	0.0248572041144548	0.159625290448082	5.09937053381012	1	233.831243551276	-0.684906529402883	SMC4
WDR5B	0.866632264347717	0.961143679519203	0.028265160858594	1	233.831243551276	-0.216454010305073	WDR5B
AHDC1	0.830092418841132	0.948064006529368	0.0461489970631606	1	233.831243551276	0.117118442259479	AHDC1
CHI3L1	0.503145876183616	0.784796819379948	0.449686027471088	1	233.831243551276	-67.5916252943112	CHI3L1
ARID2	0.106624311377958	0.38680000334668	2.62373355923998	1	233.831243551276	0.390791913935439	ARID2
CCT2	0.504027578496343	0.784944409988963	0.44782971345501	1	233.831243551276	-0.110273687604453	CCT2
PIK3IP1	0.380317316262873	0.703965207543863	0.772596607331155	1	233.831243551276	0.294543860106047	PIK3IP1
ZRSR2	0.806952950521664	0.93604140614827	0.0598466921545315	1	233.831243551276	-0.046795655781776	ZRSR2
ZKSCAN1	0.0727637796456299	0.308676823040917	3.24879244354308	1	233.831243551276	0.404318703867933	ZKSCAN1
SLITRK4	0.554002895309673	0.818082418932303	0.351207784054665	1	233.831243551276	0.26691088301213	SLITRK4
TRIM58	0.39187543308594	0.71302303162757	0.735839010334935	1	233.831243551276	-0.3724409014639	TRIM58
RNF34	0.454984359816337	0.757821171959049	0.560069358964447	1	233.831243551276	0.232384021709461	RNF34
CD300A	8.26400716505887e-12	2.5767174340653604e-09	51.8126041424949	1	233.831243551276	-0.877538725249371	CD300A
TOP1MT	0.987524596083519	0.999957957591602	0.0002450153964165	1	233.831243551276	-0.0072407941854465	TOP1MT
KIAA1109	0.788666073895184	0.925739140364942	0.0720120283354543	1	233.831243551276	-0.0503035427587124	KIAA1109
NHP2	0.634183585640317	0.853253308999597	0.227024885214581	1	233.831243551276	-0.0603637564207036	NHP2
MCTP2	5.54142382409127e-05	0.0016939372042663	16.8685268093044	1	233.831243551276	1.16244103018776	MCTP2
IRF2BP1	0.198179936549706	0.53263264202144	1.66517989704074	1	233.831243551276	0.601720385148779	IRF2BP1
FOXP4	0.338295776435329	0.66794690910375	0.9206486854847	1	233.831243551276	0.416419213217293	FOXP4
APBB2	0.791270450987968	0.927337442653819	0.0702060350627806	1	233.831243551276	-0.1940519852511	APBB2
MAP3K7CL	2.87740110381246e-05	0.0009493901208134	18.2085320522673	1	233.831243551276	-1.32553472352066	MAP3K7CL
PJA2	0.905410184138336	0.972907486577986	0.0141511799024024	1	233.831243551276	0.0165360006231064	PJA2
RINL	0.802631078533559	0.933348459093662	0.0626138339914277	1	233.831243551276	0.143449075712673	RINL
CEBPZOS	0.840785715920189	0.951402439534	0.0404460939963359	1	233.831243551276	-0.0434662107709602	CEBPZOS
AGAP6	0.286132513873435	0.622148659872643	1.14294859710267	1	233.831243551276	-1.7093495737316	AGAP6
ADNP2	0.488061079009966	0.776556340046521	0.482323765702142	1	233.831243551276	0.220221890705455	ADNP2
RP11-84C10.2	0.0097547776748454	0.08702545576586	6.79012087038267	1	233.831243551276	1.52691152915973	RP11-84C10.2
PRPF3	0.0292914068540439	0.178554460549187	4.80934634904145	1	233.831243551276	0.418229929488384	PRPF3
MMP17	0.0055496918766539	0.0602924713289437	7.83584719093273	1	233.831243551276	0.880749845457134	MMP17
IPCEF1	0.0020293432181292	0.0297002007016119	9.74053158269296	1	233.831243551276	0.738092332714601	IPCEF1
AGPS	0.293160960248379	0.628118198612694	1.11003888770739	1	233.831243551276	0.217197503618776	AGPS
TRIM11	0.697342330594767	0.8821098875776	0.151624287705775	1	233.831243551276	-0.101317076445963	TRIM11
RAB8A	5.31006913348005e-07	3.42038642510664e-05	26.6092819977839	1	233.831243551276	-0.660411378497737	RAB8A
GON7	0.685114906186691	0.878801239941669	0.164834870625869	1	233.831243551276	0.107545962222224	GON7
GSAP	0.397425719467252	0.717065070380457	0.718736179515635	1	233.831243551276	0.171959904121402	GSAP
TIPARP-AS1	0.751380122484403	0.911064834495963	0.100611458253207	1	233.831243551276	-0.136158818079071	TIPARP-AS1
EAF1	0.0975206249561174	0.367677519483886	2.76775379789583	1	233.831243551276	0.32198275885867	EAF1
[truncated: 4,237 more rows]
