# Supplementary material for: Precise identification of cell states altered in disease using healthy single-cell references
Source: Nat Genet. 2023 Oct 12;55(11):1998–2008. doi: 10.1038/s41588-023-01523-7 (PMC10632138; doi:10.1038/s41588-023-01523-7)
Supplement: Supplementary file 5 — Differential expression analysis results for comparison of CD14+ monocyte COVID-19 phenotypes with CR design. Differential expression analysis was performed using the edgeR quasi-likelihood test64 using the implementation in the R package glmGamPoi65, using 1% Benjamini–Hochberg FDR as the threshold for significance. [file 41588_2023_1523_MOESM5_ESM.csv]

gene_name	pval	adj_pval	f_statistic	df1	df2	lfc	gene_name
ENSG00000226471	0.309246422747174	0.823697263412857	1.03883407343482	1	213.48737829505	-0.511221744887585	ENSG00000226471
CBX2	0.133594881284378	0.667143364293822	2.26745451658138	1	213.48737829505	-0.600857102599268	CBX2
GOLIM4	0.122003058416863	0.657460925913098	2.41052558983254	1	213.48737829505	-0.420556680492392	GOLIM4
ENSG00000267397	0.0066539254007539	0.21610405040395	7.5103951504595	1	213.48737829505	-0.274490620886712	ENSG00000267397
LTBP2	0.979538469357507	0.999965020740444	0.0006593395771136	1	213.48737829505	0.0189470088933664	LTBP2
RNASET2	0.0038207508263884	0.172645728335252	8.55356294526924	1	213.48737829505	-0.783174488120015	RNASET2
CYP51A1	0.0051450451023601	0.195758338792027	7.99199632766975	1	213.48737829505	-0.829252827392698	CYP51A1
ATG4B	0.0083652092735754	0.241884602822543	7.08485323646113	1	213.48737829505	-0.633345059708162	ATG4B
ENSG00000273341	0.84147588383432	0.979061507802172	0.0400999640160541	1	213.48737829505	0.101896281952416	ENSG00000273341
MAEL	0.536962865694352	0.901755505061499	0.382433673458792	1	213.48737829505	0.214423584864387	MAEL
PUM3	0.0081940141609956	0.240368762182433	7.12317521598238	1	213.48737829505	0.527475190571576	PUM3
ENSG00000237986	0.127186213307578	0.660378901182271	2.34474952827739	1	213.48737829505	-0.358608460576089	ENSG00000237986
PKM	0.0430351634746857	0.479449945296078	4.14329770466018	1	213.48737829505	-0.668506022789903	PKM
HBE1	0.597833463780118	0.916400853139561	0.279110656257716	1	213.48737829505	-0.138051724427492	HBE1
ENSG00000227297	0.0062205477289005	0.211469554802578	7.63617399838206	1	213.48737829505	0.579630158472976	ENSG00000227297
CRACR2A	0.0685993423740574	0.557907018623165	3.34999875688178	1	213.48737829505	-0.435479799633218	CRACR2A
DDX20	0.440335298431777	0.873791849802684	0.597639180244429	1	213.48737829505	-0.180240239044736	DDX20
ENSG00000283458	5.64182537202787e-05	0.0136814265271676	16.8920274415018	1	213.48737829505	-1.03528947403592	ENSG00000283458
PLD2	0.654275435191368	0.933053832114295	0.201117163351691	1	213.48737829505	0.201433939328061	PLD2
CCNE2	0.181947512777216	0.717327617814939	1.79330928314583	1	213.48737829505	-1.07301571730929	CCNE2
EML5	0.596487459145675	0.916074786845004	0.281168478273997	1	213.48737829505	-0.165349696247261	EML5
ENSG00000277531	2.98586367690036e-05	0.0103438848806905	18.2018605581433	1	213.48737829505	-1.00032757849367	ENSG00000277531
ADCY10	0.0652602504013994	0.54440204680946	3.43366419871278	1	213.48737829505	0.603097219400522	ADCY10
ENSG00000277150	0.334631231192998	0.833140949295666	0.935116046682566	1	213.48737829505	0.302073789554267	ENSG00000277150
ENSG00000251365	0.52382520420913	0.899461256405671	0.407696816974935	1	213.48737829505	0.322009322749309	ENSG00000251365
ENSG00000213921	3.22698348664948e-05	0.0104595635617348	18.0413724561732	1	213.48737829505	-1.4744695870523	ENSG00000213921
PRKCA-AS1	0.139147439906914	0.674931378710092	2.20378356627618	1	213.48737829505	0.49008450335027	PRKCA-AS1
FTCD	0.85503720575329	0.982770444468735	0.0334584091524402	1	213.48737829505	-0.053034653197738	FTCD
ENSG00000285163	9.09033063792831e-05	0.0161297939977874	15.9180200799984	1	213.48737829505	0.581789558270188	ENSG00000285163
ZNF550	0.314832061945726	0.823697263412857	1.01506902813931	1	213.48737829505	0.938295759533093	ZNF550
TPD52	0.322855772924855	0.825969333955579	0.981884397218699	1	213.48737829505	-0.363939083154452	TPD52
RASGRP2	0.0010775125529317	0.0799888145161078	10.9877746293251	1	213.48737829505	-0.942250347051393	RASGRP2
ENSG00000248455	0.0130749164153759	0.309039853644808	6.26347469951678	1	213.48737829505	-0.198196056523897	ENSG00000248455
GGT5	0.829746450955293	0.97568942620471	0.0463499537055108	1	213.48737829505	-0.188085662751943	GGT5
ENSG00000271367	0.815661577034207	0.974175745808951	0.0544833115866796	1	213.48737829505	-0.0557889343920458	ENSG00000271367
POU2F1	0.248876099129837	0.782792316051664	1.33688613924392	1	213.48737829505	0.190894197877861	POU2F1
RNF151	0.376887144002732	0.855002565730162	0.784097621762466	1	213.48737829505	-0.421947316275252	RNF151
ENSG00000264660	0.738558951072413	0.95478268074596	0.111687654960389	1	213.48737829505	-0.0296454871156538	ENSG00000264660
MRPL24	0.288573649456233	0.813356284689516	1.13189368721356	1	213.48737829505	0.216459189290885	MRPL24
PHC3	0.04174655475687	0.475283545940891	4.19585452623321	1	213.48737829505	-0.360841305757545	PHC3
DLEU7	7.47146343922242e-06	0.0041811458861802	21.09338202317	1	213.48737829505	-1.26260811589941	DLEU7
ILDR2	0.0366555174090938	0.452748538456973	4.42173518554431	1	213.48737829505	0.323208180409756	ILDR2
ENSG00000211692	0.0008831968154995	0.0733848134105519	11.3762673185694	1	213.48737829505	-0.799431081096077	ENSG00000211692
ENSG00000266993	0.811655155202321	0.973988548369199	0.0569234804340236	1	213.48737829505	-0.0566754384646408	ENSG00000266993
AGTRAP	0.848043330898065	0.980822106766918	0.0368057976178177	1	213.48737829505	0.0233295244384071	AGTRAP
TBL2	0.357183246660505	0.841598091086838	0.851453134687776	1	213.48737829505	0.746211766019664	TBL2
ENSG00000259518	0.245454535766398	0.780227522556507	1.35644381765157	1	213.48737829505	-0.378617619188137	ENSG00000259518
RHOB	0.274427582472819	0.805518358026829	1.20064389439528	1	213.48737829505	0.134741215819612	RHOB
PIGM	0.078429274353373	0.583407945726777	3.12708878433769	1	213.48737829505	0.380153849208421	PIGM
ZDHHC6	0.194537643365495	0.735200704147522	1.69353980071436	1	213.48737829505	0.237125307713204	ZDHHC6
C4orf19	0.186649574296835	0.723428691001319	1.75512875139675	1	213.48737829505	-0.24204206337589	C4orf19
ERLIN1	0.337552325959978	0.834701961712726	0.923854397304382	1	213.48737829505	-0.418706609539444	ERLIN1
ENSG00000272379	0.586253944610452	0.912780639614818	0.297133700093111	1	213.48737829505	-0.12332912442859	ENSG00000272379
ENSG00000232807	0.0010417125054463	0.0792887088947967	11.0536757267659	1	213.48737829505	-1.02199189388425	ENSG00000232807
PRC1-AS1	0.452050316336569	0.873791849802684	0.567584723014969	1	213.48737829505	-0.0699442551380419	PRC1-AS1
SPATC1L	0.529451818037246	0.900398854603163	0.396738849977316	1	213.48737829505	-0.189357532329204	SPATC1L
IL17RE	0.306761869869657	0.823697263412857	1.04958613789571	1	213.48737829505	0.175095503366261	IL17RE
ANKRD42	0.286099353026853	0.812562338653629	1.14360559938393	1	213.48737829505	-0.36327033088722	ANKRD42
ZNF579	0.0077251735576939	0.236137132908502	7.23250820625626	1	213.48737829505	-0.383834668560067	ZNF579
ENSG00000248127	0.524131351270876	0.899461256405671	0.407095184123479	1	213.48737829505	0.0438728810906858	ENSG00000248127
MRPS18C	0.468768303731341	0.879698998802777	0.526757144226934	1	213.48737829505	0.548499379138389	MRPS18C
ENSG00000137033	0.0484011686777858	0.493618649346478	3.9410581560585	1	213.48737829505	-0.346927031219743	ENSG00000137033
MGST3	0.302757519825759	0.822464883021807	1.06715607306288	1	213.48737829505	0.363958094238977	MGST3
SLC47A1	0.914597317835722	0.995040907714604	0.0115280376868227	1	213.48737829505	-0.037889039412202	SLC47A1
ENSG00000196312	0.891888365467734	0.989091262513921	0.0185170435652753	1	213.48737829505	0.0239553163295392	ENSG00000196312
ENSG00000283445	5.94926708993219e-05	0.0139615864771796	16.783343343869	1	213.48737829505	-0.903514047252599	ENSG00000283445
ENSG00000251009	0.255721260268064	0.784967159683613	1.2987359664555	1	213.48737829505	-0.961672254365054	ENSG00000251009
BCKDHA	0.0002325417824818	0.0277334666812325	14.0207683074037	1	213.48737829505	-0.764254517709476	BCKDHA
MAPK11	0.166671241842038	0.699743127616452	1.92574648926144	1	213.48737829505	-0.561619896877252	MAPK11
MATN4	8.76955055143702e-06	0.0045570343044074	20.7563204979767	1	213.48737829505	-0.87071939079089	MATN4
SIRPG-AS1	0.440521600532328	0.873791849802684	0.597151544484714	1	213.48737829505	-0.192591865348299	SIRPG-AS1
ENSG00000256196	0.0610607472637493	0.531359971703082	3.54567309105388	1	213.48737829505	-0.658248217044889	ENSG00000256196
ENSG00000226496	0.0189358163306445	0.362521220540629	5.59231001264805	1	213.48737829505	-0.250067414440236	ENSG00000226496
ENSG00000163530	0.0265023679413056	0.407620986835091	4.99193031318034	1	213.48737829505	0.274490061432944	ENSG00000163530
ENSG00000228800	0.521683086205182	0.899362476754473	0.411924007298037	1	213.48737829505	-0.384808981845671	ENSG00000228800
FBN1	0.67229048145095	0.939295804216567	0.179429437704031	1	213.48737829505	0.0745132408283607	FBN1
ENSG00000273275	0.536164829573267	0.90124748963621	0.383936287353851	1	213.48737829505	-0.0704650007791071	ENSG00000273275
ENSG00000282757	0.876364169271214	0.986055367642042	0.0242632395111707	1	213.48737829505	-0.0165496822245781	ENSG00000282757
SLC16A13	0.335106860031116	0.833140949295666	0.933273371979643	1	213.48737829505	-0.115150948788677	SLC16A13
ENSG00000279714	0.348548367426389	0.841303707042795	0.882614283135076	1	213.48737829505	-0.184183792530437	ENSG00000279714
ZNF771	0.396183876235612	0.865277003786874	0.722786438652203	1	213.48737829505	0.0704533585843437	ZNF771
TMEM80	0.0112422412253202	0.284973187854371	6.53981787518888	1	213.48737829505	-0.822937072227184	TMEM80
SCNN1D	0.768077905712822	0.963447771957903	0.0871818094587378	1	213.48737829505	-0.0357424256162487	SCNN1D
ENSG00000277684	0.716112658653575	0.951118324628397	0.132599113052351	1	213.48737829505	0.0451959161924736	ENSG00000277684
FXYD5	0.514736594513595	0.896936221577582	0.425845552372909	1	213.48737829505	-0.103135156245476	FXYD5
EIF3H	0.0967520823936676	0.623676759830319	2.7827224482127	1	213.48737829505	-0.402628656386936	EIF3H
ENSG00000198597	0.764425367817678	0.962961566350813	0.0900344179103604	1	213.48737829505	0.0786204340042982	ENSG00000198597
PPCS	2.02213450836913e-06	0.0016345587275983	23.8688871103202	1	213.48737829505	-0.861851181860502	PPCS
SEMA6C	0.349262036302348	0.841598091086838	0.879998917017085	1	213.48737829505	0.2096097298209	SEMA6C
ENSG00000241544	0.0028614271884572	0.153944924482218	9.10330793443456	1	213.48737829505	1.48453759344007	ENSG00000241544
PLPBP	0.214826005550564	0.756831614326471	1.54779138824071	1	213.48737829505	0.364105094978722	PLPBP
SEMA6A	0.219424583702841	0.761585410283254	1.51702918364056	1	213.48737829505	0.296658497856215	SEMA6A
DHX29	0.0031784983760028	0.158225346056078	8.90303555713175	1	213.48737829505	-0.714126868904233	DHX29
TAL2	2.83657771057104e-06	0.0018977061001927	23.1458146934481	1	213.48737829505	-1.60517387482132	TAL2
NKIRAS1	0.550710751351305	0.903281622618566	0.357178619391318	1	213.48737829505	0.0765744494632116	NKIRAS1
MTX3	6.72718549472316e-05	0.0149874462395715	16.5319523005714	1	213.48737829505	-0.694936101045702	MTX3
ENSG00000224961	0.0702423464543679	0.561993751499919	3.31042698743651	1	213.48737829505	-0.406303754311885	ENSG00000224961
FGFR1	0.0182332987072296	0.357764809331902	5.66037293896451	1	213.48737829505	-0.470750475556597	FGFR1
ENSG00000260681	0.389958365398141	0.859768734947612	0.742091090869605	1	213.48737829505	-0.152847678801024	ENSG00000260681
CFAP69	0.0262037394843012	0.405780434358401	5.01201952120609	1	213.48737829505	2.21051734301225	CFAP69
SMAP2	0.355361581271433	0.841598091086838	0.857940432884099	1	213.48737829505	0.417545261903589	SMAP2
ENSG00000285190	0.0001113619818371	0.0180035203970117	15.5056366906268	1	213.48737829505	0.56722178726006	ENSG00000285190
PPP2R5B	0.0070596719485542	0.226056532698215	7.40005738511576	1	213.48737829505	-0.951902265674863	PPP2R5B
ENSG00000264589	0.0742610352536788	0.572297702828933	3.21770071529085	1	213.48737829505	0.199212561208285	ENSG00000264589
DBP	0.0004020368446589	0.0443154249226303	12.928254096703	1	213.48737829505	-0.700779397425904	DBP
ENSG00000263280	0.641174727110485	0.931418957613573	0.217829415088785	1	213.48737829505	0.065796610216548	ENSG00000263280
KRI1	0.281995487139958	0.809473009290776	1.16331854442834	1	213.48737829505	-0.389648381503956	KRI1
FAM126B	0.363688213898201	0.8428439251046	0.828655508464235	1	213.48737829505	-0.0674061645782629	FAM126B
LY96	0.0087386881144603	0.247110368442185	7.00398479774347	1	213.48737829505	-0.339669712835958	LY96
ENSG00000249751	0.667224021310246	0.936895339708945	0.185380332224211	1	213.48737829505	0.183819789123614	ENSG00000249751
THAP6	0.0034531002153606	0.163084873893	8.74548402077005	1	213.48737829505	-0.580824327455043	THAP6
C10orf67	0.0511616148523456	0.505134178675354	3.84611309071073	1	213.48737829505	-0.167920319242614	C10orf67
ATP8B3	2.6537300850779e-07	0.0004736208708262	28.2693421979131	1	213.48737829505	-1.34286176608929	ATP8B3
ILF3	0.544719122145217	0.903281622618566	0.368040089264046	1	213.48737829505	-0.390890821623954	ILF3
THUMPD3-AS1	0.0004839317200696	0.0500919141367559	12.560622006949	1	213.48737829505	0.984882071873439	THUMPD3-AS1
ARHGAP11A	0.648467649507009	0.931533341205777	0.208426480064473	1	213.48737829505	-0.0680734978985552	ARHGAP11A
ZNF284	3.25512625997413e-07	0.0004736208708262	27.8219995347298	1	213.48737829505	-1.47346419005602	ZNF284
ENSG00000260194	0.256745694133227	0.786121601354895	1.2931352207897	1	213.48737829505	-0.335775603921492	ENSG00000260194
ANKDD1B	0.112044595000288	0.649032611375011	2.54612176729655	1	213.48737829505	-0.397619502579255	ANKDD1B
FHAD1	0.205344335253983	0.747508373616182	1.61377737205079	1	213.48737829505	-0.162091165839097	FHAD1
PHF20L1	0.59088666399391	0.91345101584269	0.289835749659845	1	213.48737829505	0.378123489512969	PHF20L1
ENSG00000232164	0.239090590647386	0.775302600084895	1.39372560474071	1	213.48737829505	-0.213466759799641	ENSG00000232164
ENSG00000285329	1.46430325891405e-06	0.0013316007760749	24.5612556807144	1	213.48737829505	0.551651896496064	ENSG00000285329
CST3	7.18137143943887e-05	0.0149874462395715	16.3984857575474	1	213.48737829505	-1.32398797078726	CST3
ENSG00000146839	0.0131931132441999	0.309039853644808	6.24705403272926	1	213.48737829505	-0.519765787222034	ENSG00000146839
KIF20A	0.94911630990229	0.999965020740444	0.0040821387948554	1	213.48737829505	0.02243916651388	KIF20A
ENSG00000204277	8.2405202691802e-05	0.0149874462395715	16.117867189372	1	213.48737829505	-1.04411978322805	ENSG00000204277
SKAP1	0.360025454534924	0.841972086491893	0.841422098264793	1	213.48737829505	-0.303808486633185	SKAP1
HAX1	0.0445771626084218	0.485477332299803	4.08255544698445	1	213.48737829505	-0.44917459477182	HAX1
ENSG00000105679	0.193560498787094	0.734177595764396	1.70100864046004	1	213.48737829505	0.986956453325478	ENSG00000105679
SPIN3	2.49339037618541e-05	0.0098430350264005	18.575019182718	1	213.48737829505	-0.795421195840601	SPIN3
ENSG00000155252	0.0005708390634934	0.0539331712586389	12.2341480831515	1	213.48737829505	-0.887060956322577	ENSG00000155252
ENSG00000204283	7.47441191850756e-08	0.0001812544890238	31.0674429595887	1	213.48737829505	-1.16204384535374	ENSG00000204283
EIF5AL1	0.0004888695400288	0.0500919141367559	12.5405269350297	1	213.48737829505	-0.625805376426581	EIF5AL1
PQBP1	0.733624299337335	0.95478268074596	0.116112903036316	1	213.48737829505	0.107560269763038	PQBP1
ZNF14	0.603770945386863	0.919540365017444	0.270148084728967	1	213.48737829505	0.489691079399705	ZNF14
ATG9A	0.974577939613421	0.999965020740444	0.0010179033532622	1	213.48737829505	0.0056257997158886	ATG9A
ENSG00000129084	0.0585632469488184	0.52360473607336	3.61627657291156	1	213.48737829505	1.56458337278849	ENSG00000129084
VSTM1	0.0007330620705253	0.0650369093057513	11.7416291238588	1	213.48737829505	0.640013582474666	VSTM1
APIP	0.202074102087125	0.74245668779132	1.63738067860396	1	213.48737829505	-0.209109356522791	APIP
BRSK2	0.0716191294274171	0.562666486592288	3.27802835790363	1	213.48737829505	5.37914033667276	BRSK2
HSP90AB1	0.997364674888358	0.999965020740444	1.09347034054873e-05	1	213.48737829505	0.0008992419331156	HSP90AB1
ENSG00000269886	0.433878154749497	0.872589969156467	0.614738857959194	1	213.48737829505	-0.100026184878578	ENSG00000269886
ENSG00000188937	0.854332637352634	0.982770444468735	0.0337881518578527	1	213.48737829505	0.0516821873753322	ENSG00000188937
ENSG00000231412	0.164826411192225	0.699743127616452	1.94268521377475	1	213.48737829505	-0.123046612316556	ENSG00000231412
ZNF793-AS1	0.0001223903197363	0.0185497828350375	15.3142354503835	1	213.48737829505	-0.555912046681846	ZNF793-AS1
ZNF597	0.54173367289601	0.903281622618566	0.373535365434142	1	213.48737829505	0.185237874511346	ZNF597
SMYD2	0.0222271214604611	0.380476020293775	5.30499181726649	1	213.48737829505	-0.536876406809621	SMYD2
BAG2	0.951673952068565	0.999965020740444	0.0036815856024399	1	213.48737829505	-0.0059014935286854	BAG2
NPPC	0.331009688791544	0.832386963691146	0.949262748637404	1	213.48737829505	0.118903781525785	NPPC
ENSG00000267557	0.380878060328207	0.856897855334889	0.771054927611906	1	213.48737829505	-0.0685023576387931	ENSG00000267557
ZNF616	0.0002479860140221	0.0290983589034098	13.8919250534956	1	213.48737829505	-0.956986073763573	ZNF616
CCP110	0.263006005981479	0.791347047429565	1.25950190797646	1	213.48737829505	0.236077209204265	CCP110
C11orf45	0.262961642946191	0.791347047429565	1.25973672844984	1	213.48737829505	0.188368896066438	C11orf45
MAGOHB	8.03800429749548e-05	0.0149874462395715	16.168579651574	1	213.48737829505	-0.749469560137138	MAGOHB
MMP21	0.0570915344678016	0.521130380493421	3.65940763495305	1	213.48737829505	-0.51946046860422	MMP21
RASA3	0.0208897202582771	0.373017853393783	5.41601472547009	1	213.48737829505	-0.866074037115185	RASA3
MMS19	0.0004318165933072	0.0468875480046258	12.786417256438	1	213.48737829505	-0.863272197657646	MMS19
ZNF131	0.136513630873286	0.670758570895647	2.23362132074881	1	213.48737829505	-0.265270254659203	ZNF131
SLC32A1	0.0005474096643056	0.0530987374376489	12.3168970873466	1	213.48737829505	-1.04067138871958	SLC32A1
CELF4	0.0204542321446643	0.369912613089924	5.45377370425685	1	213.48737829505	-0.318527364604414	CELF4
OTOP2	0.136063760169873	0.670758570895647	2.23878267527774	1	213.48737829505	-0.133377281545904	OTOP2
ZNF609	0.824025492439552	0.975349406949815	0.0495703277385998	1	213.48737829505	0.0251965907279171	ZNF609
ZNF814	0.348523841719543	0.841303707042795	0.882704291820776	1	213.48737829505	0.133805023388174	ZNF814
ZNF740	0.0483666662292946	0.493618649346478	3.94228102031202	1	213.48737829505	-0.152610446358367	ZNF740
ENSG00000285294	0.199541100275919	0.741565935725852	1.65597589991466	1	213.48737829505	0.23521194290967	ENSG00000285294
INTS7	0.631169451528329	0.926131052817385	0.231143649412731	1	213.48737829505	-0.0574259653714724	INTS7
ENSG00000262112	0.0537177369117115	0.510971487461272	3.76294052321567	1	213.48737829505	0.36932588899484	ENSG00000262112
RAB7A	0.567842756507624	0.908123995074294	0.327321069940687	1	213.48737829505	0.0872413735048137	RAB7A
ENSG00000274767	0.70502590953436	0.949530105800872	0.143680485236031	1	213.48737829505	0.82369410618476	ENSG00000274767
EPHB6	0.695514472881218	0.946760890343262	0.15359469794861	1	213.48737829505	-0.178692797955483	EPHB6
ENSG00000160229	0.0897067844385487	0.607815429088847	2.90597202519755	1	213.48737829505	-0.315780150879239	ENSG00000160229
ICAM2	0.722639940963539	0.953400576021575	0.12631001446819	1	213.48737829505	0.169910359353803	ICAM2
KLHL15	1.16961047216512e-05	0.0056726107900008	20.1521681204153	1	213.48737829505	-0.746324801495982	KLHL15
COQ10B	0.780585415987408	0.966252564326747	0.077789671070858	1	213.48737829505	-0.0247733245338943	COQ10B
TBC1D9B	0.213783676211886	0.756457317335344	1.5548737299419	1	213.48737829505	-0.163115311603496	TBC1D9B
LINC01478	0.0005136556283238	0.05118965337063	12.4426811142844	1	213.48737829505	-0.477203378695351	LINC01478
PDLIM2	0.0002022068343165	0.0249331308415804	14.3013152116691	1	213.48737829505	-0.782437872287621	PDLIM2
ENSG00000279151	0.350654744707831	0.841598091086838	0.87491605232321	1	213.48737829505	-0.192754076552331	ENSG00000279151
ENSG00000248172	0.96595661797068	0.999965020740444	0.0018258619527281	1	213.48737829505	0.0090124603799599	ENSG00000248172
IL17RA	0.359378360025227	0.841972086491893	0.843696257520119	1	213.48737829505	0.133664070473957	IL17RA
EVI5	0.788000972325509	0.969414570004524	0.0724930241233436	1	213.48737829505	0.117118536505204	EVI5
LY6E	0.825451167481884	0.975526589119469	0.0487571933896523	1	213.48737829505	-0.0227409808254153	LY6E
ENSG00000285095	8.11805683905123e-09	2.95294317520489e-05	36.0650942960071	1	213.48737829505	0.551862901304581	ENSG00000285095
TNFSF13B	0.0536926887604496	0.510971487461272	3.76373491450196	1	213.48737829505	-0.926557060567371	TNFSF13B
ENSG00000197479	0.788533770050032	0.969414570004524	0.0721201849594618	1	213.48737829505	0.163343818698478	ENSG00000197479
KXD1	0.188256467074286	0.72425478475168	1.74233782060843	1	213.48737829505	1.95032181178633	KXD1
ENSG00000227392	0.11260584110148	0.649379870872268	2.5381294089173	1	213.48737829505	1.37328210006257	ENSG00000227392
FCRL3	0.560021900183335	0.905294381076305	0.340734270594664	1	213.48737829505	0.0670146280936336	FCRL3
MAPK6	0.260238039597464	0.789967853823015	1.27424851364438	1	213.48737829505	0.143080102548575	MAPK6
SLC35E2B	0.420370067152215	0.871382629047314	0.651795430606337	1	213.48737829505	-0.435064455125505	SLC35E2B
C1D	0.001964072709932	0.118598728830005	9.82455332533075	1	213.48737829505	-0.353471371269731	C1D
FREM1	0.0009430111147011	0.0745696289070767	11.2480801131066	1	213.48737829505	-0.354320461462479	FREM1
ENSG00000227407	0.190833686731287	0.729728175738601	1.72208773156685	1	213.48737829505	1.10150726104967	ENSG00000227407
HMCN1	0.290356857998836	0.813947932738689	1.12353231415181	1	213.48737829505	0.0983153369659192	HMCN1
VSTM2L	0.148142484686692	0.685307383687267	2.10649823198214	1	213.48737829505	-0.303323130081626	VSTM2L
ENSG00000236714	0.0052209447592182	0.195758338792027	7.96447815243345	1	213.48737829505	-0.304574850505052	ENSG00000236714
GCC1	0.122857021752982	0.660378901182271	2.39947599882288	1	213.48737829505	-0.159473435065658	GCC1
BUB1B	0.0396891602758671	0.470258310143027	4.28343349347951	1	213.48737829505	1.21316833304891	BUB1B
ENSG00000254689	0.610217915413322	0.919954474238527	0.260625934500553	1	213.48737829505	0.119760663378392	ENSG00000254689
ZNF593	0.306396599872973	0.823697263412857	1.05117644069097	1	213.48737829505	-0.454357453471354	ZNF593
RIT1	0.318194595593855	0.824553075049873	1.00102786042333	1	213.48737829505	-0.227419577848823	RIT1
ENSG00000248783	0.362014748967568	0.8428439251046	0.834466168956462	1	213.48737829505	0.0814408907476065	ENSG00000248783
SDHC	1.33927541457941e-05	0.0060895179006657	19.8687691570567	1	213.48737829505	-0.646478548707369	SDHC
BAIAP3	0.303525866268775	0.82296181015703	1.0637614569673	1	213.48737829505	-0.107645911050557	BAIAP3
COL24A1	0.973639215377621	0.999965020740444	0.0010944926675671	1	213.48737829505	0.0126096369557001	COL24A1
ENSG00000262768	0.440186407636791	0.873791849802684	0.598029122721509	1	213.48737829505	0.139173305846983	ENSG00000262768
SIRT2	0.0414245220519732	0.475283545940891	4.20925729266801	1	213.48737829505	-0.562000879394861	SIRT2
USP21	0.858173674267059	0.982770444468735	0.0320107818598476	1	213.48737829505	-0.0270524860912771	USP21
ZAR1L	0.660650735352845	0.935257891832355	0.193273409712712	1	213.48737829505	-0.104819356023632	ZAR1L
ENSG00000204971	0.0130207805178027	0.309039853644808	6.27104704277689	1	213.48737829505	-0.184911931786543	ENSG00000204971
ENSG00000274818	0.410803533179318	0.870765032145129	0.679137729612034	1	213.48737829505	0.802044169947572	ENSG00000274818
ENSG00000229546	0.0021700185979619	0.126295082401388	9.63281945473285	1	213.48737829505	-0.444743762004586	ENSG00000229546
ENSG00000120937	0.005057781448774	0.195720000211866	8.02415491924912	1	213.48737829505	-0.526476966838365	ENSG00000120937
ENSG00000254453	0.794682212807139	0.969670841087942	0.067892038464873	1	213.48737829505	-0.0212085794127457	ENSG00000254453
SRRM2	0.135441714141003	0.670754574796322	2.24595115484399	1	213.48737829505	0.166374742211266	SRRM2
PAX6	0.229458554812432	0.771441985674209	1.45251798596214	1	213.48737829505	0.281106810140192	PAX6
ENSG00000211673	0.398448829313271	0.865805027853658	0.715871511878372	1	213.48737829505	0.352413336129947	ENSG00000211673
GRINA	0.202167073844635	0.74245668779132	1.63670340932656	1	213.48737829505	-0.136219516020515	GRINA
ENSG00000256339	0.0018225982596113	0.114305192574762	9.96857886391713	1	213.48737829505	-0.41776556561635	ENSG00000256339
RTKN2	0.534815140810064	0.901216981784136	0.386486901447768	1	213.48737829505	-0.31896176559038	RTKN2
ENSG00000118160	0.719556078533536	0.952646986079905	0.129259832298369	1	213.48737829505	-0.0553353798341457	ENSG00000118160
CD3E	0.32454840654117	0.825977394950404	0.975023097756509	1	213.48737829505	0.148251091075105	CD3E
C1orf216	0.126604221871701	0.660378901182271	2.35198438971158	1	213.48737829505	0.599688580994588	C1orf216
ENSG00000285177	4.43835571375036e-05	0.0119589028953829	17.3845079150248	1	213.48737829505	0.437237776806261	ENSG00000285177
LEMD3	0.817270225939655	0.974175745808951	0.0535193997775967	1	213.48737829505	-0.0183976671653511	LEMD3
FGF14-AS2	0.3147012968444	0.823697263412857	1.01561905484975	1	213.48737829505	0.119079033849394	FGF14-AS2
ENSG00000263878	0.241338679543737	0.775503044911964	1.38041832906941	1	213.48737829505	0.103500167448978	ENSG00000263878
DLGAP4-AS1	0.0429326852373643	0.479176072113334	4.14741594806827	1	213.48737829505	0.495229639489794	DLGAP4-AS1
ENSG00000183308	0.31782461517855	0.824553075049873	1.00256322543316	1	213.48737829505	-0.121772211832539	ENSG00000183308
PEX11G	0.286204774302774	0.812562338653629	1.14310396073498	1	213.48737829505	-0.106623672411971	PEX11G
MEIG1	0.238899283866558	0.775302600084895	1.39486507447845	1	213.48737829505	-0.148998164075759	MEIG1
ELMO1-AS1	0.945056325255487	0.999965020740444	0.0047606318350883	1	213.48737829505	-0.0071174261679263	ELMO1-AS1
SOBP	0.500105263637534	0.892379682121316	0.456265929440287	1	213.48737829505	0.293527889906405	SOBP
ZBTB20-AS3	0.411520196939845	0.871053079062372	0.677056778119863	1	213.48737829505	0.502183655417154	ZBTB20-AS3
DLG1-AS1	0.957000458279399	0.999965020740444	0.0029139923388649	1	213.48737829505	0.0405584851663829	DLG1-AS1
ENSG00000225620	0.737079464689154	0.95478268074596	0.113004363766962	1	213.48737829505	-0.0505407081226504	ENSG00000225620
ENSG00000264659	0.139274687754176	0.675032214131665	2.2023581826538	1	213.48737829505	0.319677953355346	ENSG00000264659
SERPINB9P1	0.955936379433081	0.999965020740444	0.0030601474847689	1	213.48737829505	-0.0163989222982771	SERPINB9P1
TDRD15	0.0872485639598232	0.60347867053251	2.95148563912305	1	213.48737829505	-0.17024093529376	TDRD15
ENSG00000274833	0.602356964671271	0.91849566947933	0.272265575002008	1	213.48737829505	0.475476272336219	ENSG00000274833
ENSG00000248131	0.229970973314913	0.771612037600209	1.44931531803633	1	213.48737829505	0.173934264192077	ENSG00000248131
PPP1R14C	0.290155028515169	0.813947932738689	1.12447537849272	1	213.48737829505	0.19984551935306	PPP1R14C
THAP1	0.286017793412783	0.812562338653629	1.14399385605695	1	213.48737829505	0.131720126283221	THAP1
GFOD2	0.97751686712042	0.999965020740444	0.0007960978509126	1	213.48737829505	0.0089460808507199	GFOD2
TRIAP1	0.0413035655171238	0.475283545940891	4.2143199296397	1	213.48737829505	-0.595225134831795	TRIAP1
ENSG00000266969	0.315306968750939	0.823697263412857	1.01307398821885	1	213.48737829505	0.150621670137044	ENSG00000266969
ENSG00000274752	0.131846727968901	0.664877503141805	2.2881192365678	1	213.48737829505	1.65199335107857	ENSG00000274752
ENSG00000272871	0.7859474109911	0.968292534286241	0.0739397130999796	1	213.48737829505	0.0858259617560248	ENSG00000272871
ELOVL3	0.0017243008607289	0.111011404971706	10.0755451864855	1	213.48737829505	-0.45828926711883	ELOVL3
ABCC3	0.615713396577411	0.922999167545985	0.25267862714314	1	213.48737829505	0.252853403478573	ABCC3
ENSG00000150893	0.382624730935574	0.856897855334889	0.76540745568445	1	213.48737829505	-0.101901377753913	ENSG00000150893
RYR3	0.0105505201463686	0.27314958741933	6.65645602543199	1	213.48737829505	0.557872860938292	RYR3
PFDN2	0.0329628335763724	0.432251923549523	4.60736575717528	1	213.48737829505	-0.449262922172678	PFDN2
POC1B	0.336828105152751	0.834577917517958	0.926634217321975	1	213.48737829505	-0.131694997609609	POC1B
ENSG00000261118	0.32451115727177	0.825977394950404	0.97517358089843	1	213.48737829505	0.187884014768371	ENSG00000261118
TMIGD2	0.22061409161897	0.763370649977625	1.50919770615586	1	213.48737829505	-0.199853263553853	TMIGD2
ENSG00000251377	0.0074134339096068	0.229079255771549	7.30906088279685	1	213.48737829505	32.9816939393615	ENSG00000251377
ZNF277	0.573992320743938	0.909894854991989	0.317024241809423	1	213.48737829505	0.113343669529261	ZNF277
EOGT	0.0585306520562035	0.52360473607336	3.61721920792828	1	213.48737829505	-0.174497743822935	EOGT
UBE2I	0.538177842805243	0.902809697801516	0.380153823170849	1	213.48737829505	0.164277493308401	UBE2I
XIST	0.452460971829745	0.873791849802684	0.566553282296849	1	213.48737829505	-0.130272347730192	XIST
LINC00691	0.0343921279864625	0.440659038602372	4.53303278953406	1	213.48737829505	-0.625248314562529	LINC00691
MYLK3	0.253788641120064	0.78378662796963	1.3093779911346	1	213.48737829505	-0.293970831113895	MYLK3
PSME4	0.0542732752672029	0.510971487461272	3.74542276481194	1	213.48737829505	-0.435552801549681	PSME4
TAF13	0.295044664932355	0.817208639378182	1.10186195719598	1	213.48737829505	0.228228673379985	TAF13
FAM53A	0.0004534373426083	0.0485111274628737	12.6895450405569	1	213.48737829505	0.279729509835899	FAM53A
DLD	0.589015510397803	0.912780639614818	0.292769254968306	1	213.48737829505	0.16600122797441	DLD
GLDC	0.159830757021074	0.696025981747543	1.98967042205773	1	213.48737829505	0.159556243402137	GLDC
ENSG00000255446	0.14110668066843	0.677508897802975	2.18199845616272	1	213.48737829505	-0.233398279958161	ENSG00000255446
ENSG00000272789	0.0464716050272698	0.488340673232696	4.01091080230425	1	213.48737829505	-0.322039053720623	ENSG00000272789
CPEB3	0.0013440892586136	0.0922476354378696	10.5577441798207	1	213.48737829505	-0.679288316217171	CPEB3
TTF1	0.136310552428886	0.670758570895647	2.23594885723388	1	213.48737829505	-0.567688706959625	TTF1
GRK3	0.168716621487555	0.700978538733275	1.90721702442129	1	213.48737829505	0.558464355416642	GRK3
NBPF3	0.450877045977749	0.873791849802684	0.570539739312515	1	213.48737829505	-0.0735260223995901	NBPF3
CCDC150	0.0258656029723958	0.405591295308647	5.0350579842529	1	213.48737829505	-0.285354120054021	CCDC150
SH2D2A	0.318485385374298	0.824553075049873	0.999822776429527	1	213.48737829505	0.157319265726033	SH2D2A
ENSG00000276718	0.0001387324745974	0.0198612773913447	15.060628948049	1	213.48737829505	-0.719894023356829	ENSG00000276718
ATMIN	0.545739508021215	0.903281622618566	0.36617465471729	1	213.48737829505	0.355961622032253	ATMIN
ENSG00000234638	0.363017593899792	0.8428439251046	0.830979592484646	1	213.48737829505	0.506826193363305	ENSG00000234638
VPS26B	0.032755598586388	0.432251923549523	4.61842431678564	1	213.48737829505	0.236323093240018	VPS26B
ENSG00000253404	0.0046489968531129	0.187896956146647	8.18280967356213	1	213.48737829505	-0.780509339532895	ENSG00000253404
ENSG00000285280	0.0067184408615529	0.21722958785688	7.49239512463547	1	213.48737829505	0.34477034340709	ENSG00000285280
ENSG00000272843	0.324763212807571	0.825977394950404	0.974155750251642	1	213.48737829505	-0.270902097635822	ENSG00000272843
LIN7C	0.576202927829304	0.910685721256353	0.313375731389329	1	213.48737829505	-0.0865707928423682	LIN7C
ENSG00000258985	0.348211982061629	0.841049857071167	0.883849562470006	1	213.48737829505	-0.273237588958513	ENSG00000258985
CFAP45	0.0040266658936892	0.173337244831889	8.45418587004935	1	213.48737829505	-0.345028836267154	CFAP45
GABRA4	0.001289234486299	0.0902093252300516	10.6386509316958	1	213.48737829505	0.400497538614575	GABRA4
ENSG00000283766	0.100099465840298	0.629406753663064	2.72756853497242	1	213.48737829505	0.573384637763492	ENSG00000283766
CCT6A	0.024928193793646	0.401222588161006	5.10061404439239	1	213.48737829505	-0.454731061067997	CCT6A
AP5S1	0.0016365733238724	0.10726190028083	10.176409305389	1	213.48737829505	0.470194265846816	AP5S1
ENSG00000281501	0.950637082918467	0.999965020740444	0.0038414679716349	1	213.48737829505	-0.0233629787247438	ENSG00000281501
ANKRD30BL	0.182686531935539	0.718464216761704	1.78723272152823	1	213.48737829505	-0.135048710734938	ANKRD30BL
ENSG00000230647	0.134210678858735	0.668075743583221	2.26024757155423	1	213.48737829505	-0.218647044272306	ENSG00000230647
ENSG00000175611	0.0391653206673563	0.47021634461767	4.30649994354161	1	213.48737829505	-0.267361684280248	ENSG00000175611
ZBTB11	0.423632253388987	0.871382629047314	0.642683164225959	1	213.48737829505	0.170487362229433	ZBTB11
FBRS	0.344168024420085	0.839082566238646	0.898828222901029	1	213.48737829505	-0.279100052686291	FBRS
MEIOB	0.0837177216800696	0.593047961450494	3.01936534487983	1	213.48737829505	-0.192756352051822	MEIOB
DHX38	0.545585865737086	0.903281622618566	0.3664551237468	1	213.48737829505	0.0714454972087705	DHX38
ENSG00000273375	0.819427005490871	0.974884271725316	0.0522412601557202	1	213.48737829505	-0.0978828571234613	ENSG00000273375
ENSG00000267215	0.895205375048177	0.989910184446798	0.0173916794453496	1	213.48737829505	0.0292820450253222	ENSG00000267215
NCAPH2	0.109569086827028	0.6449456538445	2.58191121625207	1	213.48737829505	0.169906902926662	NCAPH2
ABCA13	0.26532572904829	0.795563431775719	1.24729170579615	1	213.48737829505	-0.152616242954023	ABCA13
PAQR8	0.0973346959106648	0.625534434026112	2.77297365097191	1	213.48737829505	-0.201624261366073	PAQR8
GGA1	0.736248241483259	0.95478268074596	0.113747903914301	1	213.48737829505	-0.096469921010377	GGA1
ENSG00000261267	0.0898061804643723	0.607815429088847	2.90416045954891	1	213.48737829505	-0.582681141818522	ENSG00000261267
HNRNPA3	0.310495088349347	0.823697263412857	1.03347288664564	1	213.48737829505	-0.394736334711788	HNRNPA3
MYCN	0.009167989572173	0.251687260896449	6.91532364997328	1	213.48737829505	-0.261943088636536	MYCN
HEXB	0.414535318097506	0.871333786274418	0.668360299923934	1	213.48737829505	-0.665772070392192	HEXB
ENSG00000278299	0.667110722760225	0.936895339708945	0.185514724360098	1	213.48737829505	0.184869766404808	ENSG00000278299
ENSG00000250699	0.70807821306126	0.950115385160825	0.140579076661866	1	213.48737829505	-0.0763871539844468	ENSG00000250699
ENSG00000223342	3.96720704048117e-05	0.0111005504690387	17.6154415282915	1	213.48737829505	-0.452864304233373	ENSG00000223342
ENSG00000152910	0.0455417148886863	0.487946945235925	4.04568236107983	1	213.48737829505	-0.255541477549449	ENSG00000152910
ENSG00000273487	0.859577743982458	0.982770444468735	0.0313734425027347	1	213.48737829505	0.0259574905716967	ENSG00000273487
AIRE	0.0329536779450857	0.432251923549523	4.60785277725833	1	213.48737829505	-0.427727636538266	AIRE
STXBP4	0.534106660849262	0.901216981784136	0.387830464656839	1	213.48737829505	0.0700149240313176	STXBP4
ENSG00000263707	0.310089564680581	0.823697263412857	1.03521092103576	1	213.48737829505	0.353022652696927	ENSG00000263707
STS	0.152607079930179	0.688304058670809	2.06067126205437	1	213.48737829505	-0.242578708189379	STS
ZC3H3	0.384704820153987	0.856897855334889	0.758729617548914	1	213.48737829505	-0.423776825663642	ZC3H3
HRH4	0.669817496901788	0.938725156994896	0.182319774640384	1	213.48737829505	-0.161051454523003	HRH4
ENSG00000265218	0.0151196403125669	0.325257315294172	5.99902131687266	1	213.48737829505	0.243803969207493	ENSG00000265218
ENSG00000277791	0.0006349088049896	0.0570242167444393	12.0244047146446	1	213.48737829505	0.851223468373054	ENSG00000277791
ENSG00000254560	0.208110774453143	0.750809708162345	1.5941558922375	1	213.48737829505	0.3581871573253	ENSG00000254560
LINC01485	0.738774493954833	0.95478268074596	0.111496542971816	1	213.48737829505	-0.112698853381569	LINC01485
TMEM223	0.475124072160722	0.882473622813229	0.511842438306289	1	213.48737829505	-0.180692198742085	TMEM223
SNX6	8.87853477006771e-07	0.0010765223408707	25.6397942039265	1	213.48737829505	-2.76421197825406	SNX6
ENSG00000280752	0.249202337316241	0.782792316051664	1.3350386513455	1	213.48737829505	-0.340500416944754	ENSG00000280752
ALDH1L1	0.306730371834784	0.823697263412857	1.04972317599477	1	213.48737829505	-0.508875497366435	ALDH1L1
ENSG00000274898	0.656114520920642	0.934096504833203	0.198835272360333	1	213.48737829505	0.550519007226704	ENSG00000274898
ENSG00000274933	0.251502220864523	0.78378662796963	1.32209844127494	1	213.48737829505	1.2115874498504	ENSG00000274933
ENSG00000260107	0.0487990740421007	0.494447442418221	3.92702189071446	1	213.48737829505	1.09726063349571	ENSG00000260107
ENSG00000285269	1.2382976176847e-06	0.0012869450240937	24.9219192036856	1	213.48737829505	0.51982554077289	ENSG00000285269
CFAP57	0.0939779684767629	0.616631428801172	2.8300417700511	1	213.48737829505	-0.222104135373854	CFAP57
ENSG00000269559	0.491202121742273	0.888195143511141	0.47553173861235	1	213.48737829505	-0.0534503386448356	ENSG00000269559
PSMC4	0.0071713900446313	0.226579439717338	7.37082246222677	1	213.48737829505	0.404503881839375	PSMC4
ENSG00000272783	0.0033118151055873	0.159311033227136	8.8248736174516	1	213.48737829505	-0.471761757121603	ENSG00000272783
ARSA	0.0063430751332428	0.211678310065788	7.59972020762096	1	213.48737829505	-0.4896760893958	ARSA
ADGRF2	0.448659181766347	0.873791849802684	0.576158723933917	1	213.48737829505	0.0793706436106845	ADGRF2
PLXNB2	0.994306313494706	0.999965020740444	5.10424535996176e-05	1	213.48737829505	-0.0028054600936676	PLXNB2
PHTF1	0.334954806240305	0.833140949295666	0.933862074452204	1	213.48737829505	0.239649438623734	PHTF1
LINC01521	0.514481963734383	0.8967073038255	0.42636212945505	1	213.48737829505	-0.14516894170708	LINC01521
ENSG00000283314	0.17838022703514	0.712463591526094	1.82305089147741	1	213.48737829505	-0.311084854766843	ENSG00000283314
LEMD1-AS1	0.178810241257848	0.712585884381142	1.81942921840086	1	213.48737829505	-0.107795221209626	LEMD1-AS1
SYNE3	0.630799921784262	0.925987783616357	0.231644696646262	1	213.48737829505	0.116821197464828	SYNE3
BAG3	0.507861811113308	0.894179544871605	0.43995071896323	1	213.48737829505	-0.0939191392839211	BAG3
LOXL1-AS1	0.108100803259152	0.643293020604396	2.60356425572583	1	213.48737829505	-0.537721478915897	LOXL1-AS1
ENSG00000273618	0.0001392336971764	0.0198612773913447	15.0533389119642	1	213.48737829505	-1.27207209878507	ENSG00000273618
OR13A1	0.32059332087372	0.825969333955579	0.991130329880798	1	213.48737829505	-0.0858135266603464	OR13A1
ENSG00000278857	0.179083154348816	0.71309794629865	1.81713593235935	1	213.48737829505	-0.435257634640675	ENSG00000278857
ENSG00000268615	0.175807263137001	0.709793603723232	1.84493494024033	1	213.48737829505	-0.515192946691522	ENSG00000268615
ZNF507	0.664423647990356	0.935582059039454	0.18871903470547	1	213.48737829505	0.0318284822070038	ZNF507
CCL27	0.435445940373598	0.872589969156467	0.610551359850402	1	213.48737829505	0.330344291955562	CCL27
NDC1	0.522705650543039	0.899362476754473	0.409902272567173	1	213.48737829505	-0.146226628528093	NDC1
SLC41A3	0.0044623371988495	0.185505732123602	8.26008527410405	1	213.48737829505	0.994849908695259	SLC41A3
RAB4A	0.382249306104755	0.856897855334889	0.766618212942183	1	213.48737829505	0.197572993421333	RAB4A
DMPK	0.761241672981398	0.962961566350813	0.0925617565874663	1	213.48737829505	-0.0568172120832978	DMPK
RSRC1	0.459776350529767	0.875874036391356	0.54842329302338	1	213.48737829505	-0.235897986691568	RSRC1
SEMA4A	0.627712221882783	0.924524241871603	0.235857522605405	1	213.48737829505	-0.0981365449138581	SEMA4A
PTPN4	0.237844001440048	0.775302600084895	1.40117067232281	1	213.48737829505	-0.397947970016257	PTPN4
ENSG00000242282	0.914713183397562	0.995040907714604	0.011496658170583	1	213.48737829505	-0.0309422027070973	ENSG00000242282
LYPLA1	0.99503980122705	0.999965020740444	3.87383226351589e-05	1	213.48737829505	-0.0040240354858953	LYPLA1
ATP6V1C1	0.87596522209168	0.98601995833467	0.024421365943032	1	213.48737829505	-0.0524776706977358	ATP6V1C1
TAS2R43	0.0711270495021046	0.562221554660625	3.28953026460018	1	213.48737829505	0.199540882336498	TAS2R43
CA14	0.92588912719926	0.99890710362007	0.008672843872415	1	213.48737829505	0.0105238856491747	CA14
ENSG00000259408	0.404483824500668	0.868705346047556	0.697722567767861	1	213.48737829505	-0.143868557806192	ENSG00000259408
PLOD2	0.723532787546458	0.953741806378054	0.125463137621754	1	213.48737829505	0.0484397102197317	PLOD2
CPAMD8	0.0223721226524074	0.381247595916253	5.2933759482983	1	213.48737829505	-0.482749588521939	CPAMD8
ENSG00000260823	0.343057868933615	0.837625199212356	0.902982095635344	1	213.48737829505	-0.0697367632807035	ENSG00000260823
FAM131B	0.961004012616821	0.999965020740444	0.0023962124151509	1	213.48737829505	-0.0051240907697369	FAM131B
RP1-315G1.3	0.191004315778867	0.729728175738601	1.72075837209417	1	213.48737829505	0.14522025738413	RP1-315G1.3
NOP58	0.0635335951923071	0.541618878845709	3.47875320376647	1	213.48737829505	0.174159047781538	NOP58
ENSG00000189377	0.574419571527492	0.909894854991989	0.316316914870385	1	213.48737829505	0.0965361482639046	ENSG00000189377
ENSG00000274797	0.0977099518212396	0.625534434026112	2.76672839522764	1	213.48737829505	1.98540082065859	ENSG00000274797
PA2G4	0.550919543485222	0.903281622618566	0.356804113002544	1	213.48737829505	-0.253521210154312	PA2G4
SART3	0.003682949547245	0.1674591122263	8.62318572203031	1	213.48737829505	-0.591591660839842	SART3
ENSG00000237481	0.837759118329393	0.97843916934441	0.0420293761881893	1	213.48737829505	0.0372204972653336	ENSG00000237481
CAP1	0.840202361313585	0.979061507802172	0.0407557481457382	1	213.48737829505	-0.0439807959151574	CAP1
KIR2DL1	0.379780364050674	0.856897855334889	0.774622938547032	1	213.48737829505	0.0918960470597977	KIR2DL1
LRRC27	0.378746327977359	0.856897855334889	0.777997423065465	1	213.48737829505	0.207225149446329	LRRC27
ENSG00000276259	0.680448833827133	0.941502087887257	0.170086444251346	1	213.48737829505	-0.201244113886523	ENSG00000276259
ENSG00000245482	0.656795871955435	0.934263438850906	0.19799383306274	1	213.48737829505	0.0911512103727104	ENSG00000245482
CIRBP-AS1	0.785269458797382	0.967949053329541	0.0744206871453685	1	213.48737829505	0.100902543159202	CIRBP-AS1
ABHD10	0.152297170985601	0.688304058670809	2.06380273992501	1	213.48737829505	-0.42547805403156	ABHD10
ENSG00000238009	0.194444616145088	0.735200704147522	1.69424895506044	1	213.48737829505	0.321735042864928	ENSG00000238009
NTN5	0.132792232860598	0.666363104545193	2.27690455246579	1	213.48737829505	0.377046244183718	NTN5
ZNF251	0.342188511849783	0.837545662951138	0.906247718608998	1	213.48737829505	0.343753531616581	ZNF251
LMO7-AS1	0.120056626103215	0.657460925913098	2.43603665170728	1	213.48737829505	0.257673233564094	LMO7-AS1
ENSG00000272031	0.371568197266562	0.850474422326283	0.801786667223451	1	213.48737829505	-0.127464984312773	ENSG00000272031
ENSG00000250098	0.0001977531326663	0.0249331308415804	14.3460753545442	1	213.48737829505	-0.400909751691089	ENSG00000250098
FCGRT	0.362114695989937	0.8428439251046	0.83411808377258	1	213.48737829505	-0.26452928972688	FCGRT
ZC4H2	0.163659978824323	0.699743127616452	1.95350801607934	1	213.48737829505	-0.505686882557522	ZC4H2
FAT3	0.718699113156746	0.952646986079905	0.130086379383849	1	213.48737829505	-0.207525809471494	FAT3
ADORA1	0.586791737526791	0.912780639614818	0.296280475464686	1	213.48737829505	0.109064912893916	ADORA1
DLL1	0.815018176657702	0.974175745808951	0.0548713814723944	1	213.48737829505	-0.0266087836821806	DLL1
NMB	0.980462881102361	0.999965020740444	0.0006010982691849	1	213.48737829505	0.0040403291613199	NMB
ZNF524	0.882649769197585	0.987584907861032	0.0218412164152581	1	213.48737829505	-0.0235795585244063	ZNF524
ENSG00000139220	0.503668255520109	0.892550387448577	0.448718018619967	1	213.48737829505	-0.0836266773150525	ENSG00000139220
LINC00636	0.035597588190664	0.445838246158016	4.47282738765972	1	213.48737829505	0.734787749859768	LINC00636
ENSG00000272744	0.0066507689591855	0.21610405040395	7.51128041317531	1	213.48737829505	-0.51908917500858	ENSG00000272744
COPS9	0.769074614875153	0.963447771957903	0.086412058628443	1	213.48737829505	-0.103459007898522	COPS9
KCNH2	0.965620967487786	0.999965020740444	0.0018620661608744	1	213.48737829505	0.0101922246946169	KCNH2
RIC8A	0.422768576402224	0.871382629047314	0.645085394708094	1	213.48737829505	-0.0706946882698182	RIC8A
SQOR	0.112612896456807	0.649379870872268	2.53802921926463	1	213.48737829505	-0.163890010588685	SQOR
ENSG00000271806	0.502889136785611	0.892550387448577	0.450360710589004	1	213.48737829505	-0.129009310770995	ENSG00000271806
ENSG00000272447	0.0705002622500121	0.561993751499919	3.30430581316263	1	213.48737829505	-0.207980821948288	ENSG00000272447
GPR137B	0.209709950906648	0.752178593943247	1.58295436613455	1	213.48737829505	-0.579173867838191	GPR137B
ENSG00000211974	0.856943580229545	0.982770444468735	0.0325745872783631	1	213.48737829505	0.0837352598599746	ENSG00000211974
GOLGA1	0.811097627965058	0.973988548369199	0.0572675288629984	1	213.48737829505	-0.057260335397071	GOLGA1
XPNPEP3	0.144374300649604	0.684529274016637	2.14641562145306	1	213.48737829505	-0.403252912625063	XPNPEP3
PHYHD1	0.625179571983589	0.924376294190854	0.239348151467738	1	213.48737829505	-0.140285340150116	PHYHD1
COMMD5	0.147036878468687	0.684529274016637	2.11808966243971	1	213.48737829505	0.353196063097352	COMMD5
AK9	0.0365855067543428	0.452652315710619	4.42506797476882	1	213.48737829505	-0.56535479631341	AK9
ENSG00000272763	0.14655696780358	0.684529274016637	2.12315200326556	1	213.48737829505	-0.812940107926766	ENSG00000272763
ZNF574	0.0526758487824355	0.508920052977713	3.7963217495929	1	213.48737829505	2.38777617053469	ZNF574
SORBS3	0.0291112428088092	0.42054462141024	4.82590232098948	1	213.48737829505	0.237194821065525	SORBS3
ENSG00000185753	0.481645942836393	0.883204556782965	0.496872296983982	1	213.48737829505	-0.166573086946862	ENSG00000185753
ENSG00000253720	0.215128912515201	0.756831614326471	1.54574092147521	1	213.48737829505	-0.309204818045113	ENSG00000253720
PGAM1	0.356113395303553	0.841598091086838	0.855257542433937	1	213.48737829505	-0.237369418976663	PGAM1
HECW2	0.168553250011522	0.700699939333613	1.90868749616271	1	213.48737829505	0.179593141893484	HECW2
ENSG00000260934	0.241836991784933	0.776075922027077	1.37748914999296	1	213.48737829505	0.430392490948791	ENSG00000260934
DCAF5	0.836090389582028	0.977803544314009	0.0429110032139593	1	213.48737829505	0.0989690625170433	DCAF5
ENSG00000260926	0.350791481737676	0.841598091086838	0.874418501455365	1	213.48737829505	-0.12789273548466	ENSG00000260926
RFPL3S	0.297418593615304	0.819169337263342	1.0910561875821	1	213.48737829505	-0.259791313833585	RFPL3S
CFAP74	0.216581741094447	0.756831614326471	1.53595409459655	1	213.48737829505	-0.671888166685117	CFAP74
ENSG00000247877	0.830777209783224	0.976001329674577	0.0457817659456889	1	213.48737829505	0.0529052757239733	ENSG00000247877
F2R	0.587024973625816	0.912780639614818	0.295910934079365	1	213.48737829505	-0.233833833704434	F2R
WRN	0.0088314358481055	0.247110368442185	6.98445506268813	1	213.48737829505	0.488805940871531	WRN
ENSG00000223648	0.0792324264497051	0.585833842253974	3.11022960403277	1	213.48737829505	0.264380585512912	ENSG00000223648
ZBTB38	0.120159583461133	0.657460925913098	2.43467571632723	1	213.48737829505	-0.372769569281467	ZBTB38
NDUFV1	0.160349078406719	0.696025981747543	1.98471766373446	1	213.48737829505	-0.468799390140938	NDUFV1
TMEM199	0.546685153369187	0.903281622618566	0.364451638906422	1	213.48737829505	0.051945996695527	TMEM199
ENSG00000247228	0.656605966276746	0.934263438850906	0.198228143392965	1	213.48737829505	-0.143880814188399	ENSG00000247228
ZMYM2	0.0326640852125825	0.432251923549523	4.62333114504657	1	213.48737829505	-0.21074387253837	ZMYM2
C1orf210	0.330963015153693	0.832386963691146	0.94944641963736	1	213.48737829505	0.198103821610144	C1orf210
AQP4-AS1	0.211028856031023	0.75368421187416	1.57379229260483	1	213.48737829505	-0.176840651504889	AQP4-AS1
UBIAD1	0.794424997178666	0.969670841087942	0.0680661837675699	1	213.48737829505	0.101764004665571	UBIAD1
COL17A1	0.530585551846565	0.900398854603163	0.394556122232871	1	213.48737829505	-0.312886971109906	COL17A1
FBXO7	0.354741834966745	0.841598091086838	0.860157910131648	1	213.48737829505	0.211715618176021	FBXO7
ST3GAL2	0.0610125842945433	0.531359971703082	3.54700517328373	1	213.48737829505	-0.367789437851772	ST3GAL2
RAB5B	0.688755677182086	0.943894635443457	0.160872466382298	1	213.48737829505	-0.0969890505563687	RAB5B
ENSG00000250698	0.961226858040958	0.999965020740444	0.002368882329523	1	213.48737829505	0.0062446456014163	ENSG00000250698
RPS13	0.32280302671569	0.825969333955579	0.982098976635996	1	213.48737829505	-0.170330733468251	RPS13
ENSG00000272249	0.292209667010744	0.814804648333907	1.11491399515779	1	213.48737829505	1.46507333861126	ENSG00000272249
ENSG00000269973	0.5141510176792	0.8967073038255	0.427034197877201	1	213.48737829505	0.0993159545913619	ENSG00000269973
PTP4A2	0.0394215658448094	0.470258310143027	4.29517611387912	1	213.48737829505	-0.490336898556204	PTP4A2
GCSAM	0.769455083375503	0.963447771957903	0.0861192039044241	1	213.48737829505	-0.11046400754596	GCSAM
ENSG00000269873	0.0141766512241147	0.319046934697502	6.11605365400616	1	213.48737829505	-0.772983822514916	ENSG00000269873
ENSG00000279762	7.46931807981499e-05	0.0149874462395715	16.3182366801341	1	213.48737829505	-0.481068070288242	ENSG00000279762
ENSG00000186207	0.0034689003160928	0.163084873893	8.73681354885107	1	213.48737829505	-0.691024943424265	ENSG00000186207
MOB4	0.103646941834199	0.638791755038776	2.67128902989734	1	213.48737829505	-0.444306047939434	MOB4
ENSG00000236355	0.604383031194516	0.919540365017444	0.269234720279932	1	213.48737829505	0.0953632995950406	ENSG00000236355
LINC01426	0.381529537663616	0.856897855334889	0.76894422450597	1	213.48737829505	-0.0609358845991113	LINC01426
GLIPR1L1	0.769654720206357	0.963447771957903	0.0859657552068307	1	213.48737829505	0.0896872641667965	GLIPR1L1
ENSG00000254691	0.882971268227959	0.987600276667571	0.0217208324890373	1	213.48737829505	-0.0189692017645852	ENSG00000254691
RCVRN	0.810772039635322	0.973988548369199	0.0574689555256822	1	213.48737829505	-0.0471977012193054	RCVRN
ZNF746	0.317684654796854	0.824553075049873	1.00314465511292	1	213.48737829505	-0.294569203588259	ZNF746
ZNF732	0.0015363190946647	0.10160655830624	10.2986706988956	1	213.48737829505	-0.350800694095728	ZNF732
RPUSD3	0.768007762758142	0.963447771957903	0.0872361201243199	1	213.48737829505	-0.101205963674392	RPUSD3
MIR503HG	0.23600523232017	0.775302600084895	1.4122397485838	1	213.48737829505	0.399642422856535	MIR503HG
CDO1	0.165676581639667	0.699743127616452	1.9348522165613	1	213.48737829505	0.756809369038828	CDO1
CEBPE	0.0349975905967341	0.444450733664559	4.50252043650183	1	213.48737829505	0.632707599209228	CEBPE
PRR12	0.0745429693194617	0.573255921563513	3.2114001602615	1	213.48737829505	0.995940279088187	PRR12
ENSG00000272217	0.0019725699228083	0.118598728830005	9.81624363696355	1	213.48737829505	-0.635804669354347	ENSG00000272217
FAM207A	0.0398163394013345	0.470258310143027	4.27788190857494	1	213.48737829505	-0.347795281023778	FAM207A
HEPHL1	7.70348512289666e-05	0.0149874462395715	16.2552573093654	1	213.48737829505	-0.47445226948144	HEPHL1
NUP58	0.886895786926977	0.988337809765482	0.0202786895338607	1	213.48737829505	0.0246434440969066	NUP58
FBN2	0.398011647249281	0.86563071262736	0.717201785540807	1	213.48737829505	0.170118963459797	FBN2
NAB2	0.5132106770064	0.8967073038255	0.428947923381521	1	213.48737829505	0.422466155709483	NAB2
ENSG00000282499	0.0247478692298504	0.400090552549248	5.11352030003582	1	213.48737829505	-0.476945006396546	ENSG00000282499
DIP2C	0.479418977837309	0.883204556782965	0.501946459307356	1	213.48737829505	-0.161393700829018	DIP2C
SCOC	0.025687428667172	0.405591295308647	5.04732484024788	1	213.48737829505	-0.159174493552047	SCOC
DLX4	0.713677933885804	0.951052234360664	0.134989357548361	1	213.48737829505	-0.148607240911797	DLX4
ENSG00000261638	0.0035998090158151	0.16476123349414	8.66649602515133	1	213.48737829505	-0.757015098117893	ENSG00000261638
SRSF9	0.775734076708983	0.964822576024227	0.0813638972139122	1	213.48737829505	0.0415021110994264	SRSF9
FBXO40	0.850091899587226	0.981809583981119	0.0358082033607115	1	213.48737829505	-0.0243839731155684	FBXO40
ENSG00000271871	0.776681891603524	0.964840653629158	0.0806587751888595	1	213.48737829505	-0.0389805707363321	ENSG00000271871
ENSG00000074047	0.104999027993489	0.639633148679496	2.65039504405968	1	213.48737829505	-0.452278330848559	ENSG00000074047
LINC00511	0.273322234165135	0.805028037875043	1.20620438906669	1	213.48737829505	0.184768815673933	LINC00511
ENSG00000273374	0.925368305758837	0.99890710362007	0.0087955316717391	1	213.48737829505	0.0419913573709833	ENSG00000273374
NR1I3	0.261906317774361	0.790846552581811	1.26533734167062	1	213.48737829505	0.24302988406507	NR1I3
MSN	0.677594675439102	0.940385590198296	0.17332168120464	1	213.48737829505	-0.0867212471886886	MSN
ZNF483	0.841075401210306	0.979061507802172	0.0403055908715809	1	213.48737829505	0.0390025697120191	ZNF483
ASL	0.913858723023086	0.994959923674491	0.0117290860498053	1	213.48737829505	-0.0299296608562418	ASL
ENSG00000268218	0.120786678435458	0.657460925913098	2.4264144703418	1	213.48737829505	-0.358865454063009	ENSG00000268218
SNORC	0.0224716378196876	0.381247595916253	5.28544931154469	1	213.48737829505	0.668869207715422	SNORC
OLFML1	0.591814733166515	0.913695838078929	0.288387836334176	1	213.48737829505	-0.517498048169549	OLFML1
FXYD6	0.587563668391163	0.912780639614818	0.295058563731301	1	213.48737829505	0.194747504110392	FXYD6
RPAP1	0.191711061836356	0.730974114004324	1.71526696362736	1	213.48737829505	-0.431232710105751	RPAP1
ENSG00000257176	0.862179209813195	0.982770444468735	0.0302100369368723	1	213.48737829505	0.0449420470596987	ENSG00000257176
IRAK3	0.0603372017365981	0.529217818355459	3.56580441321881	1	213.48737829505	-0.442534344814922	IRAK3
DPP10-AS1	0.276100014327556	0.806862990498011	1.19228416221103	1	213.48737829505	0.257016640515694	DPP10-AS1
GNG4	0.308660477776609	0.823697263412857	1.04135960722541	1	213.48737829505	-0.324502611264785	GNG4
PRC1	0.762561779943021	0.962961566350813	0.0915091699066637	1	213.48737829505	-0.040071204585405	PRC1
BCAT2	0.076031543963731	0.578162072541848	3.17855586951371	1	213.48737829505	0.745330900640188	BCAT2
SPG21	0.511345679367611	0.895975283967918	0.432761594521474	1	213.48737829505	-0.155963239151659	SPG21
NEK8	0.272751730948271	0.80453802231525	1.20908542569056	1	213.48737829505	-0.281060006220846	NEK8
PHACTR2	0.292852160736913	0.81596884681821	1.11194180014808	1	213.48737829505	-0.219446865203703	PHACTR2
SH3BGRL2	0.0557590009350653	0.516089989570738	3.69949819898648	1	213.48737829505	-0.235154765934892	SH3BGRL2
OLIG1	0.102258988392778	0.63475609262582	2.69305213016445	1	213.48737829505	-0.299478011594093	OLIG1
ENSG00000260585	0.0008362542320786	0.0715735239808505	11.4832296076927	1	213.48737829505	-0.441337913838282	ENSG00000260585
ENSG00000254186	0.14095156090518	0.677392968278366	2.18371076062609	1	213.48737829505	-0.314141830630966	ENSG00000254186
ENSG00000264421	0.738990188810533	0.95478268074596	0.111305478381359	1	213.48737829505	-0.124833873948193	ENSG00000264421
SLC23A2	0.240484080733776	0.775302600084895	1.38545909761089	1	213.48737829505	0.18328118410655	SLC23A2
WNT5B	0.934186785799566	0.999965020740444	0.0068352892813203	1	213.48737829505	0.032413801776693	WNT5B
ZNF197	0.0697427522178739	0.559403001527048	3.32235322818659	1	213.48737829505	0.844727521911394	ZNF197
LTA	0.906306794709748	0.992601725754715	0.0138857993125339	1	213.48737829505	-0.0636488348267404	LTA
ENSG00000270159	0.764229714746138	0.962961566350813	0.0901886342113547	1	213.48737829505	-0.0787361288263021	ENSG00000270159
ENSG00000274512	0.353123470739169	0.841598091086838	0.865973666938314	1	213.48737829505	1.00546926965646	ENSG00000274512
MYOM1	0.246400714096805	0.780772616955629	1.35100208048096	1	213.48737829505	-0.215505892268856	MYOM1
ENSG00000255521	0.477095471037254	0.883204556782965	0.507282006816073	1	213.48737829505	-0.08893627919716	ENSG00000255521
ENSG00000253102	0.156887615555714	0.692034681911647	2.01814654963038	1	213.48737829505	-0.135775923878773	ENSG00000253102
TOMM40	0.60932055639822	0.919777950639749	0.261938396738102	1	213.48737829505	-0.0829452917087451	TOMM40
ENSG00000285254	0.0045857984132195	0.187425187956024	8.20861086660705	1	213.48737829505	0.393908213604046	ENSG00000285254
KRR1	0.392709271349603	0.861418728308691	0.733506412306564	1	213.48737829505	-0.115874498448407	KRR1
ENSG00000267417	0.0560028779039596	0.516376345692403	3.69208487232345	1	213.48737829505	0.300751753220916	ENSG00000267417
SLC25A43	0.481946238766728	0.883204556782965	0.496191024052535	1	213.48737829505	-0.177134457227144	SLC25A43
STOML2	0.973056067643281	0.999965020740444	0.0011434713096315	1	213.48737829505	0.0324089854638643	STOML2
ZNF707	0.0029420202264882	0.154918162831984	9.05032386219883	1	213.48737829505	-0.468981315643926	ZNF707
ENSG00000259652	0.625284044645877	0.924376294190854	0.239203533310919	1	213.48737829505	0.236514096398921	ENSG00000259652
RAB40B	0.204279418677238	0.746800387375332	1.62141431870332	1	213.48737829505	-0.186860367824779	RAB40B
ENSG00000274993	0.0484458715647265	0.493618649346478	3.93947513726455	1	213.48737829505	2.74891120658663	ENSG00000274993
BCAS3	0.0088006614738202	0.247110368442185	6.99091161089268	1	213.48737829505	-1.00582736649587	BCAS3
BZW1	0.0209205662472558	0.373017853393783	5.41337143289228	1	213.48737829505	-0.319199503922077	BZW1
R3HCC1L	0.847438409299781	0.980756299260853	0.0371030952780887	1	213.48737829505	0.0596742823016526	R3HCC1L
ENSG00000206203	0.521650381528964	0.899362476754473	0.4119887844119	1	213.48737829505	-0.07013330805733	ENSG00000206203
FUT1	0.475272845831957	0.882473622813229	0.511497203916566	1	213.48737829505	0.187435338264364	FUT1
ENSG00000276846	0.376398548965656	0.854383601786317	0.785707819370478	1	213.48737829505	-0.104655061727262	ENSG00000276846
ENSG00000272770	0.150877559456455	0.687635080463955	2.07824062329885	1	213.48737829505	-0.231525089186071	ENSG00000272770
ENSG00000230542	0.0372085100852211	0.455710287659905	4.39564420957876	1	213.48737829505	-0.163364350914822	ENSG00000230542
DLG1	0.0939992102461168	0.616631428801172	2.82967364981489	1	213.48737829505	-0.382896721662818	DLG1
GRSF1	0.0237533812953042	0.391849997558589	5.1865130024929	1	213.48737829505	-0.444712604790054	GRSF1
ENSG00000251298	0.0470538911927546	0.489723974860214	3.98951142297672	1	213.48737829505	0.894430629907531	ENSG00000251298
PLA2G4C	0.172269334014999	0.704870306501192	1.87564040160222	1	213.48737829505	-0.168505608182994	PLA2G4C
TRAM1	0.040444340127097	0.475283545940891	4.25074070286362	1	213.48737829505	-0.57643827959954	TRAM1
RNF149	0.174180226309376	0.708703102013821	1.85896615402431	1	213.48737829505	0.407659576100858	RNF149
NFU1	0.369328115058993	0.848165934659	0.809343250723569	1	213.48737829505	-0.271780210720559	NFU1
ENSG00000274565	0.0755161847139772	0.576042277546423	3.18984752131221	1	213.48737829505	2.41297246470244	ENSG00000274565
ENSG00000112319	0.834426796392328	0.977686413875694	0.0437994226156195	1	213.48737829505	0.121904337123376	ENSG00000112319
ENSG00000270696	0.188023313545799	0.723740532299306	1.74418579107438	1	213.48737829505	0.224278458631181	ENSG00000270696
ENSG00000266088	0.493187743196851	0.889177352704278	0.471184197045027	1	213.48737829505	-0.165426450437678	ENSG00000266088
BLOC1S2	0.0630662410265662	0.540848822194006	3.49118403042666	1	213.48737829505	0.585362682589204	BLOC1S2
SULT1C4	0.869989869228127	0.984088344055486	0.0268528133692948	1	213.48737829505	0.0145141968285338	SULT1C4
COL5A2	0.075538739900933	0.576042277546423	3.18935158828987	1	213.48737829505	0.190598844058939	COL5A2
ZNF503	0.0027871487296853	0.153541627203191	9.15351198309096	1	213.48737829505	-0.341332394812373	ZNF503
BAALC-AS1	0.543146181883792	0.903281622618566	0.370928415578746	1	213.48737829505	-0.0637891259048483	BAALC-AS1
GRM7	0.554899920778091	0.904073313932941	0.34971539269839	1	213.48737829505	-0.198443063674228	GRM7
FAT2	0.651592302712754	0.931549772815866	0.204474444002237	1	213.48737829505	0.0547235336700699	FAT2
ENSG00000260564	0.0030238321817377	0.154918162831984	8.99803779322279	1	213.48737829505	-0.329972064537785	ENSG00000260564
ENSG00000113889	0.534883564029641	0.901216981784136	0.38635731477871	1	213.48737829505	-0.302947705180424	ENSG00000113889
PPP2R3C	0.724169916943159	0.954235853244245	0.124860772449287	1	213.48737829505	-0.0839562554493494	PPP2R3C
ENSG00000275549	0.899723357788269	0.990240155508268	0.0159165528033256	1	213.48737829505	-0.026469791102057	ENSG00000275549
LGMN	0.398924551997587	0.866579909161674	0.714426372241221	1	213.48737829505	0.155059992677347	LGMN
SPR	0.0511826611572374	0.505134178675354	3.8454103317747	1	213.48737829505	-0.452304100740062	SPR
PRSS16	0.27957278248513	0.80824084371795	1.17512804447477	1	213.48737829505	-0.298706432466023	PRSS16
OR2AT4	0.115361308609413	0.652769684819482	2.49952124730658	1	213.48737829505	-0.30217177685786	OR2AT4
TBRG4	0.354267357421846	0.841598091086838	0.861859212221836	1	213.48737829505	0.655335669492082	TBRG4
CPXM2	0.0397845518650407	0.470258310143027	4.27926772934116	1	213.48737829505	-0.346627020492428	CPXM2
USP22	0.134509620562314	0.668870464518682	2.25676233163415	1	213.48737829505	-0.616366880668489	USP22
ENSG00000247121	0.284534721078394	0.810806931392605	1.15107859724451	1	213.48737829505	-0.257442875502554	ENSG00000247121
ENSG00000257759	0.476531204293836	0.883204556782965	0.508584175899474	1	213.48737829505	-0.227593653675566	ENSG00000257759
HSPA1L	0.314680184775883	0.823697263412857	1.01570788499702	1	213.48737829505	0.447388248731648	HSPA1L
AQP6	0.0011931674109029	0.0876797264072598	10.7891965274366	1	213.48737829505	-1.26065072005732	AQP6
PPP2R5C	0.839498585439255	0.979061507802172	0.0411205240906445	1	213.48737829505	0.02267384428077	PPP2R5C
MYRFL	0.718753324042766	0.952646986079905	0.130034004501027	1	213.48737829505	-0.0744006390378485	MYRFL
MIR202HG	0.407972147291456	0.869600376753798	0.687411819434986	1	213.48737829505	-0.176957612813674	MIR202HG
ENSG00000236449	0.46163855698598	0.875874036391356	0.543880943399471	1	213.48737829505	-0.192251549963581	ENSG00000236449
SDR9C7	0.437702554485943	0.872944685567654	0.604564392979975	1	213.48737829505	-0.421216107904117	SDR9C7
ZNF136	0.261365843119244	0.790824446650215	1.26821654706026	1	213.48737829505	0.510763288830932	ZNF136
TMPRSS11E	0.0049725380552629	0.193450344128544	8.05612428102163	1	213.48737829505	-0.314499306102166	TMPRSS11E
ENSG00000147127	0.0542001013291476	0.510971487461272	3.74771918254045	1	213.48737829505	-0.456017474426662	ENSG00000147127
PLGRKT	0.126633622985262	0.660378901182271	2.35161800582877	1	213.48737829505	-0.38019355738977	PLGRKT
ENSG00000231050	0.735035101136899	0.95478268074596	0.114837952536042	1	213.48737829505	0.0422536117545351	ENSG00000231050
ENSG00000232993	0.541222396785543	0.903281622618566	0.374482079325226	1	213.48737829505	-0.0654434957911428	ENSG00000232993
ENSG00000266744	0.737116002556572	0.95478268074596	0.112971742456065	1	213.48737829505	0.0422664929070121	ENSG00000266744
ENSG00000265943	0.47640787621173	0.883204556782965	0.508869118069838	1	213.48737829505	-0.214042817690573	ENSG00000265943
ACO1	0.0032393616752481	0.158225346056078	8.86694340569247	1	213.48737829505	-0.480631191553224	ACO1
TMEM45A	0.0002603991097001	0.0300698971915609	13.7941496512611	1	213.48737829505	-1.64450195721524	TMEM45A
ENSG00000259941	0.0030117410401277	0.154918162831984	9.00567333318628	1	213.48737829505	-0.736267855780765	ENSG00000259941
TMEM107	0.0090811807734518	0.250248447450236	6.93290116575949	1	213.48737829505	0.519310352421825	TMEM107
HPF1	0.000184964568512	0.024028879212953	14.480533644225	1	213.48737829505	-0.408276397458459	HPF1
PRSS33	0.659136647312737	0.934786389461915	0.195119344135562	1	213.48737829505	0.203118180777119	PRSS33
TUBGCP3	0.103876449123283	0.638791755038776	2.66772131549703	1	213.48737829505	-0.362218389772963	TUBGCP3
HCN2	0.164936524773887	0.699743127616452	1.94166807132176	1	213.48737829505	0.36615339835816	HCN2
ENSG00000211799	0.714953416735546	0.951052234360664	0.133734156204299	1	213.48737829505	0.121619459138609	ENSG00000211799
CC2D1A	0.534459473560177	0.901216981784136	0.38716098517777	1	213.48737829505	0.170867014975918	CC2D1A
ENSG00000226969	0.433364786282815	0.872589969156467	0.616115075033643	1	213.48737829505	0.204914149808409	ENSG00000226969
ENSG00000267205	0.337138160227309	0.834701961712726	0.925443129951632	1	213.48737829505	-0.264901622279503	ENSG00000267205
ENSG00000238035	0.109826230583574	0.6449456538445	2.57815211655094	1	213.48737829505	0.34106980484323	ENSG00000238035
ENSG00000147869	0.860339222061638	0.982770444468735	0.0310305546423528	1	213.48737829505	-0.0469901767256923	ENSG00000147869
CNOT3	0.0014177776315229	0.0955030765678621	10.454211240347	1	213.48737829505	-0.49385774803453	CNOT3
RNF146	0.848158333150609	0.980822106766918	0.0367494183500661	1	213.48737829505	0.0325111133098613	RNF146
LCP2	0.147034722602232	0.684529274016637	2.11811236164366	1	213.48737829505	1.02921746705785	LCP2
ENSG00000259685	0.307292092656732	0.823697263412857	1.04728205294262	1	213.48737829505	-0.218302832508131	ENSG00000259685
ENSG00000272449	0.14754978941539	0.685225960258242	2.11269991799232	1	213.48737829505	-0.396103822788704	ENSG00000272449
MPV17L	0.479398088531938	0.883204556782965	0.501994239185871	1	213.48737829505	-0.132627713232755	MPV17L
ENSG00000275709	0.683438717738299	0.942383751240737	0.166735564588846	1	213.48737829505	-0.0728330348102805	ENSG00000275709
PRPF40A	0.513156578124037	0.8967073038255	0.429058208336789	1	213.48737829505	-0.217151510596492	PRPF40A
EPC2	0.417641362575793	0.871333786274418	0.659499264578125	1	213.48737829505	0.309835093648261	EPC2
ENSG00000211798	0.877689439675793	0.986434523967464	0.0237417317279952	1	213.48737829505	-0.0452431788381656	ENSG00000211798
ENSG00000277879	0.182059455856007	0.717327617814939	1.79238698809727	1	213.48737829505	-0.170443538734307	ENSG00000277879
ENSG00000255060	0.452496370970978	0.873791849802684	0.566464439351486	1	213.48737829505	0.553051977107806	ENSG00000255060
ENSG00000176840	0.792162748888757	0.969670841087942	0.0696080916586503	1	213.48737829505	-0.0646880578333201	ENSG00000176840
ENSG00000279668	0.197035268325507	0.738882256220651	1.67464808553031	1	213.48737829505	-0.62822940191126	ENSG00000279668
STX17	0.0295646706170426	0.423406379237034	4.79864484517577	1	213.48737829505	-0.438597341162663	STX17
ENSG00000239482	0.0559321188407012	0.516376345692403	3.69423223505539	1	213.48737829505	0.268403573667684	ENSG00000239482
ENSG00000274554	0.990649454349632	0.999965020740444	0.0001376673487721	1	213.48737829505	0.0153904622026707	ENSG00000274554
ENSG00000155622	0.0210963686235181	0.373017853393783	5.39838354861469	1	213.48737829505	0.378732221220482	ENSG00000155622
ENSG00000226954	2.62067866848748e-05	0.0098430350264005	18.4718473934301	1	213.48737829505	-0.45794661539082	ENSG00000226954
TARS2	0.664488316021561	0.935582059039454	0.188641535626473	1	213.48737829505	-0.0583096132967867	TARS2
ENSG00000272371	0.529779737479682	0.900398854603163	0.39610665645699	1	213.48737829505	-0.0967991399885839	ENSG00000272371
PLPPR3	0.368343234593238	0.848165934659	0.812685933980739	1	213.48737829505	-0.25910473856837	PLPPR3
ENSG00000249699	0.822180145176207	0.974884271725316	0.0506333104148757	1	213.48737829505	-0.0771005757683717	ENSG00000249699
SVBP	0.739346634908813	0.95478268074596	0.110990134156609	1	213.48737829505	0.0907451987180728	SVBP
ENSG00000197813	0.152101616940377	0.688304058670809	2.06578245752616	1	213.48737829505	0.334711461808293	ENSG00000197813
LINC00535	0.443967683190402	0.873791849802684	0.588188689403183	1	213.48737829505	0.243039133579271	LINC00535
PCDHGA3	0.485718283305129	0.886014358735293	0.487692817924361	1	213.48737829505	-0.362905965834382	PCDHGA3
ZMYND19	0.784594621833322	0.967725453879912	0.0749011157889531	1	213.48737829505	0.118140827361814	ZMYND19
SIGLEC11	0.671392083038906	0.938979611166509	0.180476298934345	1	213.48737829505	-0.0694232531626599	SIGLEC11
ENSG00000254571	0.614611638639448	0.922868869164496	0.254259553693987	1	213.48737829505	-0.069562459065295	ENSG00000254571
PMEL	0.003986114394439	0.173337244831889	8.47333785228014	1	213.48737829505	2.05435977197767	PMEL
ENSG00000236308	0.0725633087098027	0.567022632506783	3.25619605468035	1	213.48737829505	0.33862808441307	ENSG00000236308
PRKD3	0.433210213969309	0.872589969156467	0.616529933654523	1	213.48737829505	-0.213570892375686	PRKD3
HASPIN	0.559318032754887	0.905231335152189	0.34195916101955	1	213.48737829505	-0.20185560720159	HASPIN
TNFSF9	0.473975507512639	0.882336698350678	0.514513662173589	1	213.48737829505	0.152682274377133	TNFSF9
ABCA8	0.50627536159481	0.893353287058952	0.443252751738442	1	213.48737829505	0.131554292583931	ABCA8
SIGLECL1	0.404485801020974	0.868705346047556	0.697716688684348	1	213.48737829505	0.095049514708413	SIGLECL1
NEMP2	0.933804993500517	0.999965020740444	0.0069150088210231	1	213.48737829505	-0.0142219258056235	NEMP2
HNRNPA1	0.666512863584343	0.936788728846305	0.186224848217158	1	213.48737829505	-0.166915771858483	HNRNPA1
AGPAT1	0.722100866740549	0.953269242319917	0.126822887942732	1	213.48737829505	0.12388009218281	AGPAT1
HNRNPC	0.0312474113187178	0.431356579399757	4.70119154352513	1	213.48737829505	-0.988023293354978	HNRNPC
UTP18	0.0349294480685494	0.444450733664559	4.50592659672272	1	213.48737829505	0.791723497876127	UTP18
PARP9	0.865406822869058	0.98312217425905	0.0287980672401404	1	213.48737829505	-0.0316624397277685	PARP9
ENSG00000233178	0.613292315002884	0.92163805362806	0.256160817892989	1	213.48737829505	-0.189892291817508	ENSG00000233178
SNRNP48	0.229100859504243	0.771441985674209	1.45475875537762	1	213.48737829505	-0.179186571977212	SNRNP48
ENSG00000266601	0.511121636363458	0.895975283967918	0.433221360888936	1	213.48737829505	0.274965485395735	ENSG00000266601
PM20D1	0.21446308271872	0.756831614326471	1.55025267839159	1	213.48737829505	-0.281409947919966	PM20D1
CYSLTR1	0.829095704440737	0.97568942620471	0.0467105550695159	1	213.48737829505	-0.0173530657374733	CYSLTR1
KLHL24	0.486149236268014	0.886132821939756	0.486728860792853	1	213.48737829505	-0.0723605049812912	KLHL24
ZBTB46	0.0805068831264421	0.586156741986158	3.08385407260682	1	213.48737829505	-0.45699510918949	ZBTB46
ENSG00000237989	0.992398098576998	0.999965020740444	9.09902205253079e-05	1	213.48737829505	-0.003675904918292	ENSG00000237989
ENSG00000276693	0.839125884921753	0.979061507802172	0.0413143849293548	1	213.48737829505	0.0797516718352497	ENSG00000276693
EIF2AK4	0.0494404906201221	0.496794985167664	3.90464999863583	1	213.48737829505	-0.344179604316551	EIF2AK4
GTF2H2C	0.462979052015755	0.87667168230469	0.540629205235243	1	213.48737829505	-0.20774086148032	GTF2H2C
ADA	0.70351867410496	0.948675748065976	0.14522625798954	1	213.48737829505	0.0730896535780623	ADA
ENSG00000246451	0.617684503420081	0.923290479223565	0.249865656407817	1	213.48737829505	0.146806502601959	ENSG00000246451
ENSG00000146013	0.282063790866271	0.809473009290776	1.1629874658361	1	213.48737829505	-0.349948499024167	ENSG00000146013
ENSG00000275582	0.395642692246612	0.864698903753957	0.724447165155738	1	213.48737829505	0.638895046041457	ENSG00000275582
RPL26L1	0.529942139515736	0.900398854603163	0.395793823498864	1	213.48737829505	-0.176057114228938	RPL26L1
CDH26	0.196546038733095	0.738507193729509	1.67832625990926	1	213.48737829505	0.661170653700561	CDH26
ENSG00000276408	0.640140833741673	0.93010276921723	0.219182893606535	1	213.48737829505	-0.100060066274076	ENSG00000276408
ENSG00000257008	0.0774084825402748	0.581656202610651	3.1487886906359	1	213.48737829505	-0.6656061484729	ENSG00000257008
HOXB4	0.032820432830634	0.432251923549523	4.61495671024251	1	213.48737829505	0.523307041678498	HOXB4
ENSG00000220925	0.06090929729981	0.531359971703082	3.5498656706549	1	213.48737829505	-0.511649651600662	ENSG00000220925
ENSG00000273403	0.47924967889918	0.883204556782965	0.502333793332616	1	213.48737829505	-0.295857996636585	ENSG00000273403
BRIP1	0.775068168529018	0.964526330148581	0.0818612819553578	1	213.48737829505	0.0476994824420447	BRIP1
MTA1	0.0079528526320691	0.23862959177783	7.17858381276666	1	213.48737829505	-0.541570060400942	MTA1
STRADA	0.376027517972028	0.854082782707057	0.786932549094056	1	213.48737829505	0.225406158608307	STRADA
ENSG00000233522	0.56344187641975	0.906170478160865	0.334824561114677	1	213.48737829505	44.602034570237	ENSG00000233522
ENSG00000270933	0.545643728922448	0.903281622618566	0.366349479134972	1	213.48737829505	-0.25270961417634	ENSG00000270933
ENSG00000284808	0.384449631579764	0.856897855334889	0.75954609295627	1	213.48737829505	-0.395075861795556	ENSG00000284808
POLD2	0.314962193652114	0.823697263412857	1.01452196355975	1	213.48737829505	-0.122554014449847	POLD2
RPL8	0.216034703659074	0.756831614326471	1.53962990448507	1	213.48737829505	0.379278828463609	RPL8
SLC6A6	0.233036922215495	0.774244147835093	1.4303318519817	1	213.48737829505	0.195191886356599	SLC6A6
ENSG00000256879	0.252186490418497	0.78378662796963	1.318276585779	1	213.48737829505	0.29931110010664	ENSG00000256879
VPS13A-AS1	0.733077178548384	0.95478268074596	0.11660945472	1	213.48737829505	-0.110802961728672	VPS13A-AS1
PPP3R1	0.774741797182998	0.964526330148581	0.0821056565108524	1	213.48737829505	0.0667106500747468	PPP3R1
COPS3	0.960508690718618	0.999965020740444	0.0024575222046599	1	213.48737829505	0.0180253711495416	COPS3
SLC5A10	0.272216484806359	0.80453802231525	1.21179532252838	1	213.48737829505	0.73273730005731	SLC5A10
WDR36	0.250786245437914	0.78378662796963	1.32611115202459	1	213.48737829505	0.42228669830748	WDR36
BIRC3	0.268404954370619	0.800304384630477	1.23128844808641	1	213.48737829505	0.213217451648827	BIRC3
ENSG00000272662	0.0835930037624162	0.593047961450494	3.02181971843641	1	213.48737829505	0.231543305964395	ENSG00000272662
RCBTB2	0.514326301294865	0.8967073038255	0.42667814669179	1	213.48737829505	-0.195843100842843	RCBTB2
ENSG00000257400	0.104918876773979	0.639633148679496	2.65162533796224	1	213.48737829505	-0.136550486631682	ENSG00000257400
GRAMD1C	0.84534823244875	0.980048882539526	0.0381398975615889	1	213.48737829505	0.0762966874183216	GRAMD1C
SCGB3A1	0.36835370783169	0.848165934659	0.812650322112665	1	213.48737829505	35.2932092040736	SCGB3A1
ALDH3A2	0.114469349076795	0.65059727697944	2.51190584933486	1	213.48737829505	0.448061321221996	ALDH3A2
ENSG00000231046	0.21301329708618	0.755568862165755	1.56013481917569	1	213.48737829505	0.404352176116916	ENSG00000231046
USP51	0.898380121770559	0.990183886446433	0.0163481806228742	1	213.48737829505	0.0390438493593045	USP51
JMJD1C-AS1	0.912402372887536	0.994345181897439	0.0121306635250935	1	213.48737829505	-0.0960552303390441	JMJD1C-AS1
ENSG00000266924	0.0874318238819609	0.60347867053251	2.94804461299842	1	213.48737829505	-0.221819016932217	ENSG00000266924
ENSG00000272694	0.810289160901867	0.973988548369199	0.0577683794183265	1	213.48737829505	0.0741150111538102	ENSG00000272694
NACC1	0.785562074936518	0.968145704754052	0.0742128847343475	1	213.48737829505	-0.0751315351212361	NACC1
TPRA1	0.874767701652235	0.985349624106131	0.0248991755312075	1	213.48737829505	0.0570946206662454	TPRA1
ENSG00000187607	0.140852947166621	0.677392968278366	2.18480042605626	1	213.48737829505	35.9366428158237	ENSG00000187607
GRN	0.0812995918930047	0.587343129117785	3.06767621575642	1	213.48737829505	0.545235487039473	GRN
SIPA1L2	0.0224626365966049	0.381247595916253	5.28616477250689	1	213.48737829505	-0.341502023444775	SIPA1L2
CHID1	0.311431262314301	0.823697263412857	1.02947185393102	1	213.48737829505	-0.156408404044946	CHID1
NEK6	0.322629152500324	0.825969333955579	0.982806651980873	1	213.48737829505	0.443568677143006	NEK6
LRRC8C-DT	0.004570115848002	0.187425187956024	8.2150699328908	1	213.48737829505	-0.874207364045426	LRRC8C-DT
FIBCD1	0.0166304350411037	0.340597635033281	5.82646823260612	1	213.48737829505	-0.809895066267373	FIBCD1
ENSG00000236747	0.0462210157547727	0.488315155146819	4.0202079190072	1	213.48737829505	0.509856176942681	ENSG00000236747
TPR	0.871719314425261	0.984822893664905	0.0261369075127797	1	213.48737829505	-0.0401539176763402	TPR
ENSG00000276691	0.126074902087182	0.660378901182271	2.35859688168624	1	213.48737829505	-0.23703916209206	ENSG00000276691
MAP3K20	0.307280002326448	0.823697263412857	1.04733453377241	1	213.48737829505	-0.155207102264685	MAP3K20
MVD	0.976866801131159	0.999965020740444	0.0008428125100189	1	213.48737829505	0.0063618220453359	MVD
PTS	0.192755930157399	0.733036796599623	1.70719174568816	1	213.48737829505	-0.594351573595986	PTS
PPP1R32	0.0324554620855467	0.432251923549523	4.63457152839125	1	213.48737829505	-0.496742988836502	PPP1R32
FAN1	0.740842623731678	0.955397819119409	0.10967206609157	1	213.48737829505	0.108803088486129	FAN1
ENSG00000144278	0.743794840426008	0.956533050044053	0.107096567569414	1	213.48737829505	0.131160917361121	ENSG00000144278
CENPC	0.712326420892493	0.950785902292414	0.136326649832955	1	213.48737829505	-0.11836516297204	CENPC
ENSG00000235021	0.600528354934387	0.917906805693363	0.275019617022567	1	213.48737829505	-0.127777514969351	ENSG00000235021
ENSG00000248685	0.793048371423906	0.969670841087942	0.0690022677744147	1	213.48737829505	-0.0673731114414574	ENSG00000248685
ENSG00000248516	0.0027553850687793	0.153541627203191	9.17540038503036	1	213.48737829505	0.392976427980915	ENSG00000248516
MBLAC2	0.941813611105057	0.999965020740444	0.0053401841757363	1	213.48737829505	-0.030626536576234	MBLAC2
ENSG00000126950	0.103474235430967	0.638791755038776	2.67397951565493	1	213.48737829505	-0.205321624735612	ENSG00000126950
ENSG00000272735	0.280164019373926	0.808486013861686	1.17223410783524	1	213.48737829505	-0.144900541485234	ENSG00000272735
NUF2	0.0009429279947283	0.0745696289070767	11.2482524316947	1	213.48737829505	-0.400025005715435	NUF2
ENSG00000268056	0.967487635242201	0.999965020740444	0.0016652379640748	1	213.48737829505	-0.0232512752589845	ENSG00000268056
MATN1-AS1	0.113443492630784	0.649379870872268	2.5262827312577	1	213.48737829505	-0.479807989742026	MATN1-AS1
ENSG00000282951	0.187669503546731	0.723740532299306	1.74699521237784	1	213.48737829505	-0.272299001326611	ENSG00000282951
TMED7	0.397842149137791	0.86563071262736	0.717718111511113	1	213.48737829505	0.16145320655075	TMED7
ENSG00000124237	0.137829681399915	0.673412311742365	2.21863171072667	1	213.48737829505	-0.676230846513658	ENSG00000124237
ENSG00000255221	0.546943752226167	0.903281622618566	0.363981424127193	1	213.48737829505	-0.223365889529737	ENSG00000255221
EEF1G	0.310055759428211	0.823697263412857	1.03535594120498	1	213.48737829505	-0.395833253940836	EEF1G
TRMT10B	0.725713400381271	0.95478268074596	0.123408264233905	1	213.48737829505	-0.120058518992885	TRMT10B
HDAC1	0.0797261530855915	0.585833842253974	3.09995741202342	1	213.48737829505	0.45797303235921	HDAC1
FAM168A	0.762572592433478	0.962961566350813	0.0915005757121493	1	213.48737829505	0.0790344795253061	FAM168A
RPL14	0.54618292738512	0.903281622618566	0.365366029841673	1	213.48737829505	0.263458301904739	RPL14
ENSG00000239467	0.415310146468494	0.871333786274418	0.666140614203822	1	213.48737829505	0.24763315943066	ENSG00000239467
PPIH	0.386974537214175	0.858043205801012	0.751501528512568	1	213.48737829505	-0.176880035471288	PPIH
KAT2A	0.999744928217046	0.999965020740444	1.02438183160377e-07	1	213.48737829505	0.0001373146348033	KAT2A
PERM1	0.883351794957782	0.987600276667571	0.0215787851539104	1	213.48737829505	-0.0352520785132448	PERM1
BCS1L	0.773150650298712	0.964176834092988	0.0833026977258669	1	213.48737829505	0.0780494623288268	BCS1L
ENSG00000270659	0.478017699398248	0.883204556782965	0.505159177311774	1	213.48737829505	0.394482697925722	ENSG00000270659
ENSG00000277462	0.889697820640155	0.988607073319899	0.019279938278309	1	213.48737829505	-0.0428251804730903	ENSG00000277462
ENSG00000250158	0.336364787535561	0.833749175237207	0.928416821349756	1	213.48737829505	-0.250779065094851	ENSG00000250158
ARG2	0.894794379579337	0.989910184446798	0.0175291694643026	1	213.48737829505	0.0384150803795644	ARG2
TEX49	0.58728666393952	0.912780639614818	0.295496665521874	1	213.48737829505	0.0756301982927668	TEX49
UPP1	0.168378132666787	0.700525261384705	1.91026551653825	1	213.48737829505	0.467180538060398	UPP1
VWCE	0.170885512268077	0.704757427296064	1.88784962715381	1	213.48737829505	-0.348688315667724	VWCE
TBCC	0.724788943052138	0.95478268074596	0.124277084685631	1	213.48737829505	-0.124869381016855	TBCC
ERO1A	0.719056371492279	0.952646986079905	0.129741440173834	1	213.48737829505	-0.112594875789963	ERO1A
ENSG00000278627	0.479770459502761	0.883204556782965	0.501143031525975	1	213.48737829505	-0.28143689358481	ENSG00000278627
HAVCR2	0.123722200511924	0.660378901182271	2.38836840166726	1	213.48737829505	-0.408036240927066	HAVCR2
UXS1	0.240751926520123	0.775468871205269	1.38387688113201	1	213.48737829505	-0.292719178367235	UXS1
FCGR2A	0.0637862172154905	0.541618878845709	3.4720747060893	1	213.48737829505	-0.415776612423911	FCGR2A
MOB3A	0.563534558424132	0.906170478160865	0.334665368403783	1	213.48737829505	-0.220483742009616	MOB3A
TATDN2	0.318490272087553	0.824553075049873	0.999802537431202	1	213.48737829505	0.296101312962724	TATDN2
SLC40A1	0.85127256912591	0.982237579760666	0.0352396995858485	1	213.48737829505	0.0508751833877155	SLC40A1
ENSG00000271046	0.751121432706483	0.960015534599378	0.10085077625326	1	213.48737829505	0.074067201617272	ENSG00000271046
PDE3B	0.0320360174115817	0.432251923549523	4.65740257756943	1	213.48737829505	-0.527865149969527	PDE3B
DDX39B	0.629381551825939	0.925781030289151	0.233574086601263	1	213.48737829505	0.135046164106789	DDX39B
ENSG00000267175	0.0036009671650265	0.16476123349414	8.66588569460453	1	213.48737829505	-0.360617524527894	ENSG00000267175
ZNF687	0.380121069355372	0.856897855334889	0.773513927743614	1	213.48737829505	-0.375504414759163	ZNF687
DTWD2	0.343203049108418	0.837625199212356	0.902437838797759	1	213.48737829505	0.385674356593641	DTWD2
ENSG00000275005	0.491853117918033	0.888560077689022	0.474103129793241	1	213.48737829505	0.647114966671687	ENSG00000275005
ENSG00000227764	0.763287022437628	0.962961566350813	0.0909336946797768	1	213.48737829505	0.373515864303183	ENSG00000227764
HP	0.0058248497097187	0.204713920957507	7.75915705153288	1	213.48737829505	-0.663611554658142	HP
SWAP70	0.535357890939949	0.901216981784136	0.385459815964542	1	213.48737829505	0.24053820158595	SWAP70
ENSG00000271771	0.426750672907521	0.871382629047314	0.634070628204302	1	213.48737829505	0.253741600524898	ENSG00000271771
SPAG1	0.703519678462672	0.948675748065976	0.145225224797535	1	213.48737829505	0.0566770340963369	SPAG1
VPS13B	0.955209167614092	0.999965020740444	0.0031620962736196	1	213.48737829505	0.0236531729235631	VPS13B
DISP2	0.18421982264686	0.719538383611716	1.77471621419298	1	213.48737829505	-0.428805899413642	DISP2
RARB	0.972859701735936	0.999965020740444	0.0011602056580667	1	213.48737829505	-0.0049559838048686	RARB
GRAPL	0.358092061725579	0.841718820372725	0.848233692441886	1	213.48737829505	0.223522998424432	GRAPL
AP1G2	0.298926436682821	0.819635650872904	1.08425031920669	1	213.48737829505	0.292956359459033	AP1G2
WDR46	0.903292547996267	0.991734951725658	0.0147981357002137	1	213.48737829505	0.0304619117193666	WDR46
TRPV3	0.416382238159426	0.871333786274418	0.663079479480009	1	213.48737829505	0.0985062345922228	TRPV3
RBP4	0.932785696008608	0.999965020740444	0.0071301217956197	1	213.48737829505	-0.0287417983734586	RBP4
LINC01483	0.0832786469880364	0.592934524355905	3.02802378776567	1	213.48737829505	32.3914088209848	LINC01483
FAM78B	0.670882292718868	0.938979611166509	0.181071933415336	1	213.48737829505	0.099947848674792	FAM78B
SERPINB1	0.0492109101221001	0.49651923873404	3.91262184089265	1	213.48737829505	-0.975672897462586	SERPINB1
ENSG00000248605	0.578038505742532	0.911551413423415	0.310367250891624	1	213.48737829505	0.428120546816247	ENSG00000248605
ENSG00000175485	0.254589656494796	0.78378662796963	1.30495504041796	1	213.48737829505	-0.156426344775261	ENSG00000175485
CHSY3	0.169569461473447	0.702515849783217	1.89956737344046	1	213.48737829505	-0.50786057721735	CHSY3
ENSG00000131233	0.477416980633516	0.883204556782965	0.506541178654817	1	213.48737829505	0.407828830535005	ENSG00000131233
DPH5	0.658528463613117	0.934786389461915	0.195863779239115	1	213.48737829505	-0.107394502506276	DPH5
ENSG00000259225	0.0315094811333961	0.432251923549523	4.68651192245817	1	213.48737829505	1.21225821880061	ENSG00000259225
ENSG00000272293	0.0731872059536756	0.569889925789207	3.24193735083961	1	213.48737829505	0.65956645959033	ENSG00000272293
C19orf18	0.81604349719184	0.974175745808951	0.0542536416392877	1	213.48737829505	-0.0645338919469001	C19orf18
ZNF285	0.180752417844632	0.715752067258854	1.80319701573339	1	213.48737829505	0.379374023965119	ZNF285
ENSG00000179930	0.828551817107664	0.97568942620471	0.0470130644518681	1	213.48737829505	0.201250641623392	ENSG00000179930
ENSG00000272678	0.914524969344834	0.995040907714604	0.0115476535481115	1	213.48737829505	0.0419592024752978	ENSG00000272678
EFCAB2	0.119612078709379	0.657460925913098	2.44192784217505	1	213.48737829505	-0.229117770597603	EFCAB2
ENSG00000147432	0.612556867125035	0.921521975391923	0.257224530780446	1	213.48737829505	0.139216523785095	ENSG00000147432
ENSG00000273920	0.354383548802376	0.841598091086838	0.861442303272186	1	213.48737829505	0.268191710615147	ENSG00000273920
ENSG00000223665	0.887287093658467	0.988337809765482	0.0201376674157046	1	213.48737829505	0.0644648778839688	ENSG00000223665
KCNMA1	0.378609059391334	0.856897855334889	0.778446367902072	1	213.48737829505	-0.668259681932188	KCNMA1
SLC24A4	0.412637811205079	0.871121441828853	0.673822276228494	1	213.48737829505	0.122062680410823	SLC24A4
ENSG00000234428	0.178108827088167	0.711945998388142	1.82534190682879	1	213.48737829505	0.620927009899009	ENSG00000234428
TAPBP	0.507720326038913	0.894179544871605	0.44024448285772	1	213.48737829505	-0.27729428118313	TAPBP
HAS2-AS1	0.237260950186213	0.775302600084895	1.40466921649702	1	213.48737829505	0.173196308916887	HAS2-AS1
ENSG00000271383	0.42425270516532	0.871382629047314	0.640961982826749	1	213.48737829505	0.0944438618919307	ENSG00000271383
ENSG00000272817	0.217713106961341	0.759646452347124	1.52838706420652	1	213.48737829505	-1.33838694839584	ENSG00000272817
NSD1	0.674743179181328	0.939764796551148	0.176589691909187	1	213.48737829505	0.169048376079142	NSD1
ENSG00000230648	0.449943866546223	0.873791849802684	0.572898678602265	1	213.48737829505	-0.142463057768548	ENSG00000230648
ENSG00000248881	0.700065392507894	0.948397753514194	0.14880363526776	1	213.48737829505	0.0976427188812614	ENSG00000248881
LRRC37A2	0.0415748671165803	0.475283545940891	4.20298636518346	1	213.48737829505	1.17042738158099	LRRC37A2
PRR4	0.844615957953171	0.979540753682437	0.0385066410693647	1	213.48737829505	0.0628151449240962	PRR4
ENSG00000255422	0.0004971527764526	0.0502331451207374	12.5072768520558	1	213.48737829505	-0.561939690398713	ENSG00000255422
ZNF770	0.47508223666446	0.882473622813229	0.511939550750217	1	213.48737829505	-0.285810263206965	ZNF770
ZFP92	0.488722367146935	0.887105567452358	0.481002707046035	1	213.48737829505	0.0859498838171728	ZFP92
ZNF273	0.0140434361470439	0.317285707980574	6.13323519534683	1	213.48737829505	-0.418020905545503	ZNF273
ITPRIPL2	0.21791936861122	0.759932464706356	1.52701258293545	1	213.48737829505	0.496453805340034	ITPRIPL2
C4orf36	0.213673559029176	0.756435592183579	1.55562435590589	1	213.48737829505	-0.407166617915192	C4orf36
ENSG00000240373	0.0421443704812	0.477121720110905	4.17944805172082	1	213.48737829505	-0.210822145321191	ENSG00000240373
ENSG00000251161	0.0923409025204355	0.612317513590651	2.85868958875045	1	213.48737829505	-0.600672638634458	ENSG00000251161
ENSG00000279927	0.340256275188064	0.836959175634988	0.91354630223435	1	213.48737829505	0.251091410654029	ENSG00000279927
MND1	0.0122127439055792	0.297271859257848	6.38811777967635	1	213.48737829505	0.470968579244406	MND1
PLCL1	0.977992029944061	0.999965020740444	0.0007627951567014	1	213.48737829505	0.0102934934778354	PLCL1
PLA2G2F	0.0465552400893593	0.488340673232696	4.00781970163394	1	213.48737829505	-0.576231990900827	PLA2G2F
SYCE2	0.228970757353647	0.771441985674209	1.45557482622497	1	213.48737829505	0.453646552045145	SYCE2
ENSG00000256124	0.392337022371199	0.861267623910974	0.73466300774904	1	213.48737829505	-0.212024121108039	ENSG00000256124
ENSG00000277602	0.825476519947691	0.975526589119469	0.0487427974407471	1	213.48737829505	0.186009128008166	ENSG00000277602
TMOD3	0.507725313650424	0.894179544871605	0.440234124732111	1	213.48737829505	-0.14609110797769	TMOD3
MZT1	0.757661357104092	0.962792379551488	0.0954496923674367	1	213.48737829505	0.0372546507318408	MZT1
CLEC17A	0.936757568858607	0.999965020740444	0.0063106132897299	1	213.48737829505	-0.039356239144492	CLEC17A
MYD88	0.187440864148946	0.723740532299306	1.7488140182214	1	213.48737829505	0.383275733212718	MYD88
POLR2M	0.635942431585614	0.928189327468027	0.224731774935115	1	213.48737829505	0.163020614376037	POLR2M
TSNARE1	0.384365007093913	0.856897855334889	0.759817019534714	1	213.48737829505	-0.130458450291694	TSNARE1
ENSG00000187416	0.333263776194751	0.833140949295666	0.940433467086522	1	213.48737829505	0.253585086199796	ENSG00000187416
MAP2K1	0.0207911902303989	0.372551499818109	5.42448543520414	1	213.48737829505	-0.409981049567362	MAP2K1
USP46	0.690820926981004	0.944408268410252	0.158627925225882	1	213.48737829505	-0.0604241416637289	USP46
ATP5MF	0.30049260872315	0.820042575007883	1.07722798962117	1	213.48737829505	0.241033719577468	ATP5MF
BHLHA15	0.380015361432716	0.856897855334889	0.773857860839438	1	213.48737829505	0.194962434983861	BHLHA15
LMF1	0.764044166837173	0.962961566350813	0.0903350184582801	1	213.48737829505	-0.0758786999817096	LMF1
ENSG00000177839	0.70874231935021	0.950115385160825	0.139909400987239	1	213.48737829505	0.0853685659844244	ENSG00000177839
CDK2AP1	0.930270526463223	0.999965020740444	0.0076751256846351	1	213.48737829505	-0.0178415604615762	CDK2AP1
CERK	0.829031268041951	0.97568942620471	0.0467463411226849	1	213.48737829505	0.0699981812312249	CERK
ABCC1	0.0003123411098241	0.0349581780610906	13.4307617424222	1	213.48737829505	-0.698391740253723	ABCC1
ENSG00000264520	0.436082660258085	0.872589969156467	0.6088572850572	1	213.48737829505	0.19156169234184	ENSG00000264520
SECISBP2L	0.293749241069669	0.817192230889081	1.10780586281087	1	213.48737829505	0.154777504289056	SECISBP2L
RIDA	0.522606813923121	0.899362476754473	0.410097378195701	1	213.48737829505	0.118916069230992	RIDA
ENSG00000278030	0.124267653152715	0.660378901182271	2.38141011439608	1	213.48737829505	-0.336184915770037	ENSG00000278030
ENSG00000279082	0.977490257047433	0.999965020740444	0.0007979839247022	1	213.48737829505	-0.0126306593235581	ENSG00000279082
TRPC1	0.843255156823271	0.979331053901362	0.0391930109743191	1	213.48737829505	0.0398364810369395	TRPC1
TACR1	0.291206995592356	0.813947932738689	1.11956917997963	1	213.48737829505	0.410299085230116	TACR1
ENSG00000258168	0.0694905696742813	0.559403001527048	3.32840832856084	1	213.48737829505	-0.453383146599349	ENSG00000258168
KIZ-AS1	0.346055981014614	0.840196810397938	0.891805667288166	1	213.48737829505	-0.110132392281087	KIZ-AS1
SLC6A19	0.301952346808352	0.821197503936733	1.07072540649934	1	213.48737829505	0.412955234009623	SLC6A19
ATXN7L3	0.356805252791356	0.841598091086838	0.852795491050699	1	213.48737829505	-0.50992622732066	ATXN7L3
ENSG00000203402	0.960957627340778	0.999965020740444	0.0024019209297913	1	213.48737829505	0.011501060307193	ENSG00000203402
ENSG00000228622	0.0103931408973588	0.270918030096957	6.68409737214601	1	213.48737829505	-0.482637662383192	ENSG00000228622
ATP5MJ	0.945157936908006	0.999965020740444	0.0047430117269353	1	213.48737829505	-0.0160507990579138	ATP5MJ
ENSG00000237626	0.0385192215423043	0.465493914817714	4.33540315058083	1	213.48737829505	-0.492513054396063	ENSG00000237626
IRX5	0.841287327450807	0.979061507802172	0.0401967096904162	1	213.48737829505	0.125475885494828	IRX5
ADAM23	0.514288432279255	0.8967073038255	0.426755051543241	1	213.48737829505	-0.075366705398593	ADAM23
ENSG00000262967	0.09908479563559	0.626414651492065	2.74407031894902	1	213.48737829505	0.466862960299239	ENSG00000262967
VPS13A	0.176905501277279	0.71169578169574	1.83554882085823	1	213.48737829505	0.115208135770604	VPS13A
PFDN6	0.49179327564297	0.888560077689022	0.474234321103186	1	213.48737829505	-0.123419483764422	PFDN6
GSN	0.218170987485471	0.759932464706356	1.52533796209928	1	213.48737829505	-0.194069234366969	GSN
FAF1	0.488159541696102	0.887105567452358	0.482250903370344	1	213.48737829505	-0.125213347576845	FAF1
ENSG00000260430	0.273642163649617	0.805140734628308	1.20459206133273	1	213.48737829505	-0.286213732863548	ENSG00000260430
PHF12	0.0695936723594724	0.559403001527048	3.32592989392461	1	213.48737829505	1.1175262206963	PHF12
CXCL10	0.248958878005735	0.782792316051664	1.33641707987405	1	213.48737829505	-0.30695820144789	CXCL10
SLC2A3	0.995935532185378	0.999965020740444	2.601046864938e-05	1	213.48737829505	-0.0027065515761786	SLC2A3
TMEM44	0.707773696665396	0.950115385160825	0.140886757006084	1	213.48737829505	-0.0998396677001867	TMEM44
TCL1B	0.326745432902137	0.825977394950404	0.966187731697004	1	213.48737829505	0.193798935047516	TCL1B
RAB29	0.0055471973618615	0.198306882643576	7.85069617438257	1	213.48737829505	-0.226455375562545	RAB29
ENSG00000253913	0.913075941678231	0.994425054617371	0.0119440818112255	1	213.48737829505	0.0294450391954972	ENSG00000253913
KCNQ4	0.0328914585913655	0.432251923549523	4.61116621896701	1	213.48737829505	-0.241467084012668	KCNQ4
CCDC117	0.401430239882206	0.868134659673916	0.706855826010747	1	213.48737829505	-0.0882218511463839	CCDC117
ENSG00000135902	0.859734461120879	0.982770444468735	0.0313027151404774	1	213.48737829505	-0.0155616478652298	ENSG00000135902
TRPV4	0.586460519572048	0.912780639614818	0.296805774387507	1	213.48737829505	-0.582873762630829	TRPV4
ENSG00000054938	0.080130159793698	0.585833842253974	3.09160310470399	1	213.48737829505	-1.02213058851528	ENSG00000054938
FGF2	0.497049886488015	0.890447740850249	0.462811807745217	1	213.48737829505	-0.175891663715738	FGF2
UXT-AS1	0.288597184225357	0.813356284689516	1.13178290368708	1	213.48737829505	0.142680883136374	UXT-AS1
SLC35F2	0.362029799734631	0.8428439251046	0.834413743174692	1	213.48737829505	0.377309687200654	SLC35F2
CDAN1	0.632562327089067	0.926877246436318	0.229261043029717	1	213.48737829505	-0.0441670610327537	CDAN1
ENSG00000179813	0.741616814354737	0.955397819119409	0.108993382525475	1	213.48737829505	-0.0724297472013518	ENSG00000179813
ENSG00000151360	0.679271381442296	0.941455381976129	0.171416777258624	1	213.48737829505	-0.075236052597985	ENSG00000151360
ZBTB48	0.250597202877908	0.78378662796963	1.32717300759343	1	213.48737829505	-0.372765451921878	ZBTB48
ENSG00000253307	0.0693824098842472	0.559403001527048	3.331012592767	1	213.48737829505	-0.337963530753109	ENSG00000253307
ACLY	0.707409163660086	0.94987110845831	0.141255582499761	1	213.48737829505	-0.131910233972275	ACLY
SPRED2	0.857773739565123	0.982770444468735	0.0321935318113653	1	213.48737829505	-0.153757817071466	SPRED2
ENSG00000263667	0.77004157039033	0.963447771957903	0.0856688300060279	1	213.48737829505	0.0433276860230909	ENSG00000263667
DDX50	5.22658755094933e-05	0.0131115256666056	17.0487661451678	1	213.48737829505	-0.838043324926096	DDX50
PRDM2	0.0200286605101085	0.369818541144769	5.49149159097533	1	213.48737829505	-0.436830665721187	PRDM2
OPN3	0.75908329520815	0.962961566350813	0.0942969229158948	1	213.48737829505	-0.17115056339211	OPN3
RPRD1A	0.975647683038596	0.999965020740444	0.0009340140928284	1	213.48737829505	-0.0105851567977765	RPRD1A
ENSG00000230099	0.803669719529104	0.972181112333594	0.0619561728216268	1	213.48737829505	0.0714290486785999	ENSG00000230099
ADGB	0.29125965019208	0.813947932738689	1.11932420493389	1	213.48737829505	0.342534163031499	ADGB
ENSG00000258979	0.682537448403613	0.941866937862447	0.167741550661436	1	213.48737829505	-0.214228965102484	ENSG00000258979
ZNF510	0.30361917504625	0.82296181015703	1.0633499709845	1	213.48737829505	-0.25360816481885	ZNF510
ENSG00000206077	0.67913578805267	0.941446809848166	0.171570366113467	1	213.48737829505	0.061135754285224	ENSG00000206077
ENSG00000234919	0.048381967415441	0.493618649346478	3.94173858861363	1	213.48737829505	0.433637791487437	ENSG00000234919
MX1	0.0948166406125102	0.617434542174681	2.81557638354102	1	213.48737829505	-0.435555049671913	MX1
ENSG00000263603	0.939126111371537	0.999965020740444	0.0058458680391738	1	213.48737829505	-0.023835186234213	ENSG00000263603
ENSG00000225913	0.524213269094049	0.899461256405671	0.406934307271411	1	213.48737829505	0.116295922892724	ENSG00000225913
KLHL23	0.571155711664087	0.909042224813097	0.321746811577182	1	213.48737829505	-0.168822591304678	KLHL23
ZNF784	0.219337342315361	0.761585410283254	1.51760556919641	1	213.48737829505	0.531210832522532	ZNF784
NCLN	0.856680875314291	0.982770444468735	0.0326956550093692	1	213.48737829505	0.0596037705661606	NCLN
PDPN	0.749522827119362	0.959151902778075	0.102195904644995	1	213.48737829505	-0.26504752269229	PDPN
TMEM44-AS1	0.469561865611974	0.879698998802777	0.524877091885314	1	213.48737829505	0.183355891813667	TMEM44-AS1
CEP57L1	0.37896504287172	0.856897855334889	0.777282579102599	1	213.48737829505	0.51831386760929	CEP57L1
LGALS9B	0.859648792939188	0.982770444468735	0.0313413674913785	1	213.48737829505	0.0529926297464072	LGALS9B
GNA11	0.87024953805101	0.984088344055486	0.0267446895109934	1	213.48737829505	-0.0833466972277675	GNA11
UBE4B	0.112349851717169	0.649379870872268	2.5417693044332	1	213.48737829505	-0.397223090170335	UBE4B
ARHGAP22	0.219004834692405	0.761585410283254	1.51980490341235	1	213.48737829505	-0.452140917748392	ARHGAP22
ENSG00000223882	0.0452020967824541	0.486879778924037	4.05857002335187	1	213.48737829505	0.63400792402867	ENSG00000223882
ENSG00000280650	0.751480572814913	0.960190592364802	0.100549931921385	1	213.48737829505	0.0645346000589726	ENSG00000280650
ZNF529	0.0929268866337367	0.612913055539832	2.84837172993434	1	213.48737829505	-0.373911199686615	ZNF529
ENSG00000223989	0.801848196397762	0.971773920583191	0.0631358721223937	1	213.48737829505	-0.0515951906773203	ENSG00000223989
SYTL5	0.42632952979987	0.871382629047314	0.635228199039062	1	213.48737829505	-0.315845376380978	SYTL5
ENSG00000185203	0.541394084707524	0.903281622618566	0.374163986440458	1	213.48737829505	0.0761607444094956	ENSG00000185203
ENSG00000105519	0.561721364318807	0.905817195498776	0.337788949655308	1	213.48737829505	-0.265752695036821	ENSG00000105519
ENSG00000205537	0.0165321322553085	0.340597635033281	5.83719073046448	1	213.48737829505	-1.43263424920908	ENSG00000205537
KCNMB3	0.831846381936407	0.976565642724767	0.0451962750528283	1	213.48737829505	-0.0398252504259698	KCNMB3
STOM	0.695159576551481	0.946760890343262	0.153972002941675	1	213.48737829505	0.0431449273551773	STOM
UBE2E3	0.000852549378438	0.0721197293969391	11.4454212657932	1	213.48737829505	-0.368426392351063	UBE2E3
RAB3D	0.745350830328199	0.957019768880475	0.105752762164004	1	213.48737829505	0.0258925001858	RAB3D
ENSG00000231607	8.12769112729798e-05	0.0149874462395715	16.1459628307973	1	213.48737829505	-0.759746846952014	ENSG00000231607
ENSG00000224517	0.62081425374853	0.924376294190854	0.245439546793166	1	213.48737829505	-0.217065224997216	ENSG00000224517
RP11-677M14.3	0.793244694451214	0.969670841087942	0.0688683533488279	1	213.48737829505	-0.034781655698288	RP11-677M14.3
WDR24	0.0024888868881734	0.142572063869778	9.36991677656959	1	213.48737829505	0.894310481059839	WDR24
ENSG00000211707	0.942481683960079	0.999965020740444	0.0052180471531398	1	213.48737829505	-0.0510000289438312	ENSG00000211707
VPS37B	0.241097391532362	0.775468871205269	1.38183932867462	1	213.48737829505	0.277787827484989	VPS37B
ENSG00000273258	0.177666473171078	0.711945998388142	1.82908473105878	1	213.48737829505	0.418141820795457	ENSG00000273258
ENSG00000121335	0.769532781021166	0.963447771957903	0.0860594647773901	1	213.48737829505	-0.131173317185662	ENSG00000121335
SFTPB	0.425059595568984	0.871382629047314	0.63872926851372	1	213.48737829505	0.183439539711362	SFTPB
ZNF155	0.0573338080455843	0.522031856735452	3.65222616273458	1	213.48737829505	0.882548179616353	ZNF155
VWC2	0.0948854732854012	0.617434542174681	2.81439539068812	1	213.48737829505	-0.725150719803994	VWC2
TWIST2	0.768594720744313	0.963447771957903	0.0867822139734753	1	213.48737829505	0.0957196141171653	TWIST2
TNFRSF9	0.546312045861028	0.903281622618566	0.365130797427736	1	213.48737829505	-0.0917461132565713	TNFRSF9
ENSG00000225523	0.0448885735043317	0.486879778924037	4.07055899063002	1	213.48737829505	-0.157681487398643	ENSG00000225523
MYH14	0.998854505331235	0.999965020740444	2.06596738722314e-06	1	213.48737829505	0.0005234689873047	MYH14
ENSG00000228692	0.492330234962618	0.888795467951391	0.473058110515579	1	213.48737829505	0.282870064204409	ENSG00000228692
RSAD2	0.0221204877245144	0.380209917408218	5.31358471790613	1	213.48737829505	-0.543201182152731	RSAD2
ENSG00000253460	0.0317960726292462	0.432251923549523	4.67060495334447	1	213.48737829505	-0.728908903771773	ENSG00000253460
ENSG00000267550	0.309358056680387	0.823697263412857	1.0383536187741	1	213.48737829505	-0.274732477716469	ENSG00000267550
VAMP3	0.631808323625226	0.92632115162707	0.230278975294342	1	213.48737829505	0.422206293460236	VAMP3
MPDU1	0.939384150676395	0.999965020740444	0.0057963166810083	1	213.48737829505	0.0669457150219448	MPDU1
CLDN1	0.635091498526741	0.927884516105351	0.225866785126163	1	213.48737829505	-0.181404429657314	CLDN1
ENSG00000232814	0.542148440695009	0.903281622618566	0.37276856255945	1	213.48737829505	-0.372151944137719	ENSG00000232814
GSK3A	0.290828344607218	0.813947932738689	1.12133252451763	1	213.48737829505	1.68939882747219	GSK3A
ENSG00000132437	0.0017916393955326	0.113340666108699	10.0016187445593	1	213.48737829505	-0.918484592355431	ENSG00000132437
EBLN2	0.609771818293231	0.919778141837706	0.261277868604373	1	213.48737829505	0.157456418009987	EBLN2
CSF2	0.78588669472571	0.968292534286241	0.0739827200338989	1	213.48737829505	0.0261871642262723	CSF2
TRAPPC1	0.120902070812914	0.657460925913098	2.42489951969893	1	213.48737829505	-0.628956897694737	TRAPPC1
ENSG00000281649	0.948830827752592	0.999965020740444	0.0041281363976961	1	213.48737829505	-0.0274812639100045	ENSG00000281649
ARC	0.988321972604598	0.999965020740444	0.0002147371711093	1	213.48737829505	-0.0065596530910503	ARC
P4HB	0.612616282065978	0.921521975391923	0.25713849321317	1	213.48737829505	0.172021650665785	P4HB
ENSG00000273211	0.438774900797586	0.873791849802684	0.601735958022275	1	213.48737829505	-0.375105843151351	ENSG00000273211
ENSG00000279833	0.0142091005968372	0.319046934697502	6.11189382950419	1	213.48737829505	-0.703409618167003	ENSG00000279833
ENSG00000270379	0.098476675874085	0.626414651492065	2.75404955111	1	213.48737829505	0.496514730415587	ENSG00000270379
RPGR	0.306453644609963	0.823697263412857	1.05092791816211	1	213.48737829505	-0.23287308234837	RPGR
NUDT22	0.560929388976593	0.905530426993766	0.339159380667274	1	213.48737829505	0.166336085939201	NUDT22
ENSG00000254554	0.0042337871564261	0.179074427691861	8.35935365865145	1	213.48737829505	-0.559413694475775	ENSG00000254554
PHF10	0.110723690964988	0.647397358075999	2.56510837206552	1	213.48737829505	0.931507402132814	PHF10
PPP4R1	0.874827934309484	0.985349624106131	0.0248750294395365	1	213.48737829505	0.0578004514537554	PPP4R1
VSTM2B	0.187309887632715	0.723674685357409	1.74985709452854	1	213.48737829505	-0.379719744587798	VSTM2B
ZMAT4	0.127287145258726	0.660378901182271	2.34349859377895	1	213.48737829505	-0.328024924929892	ZMAT4
RUFY1	0.0990853724882685	0.626414651492065	2.74406088478832	1	213.48737829505	-0.879960512356222	RUFY1
SAG	0.873818801183087	0.984822893664905	0.0252811560290582	1	213.48737829505	-0.0891024545064359	SAG
ENSG00000241912	0.89725974589921	0.990183886446433	0.0167126859746776	1	213.48737829505	-0.108116261376287	ENSG00000241912
ENSG00000225230	0.520795151475864	0.899362476754473	0.413685268678793	1	213.48737829505	0.182024181878066	ENSG00000225230
SLFN14	0.112715203654875	0.649379870872268	2.53657718652812	1	213.48737829505	-0.673442234157402	SLFN14
ENSG00000243081	0.768186992248683	0.963447771957903	0.0870973818889089	1	213.48737829505	0.079983405751704	ENSG00000243081
CCDC198	0.133805330753571	0.667512665706296	2.26498733919303	1	213.48737829505	0.370635008941648	CCDC198
ADM	0.0775541603480868	0.581656202610651	3.1456729739577	1	213.48737829505	-0.288196848582384	ADM
ENSG00000225885	0.230771492027536	0.772245908233819	1.44432925823983	1	213.48737829505	-0.200760804718808	ENSG00000225885
ENSG00000225083	0.167236484315693	0.699743127616452	1.92059975809594	1	213.48737829505	-0.136048245159123	ENSG00000225083
TP53RK	0.159288132644358	0.695988687680303	1.99487516532863	1	213.48737829505	0.356594797156233	TP53RK
KLK10	0.769884379980773	0.963447771957903	0.0857894135365189	1	213.48737829505	0.18711731310603	KLK10
ADCYAP1	0.160761642693573	0.696649021528291	1.98078855537602	1	213.48737829505	-0.143064077475541	ADCYAP1
GJB7	0.307520944416448	0.823697263412857	1.04628917722921	1	213.48737829505	0.245959553048273	GJB7
ENSG00000247925	0.780333135152319	0.966252564326747	0.0779734043484143	1	213.48737829505	-0.0616734627993692	ENSG00000247925
ENSG00000223382	0.524960208167847	0.899809646369867	0.405469471279139	1	213.48737829505	-0.546117985815257	ENSG00000223382
ENSG00000186452	0.767270253467954	0.963447771957903	0.0878082765849041	1	213.48737829505	-0.0525651129383376	ENSG00000186452
ENSG00000274979	0.322774103106854	0.825969333955579	0.982216661904131	1	213.48737829505	1.26032577315271	ENSG00000274979
HEATR1	0.308904408438114	0.823697263412857	1.04030745985906	1	213.48737829505	-0.230688864309371	HEATR1
ENSG00000257264	0.161545965542024	0.696649021528291	1.97335074894944	1	213.48737829505	33.4275023967049	ENSG00000257264
ASCC3	0.788642199202305	0.969414570004524	0.0720444350641324	1	213.48737829505	-0.0564685648883873	ASCC3
UQCRQ	0.0343371703790463	0.440659038602372	4.53583035228356	1	213.48737829505	-0.480418554069103	UQCRQ
OGA	0.906471620328962	0.992601725754715	0.0138367595174474	1	213.48737829505	0.0318520897436025	OGA
RPGRIP1L	0.464511724648534	0.87706275546797	0.536929672345318	1	213.48737829505	-0.137536928031179	RPGRIP1L
MUL1	0.599195394856014	0.916750052066773	0.277038322182729	1	213.48737829505	-0.1232794440694	MUL1
ENSG00000267356	0.468931699511212	0.879698998802777	0.526369618452858	1	213.48737829505	0.0779572569564828	ENSG00000267356
ENSG00000132286	0.0478379438114697	0.493209417388935	3.96113731163305	1	213.48737829505	-0.889694572231721	ENSG00000132286
ENSG00000266957	0.0001389118822779	0.0198612773913447	15.058016482055	1	213.48737829505	0.639011011002083	ENSG00000266957
ANKLE2	0.797030903831072	0.970568806505161	0.066312890484851	1	213.48737829505	0.0478722209956108	ANKLE2
ERC1	0.582521671757472	0.912780639614818	0.303099090597524	1	213.48737829505	0.165885246798137	ERC1
PAPOLG	0.589072866390594	0.912780639614818	0.292679051170013	1	213.48737829505	0.220892067969366	PAPOLG
ENSG00000275665	0.340434391394083	0.836959175634988	0.912871165597099	1	213.48737829505	0.303866582486105	ENSG00000275665
PHF19	0.0570767534447238	0.521130380493421	3.65984682836539	1	213.48737829505	1.61667789329752	PHF19
ENSG00000258572	0.358956383290711	0.841868759776995	0.845182310640998	1	213.48737829505	-0.336288047170291	ENSG00000258572
TVP23B	0.925978878250832	0.99890710362007	0.0086517893804444	1	213.48737829505	0.0305480382900038	TVP23B
SMAD4	0.229782845207689	0.771612037600209	1.45049013291191	1	213.48737829505	-0.302128009285619	SMAD4
ARFRP1	0.0102292745193913	0.268656939092318	6.71334171350315	1	213.48737829505	-1.04755381812963	ARFRP1
KLHL11	0.414324544730299	0.871333786274418	0.668965178495592	1	213.48737829505	0.149361775040628	KLHL11
ENSG00000234962	0.855087298564116	0.982770444468735	0.0334350290197576	1	213.48737829505	0.0417374776088188	ENSG00000234962
ODF3	0.44896079725372	0.873791849802684	0.575392027851998	1	213.48737829505	0.18922578930319	ODF3
ENSG00000267510	0.980477741417849	0.999965020740444	0.0006001840189522	1	213.48737829505	-0.0087441336772246	ENSG00000267510
OTX1	0.167361242893832	0.699743127616452	1.91946648734188	1	213.48737829505	-0.318950721674848	OTX1
PPP2R2C	0.714727205157997	0.951052234360664	0.133956285498275	1	213.48737829505	0.192833099703237	PPP2R2C
ZNF25	0.0150047497667535	0.324879626646225	6.01286855908096	1	213.48737829505	-0.7473201582958	ZNF25
ENSG00000274317	0.146956840046627	0.684529274016637	2.11893264370803	1	213.48737829505	-0.18549949047305	ENSG00000274317
PDHB	0.527051035520674	0.900398854603163	0.401388821822614	1	213.48737829505	0.576869758833925	PDHB
CGAS	0.309407386794455	0.823697263412857	1.03814138197423	1	213.48737829505	-0.22825746901977	CGAS
ENSG00000257696	0.406414660898652	0.869408587669569	0.69199936431123	1	213.48737829505	-0.208637249403192	ENSG00000257696
ENSG00000150750	0.0048010049228754	0.18879627466983	8.12219789158611	1	213.48737829505	-1.11037646360193	ENSG00000150750
KIF26B	0.119674541197894	0.657460925913098	2.44109861068721	1	213.48737829505	-0.430554051519088	KIF26B
PTCHD1	0.187164427806234	0.723674685357409	1.75101651419771	1	213.48737829505	-0.499919803615668	PTCHD1
SLA2	0.0524803761331213	0.508920052977713	3.80266294374748	1	213.48737829505	0.649069536360643	SLA2
ENSG00000254458	0.962316624546134	0.999965020740444	0.0022374945661453	1	213.48737829505	-0.0256237101731951	ENSG00000254458
ZBTB25	0.859891504533309	0.982770444468735	0.0312319231056926	1	213.48737829505	-0.0598427668294528	ZBTB25
ENSG00000235271	0.242266656425465	0.77711196009491	1.37496942001238	1	213.48737829505	0.300944688427906	ENSG00000235271
SIMC1	0.940519507415653	0.999965020740444	0.0055808135009823	1	213.48737829505	-0.0249114624534181	SIMC1
ZNF331	0.10152257642845	0.633971453662639	2.70473157271444	1	213.48737829505	-0.472206119592644	ZNF331
ENSG00000269888	0.681751442284131	0.941866937862447	0.168621768436126	1	213.48737829505	0.169001192834905	ENSG00000269888
PIDD1	0.853211668821669	0.982604858426095	0.0343162193861743	1	213.48737829505	0.0574246206809387	PIDD1
ANO9	0.836536075893069	0.977803544314009	0.0426746031058166	1	213.48737829505	-0.0542231378801939	ANO9
INAFM2	0.754951762604913	0.962374990879751	0.0976676420548744	1	213.48737829505	0.222871647406032	INAFM2
TUT7	0.279634667166746	0.80824084371795	1.1748247731061	1	213.48737829505	0.32320977030763	TUT7
MEF2C-AS1	0.47303144187857	0.881975379562997	0.516717180076514	1	213.48737829505	0.155345008524138	MEF2C-AS1
GOLGA8K	0.410020392531622	0.87066501916741	0.681417849056455	1	213.48737829505	-0.176280436955136	GOLGA8K
DTX3	0.132859518059769	0.666363104545193	2.27610990222746	1	213.48737829505	0.603216050615427	DTX3
COQ8A	0.600465066550403	0.917906805693363	0.27511525125737	1	213.48737829505	0.318266937207758	COQ8A
PHKA1	0.044357329114618	0.485015891422164	4.09107772324631	1	213.48737829505	-0.450687175427931	PHKA1
MOB2	0.972236390603993	0.999965020740444	0.001214130698307	1	213.48737829505	0.0046391844004104	MOB2
ENSG00000256706	0.0473445637086949	0.490787063899266	3.9789340562788	1	213.48737829505	-0.206954476972343	ENSG00000256706
CIAPIN1	0.563493283786941	0.906170478160865	0.33473625641101	1	213.48737829505	-0.258799827078525	CIAPIN1
ENSG00000285128	2.66746575592561e-05	0.0098430350264005	18.4351967402333	1	213.48737829505	0.440012488463662	ENSG00000285128
ENSG00000235192	0.108517984821696	0.643938286768218	2.59737907923374	1	213.48737829505	-0.317229105036675	ENSG00000235192
ENSG00000250421	0.161445421556094	0.696649021528291	1.97430189931251	1	213.48737829505	-0.638089256652361	ENSG00000250421
MAPKAPK5-AS1	0.682675513862362	0.941866937862447	0.167587214398932	1	213.48737829505	0.0681556616547184	MAPKAPK5-AS1
FBXL8	0.384132195882853	0.856897855334889	0.76056280722723	1	213.48737829505	-0.297404030065108	FBXL8
ENSG00000182974	0.0601756941645159	0.52871760271359	3.57033338869952	1	213.48737829505	1.71017554223011	ENSG00000182974
ENSG00000272248	0.525043566850871	0.899809646369867	0.405306225472005	1	213.48737829505	-0.118009719820951	ENSG00000272248
DCP1B	0.756903442683067	0.962792379551488	0.0960672722002	1	213.48737829505	0.102473064008732	DCP1B
TBC1D10C	0.069632910311132	0.559403001527048	3.3249877119097	1	213.48737829505	-0.356590287764894	TBC1D10C
ZFP69B	0.315992085565333	0.824050944277428	1.01020282578023	1	213.48737829505	-0.288742854421058	ZFP69B
ENSG00000268854	0.63543157557667	0.927884516105351	0.225412755539569	1	213.48737829505	0.153289928051105	ENSG00000268854
CLK1	0.171485713589105	0.704870306501192	1.88254016776768	1	213.48737829505	0.367847138598262	CLK1
EGFL8	0.289529430585794	0.813947932738689	1.12740388098023	1	213.48737829505	-0.252043169677936	EGFL8
ENSG00000250602	0.0988175503530758	0.626414651492065	2.74844749627878	1	213.48737829505	-0.484741735550554	ENSG00000250602
ENSG00000212939	0.0580772460839946	0.522828119475819	3.63039015542164	1	213.48737829505	0.580678624647914	ENSG00000212939
HBD	0.846230811378198	0.980501773467487	0.0377002982608614	1	213.48737829505	-0.0351500316583053	HBD
DENND5A	0.0744386365660455	0.573059344992573	3.21372874031621	1	213.48737829505	0.697133636852568	DENND5A
ENSG00000236347	0.851624547038736	0.982332103964928	0.0350711301870489	1	213.48737829505	0.0671042732087202	ENSG00000236347
ENSG00000181798	0.182117403450748	0.717327617814939	1.79190981945023	1	213.48737829505	-0.424558384732773	ENSG00000181798
HSPA13	0.225601583135885	0.76550910322461	1.47690550588543	1	213.48737829505	-0.448030469876031	HSPA13
MIF-AS1	0.125897659077464	0.660378901182271	2.36081802439068	1	213.48737829505	-0.3814901635505	MIF-AS1
ANO7	0.821429909297571	0.974884271725316	0.0510688603881753	1	213.48737829505	42.2058471972477	ANO7
SCRN3	0.288671605095303	0.813356284689516	1.13143266369863	1	213.48737829505	0.586196915438223	SCRN3
UPK3BL1	0.381370392747585	0.856897855334889	0.769459360919081	1	213.48737829505	0.309864808991136	UPK3BL1
PHC2	0.042368309226918	0.477135370937815	4.17028449030748	1	213.48737829505	0.732897009591459	PHC2
ENSG00000261924	0.846925045385561	0.980756299260853	0.0373563687162365	1	213.48737829505	0.027145395938831	ENSG00000261924
TCEA2	0.526377309411967	0.900398854603163	0.40270056315403	1	213.48737829505	-0.198842144714285	TCEA2
LMOD2	0.444755116916394	0.873791849802684	0.586155774248759	1	213.48737829505	0.452251968265325	LMOD2
ENSG00000171126	0.487134035740882	0.886196576647892	0.484531377383512	1	213.48737829505	-0.875827473846759	ENSG00000171126
HNF1A	0.424019344487211	0.871382629047314	0.641608898667042	1	213.48737829505	0.192399515154946	HNF1A
ZNF703	0.419769932154588	0.871382629047314	0.653483341171759	1	213.48737829505	-0.157113352842958	ZNF703
ENSG00000227253	0.200594820169211	0.741905092389939	1.64820663688635	1	213.48737829505	-0.358935830158452	ENSG00000227253
ATP23	0.505159357077507	0.892900101432347	0.445586297087228	1	213.48737829505	-0.160351506137217	ATP23
ENSG00000263105	0.249628153868222	0.783368512326176	1.33263172902722	1	213.48737829505	0.434723150471284	ENSG00000263105
ENSG00000275857	0.415751621889997	0.871333786274418	0.664878650702904	1	213.48737829505	-0.399712194531069	ENSG00000275857
ENSG00000280213	0.802098436107874	0.971875536738381	0.0629731049368527	1	213.48737829505	-0.0880543065372591	ENSG00000280213
ELAVL3	0.598507690538834	0.916533502214577	0.278083508590693	1	213.48737829505	-0.0350584398906458	ELAVL3
ENSG00000231760	0.757386622201156	0.962792379551488	0.095673305439847	1	213.48737829505	-0.0645971608215492	ENSG00000231760
ENSG00000224621	0.73311778328784	0.95478268074596	0.116572562327321	1	213.48737829505	0.282639928551229	ENSG00000224621
SLC8B1	0.101992695103234	0.634522953198651	2.69726480299528	1	213.48737829505	-0.520982899453569	SLC8B1
ERI2	0.146841641668262	0.684529274016637	2.12014685247873	1	213.48737829505	-0.538151708070332	ERI2
FCER1A	0.0577729907940991	0.522759338342128	3.63929028355427	1	213.48737829505	0.341851312975976	FCER1A
EXOC4	0.0708993005391347	0.562221554660625	3.29488278909939	1	213.48737829505	32.2958881142901	EXOC4
ENSG00000130948	0.221223765430283	0.763370649977625	1.50520338018329	1	213.48737829505	-0.374937225841476	ENSG00000130948
DNAJC7	0.241267754480428	0.775503044911964	1.38083584237385	1	213.48737829505	-0.403085356363407	DNAJC7
ENC1	0.728613687812159	0.95478268074596	0.120704719749016	1	213.48737829505	-0.0371025315673333	ENC1
CD27	0.0100993522200474	0.267173772366708	6.73687446909659	1	213.48737829505	-0.401390636793978	CD27
ENSG00000267549	0.914508323044551	0.995040907714604	0.0115521692500045	1	213.48737829505	-0.0332072483837003	ENSG00000267549
ENSG00000137090	0.523060751359582	0.899362476754473	0.409201836092024	1	213.48737829505	0.252804165688502	ENSG00000137090
KLHL7	0.0198227825282199	0.369771135622564	5.5100392346154	1	213.48737829505	-0.581099186764846	KLHL7
CRACR2B	0.858472027431923	0.982770444468735	0.0318747991829158	1	213.48737829505	0.221396066055192	CRACR2B
IDH3A	0.800999307242106	0.971428796967273	0.0636896928046582	1	213.48737829505	-0.0660235398169126	IDH3A
ENSG00000255028	0.249179057610766	0.782792316051664	1.33517038564769	1	213.48737829505	-0.412825645137314	ENSG00000255028
ENSG00000081479	0.708785471028769	0.950115385160825	0.139865950521287	1	213.48737829505	0.041059857195022	ENSG00000081479
GLS2	0.872177659371416	0.984822893664905	0.0259488390561706	1	213.48737829505	0.0515803309344324	GLS2
MOG	0.429841166894733	0.871382629047314	0.625628547764904	1	213.48737829505	-0.281461705800934	MOG
AAMP	0.309350727876852	0.823697263412857	1.03838515382983	1	213.48737829505	33.4853144998668	AAMP
ENSG00000273320	0.839115430189577	0.979061507802172	0.0413198298232247	1	213.48737829505	0.0553371253315813	ENSG00000273320
NPIPB11	0.0282964641918484	0.419792015586195	4.87602074088259	1	213.48737829505	-0.47334796673759	NPIPB11
ENSG00000248538	0.0184436049730272	0.358979056921073	5.63971517478976	1	213.48737829505	0.633235476361074	ENSG00000248538
BTBD10	0.448801318868421	0.873791849802684	0.575797316074376	1	213.48737829505	-0.376676080952895	BTBD10
SP110	0.0191648366972925	0.363083820241674	5.57068861741889	1	213.48737829505	-0.285654778868079	SP110
ENSG00000277511	0.128832335396031	0.660378901182271	2.32448532465111	1	213.48737829505	0.338031732611292	ENSG00000277511
DNTT	0.132061579661843	0.664877503141805	2.28556295134684	1	213.48737829505	-0.931270741793663	DNTT
ENSG00000258765	0.700249869035998	0.948397753514194	0.148611265272493	1	213.48737829505	0.304054966283445	ENSG00000258765
NUBPL	0.635553064433397	0.927884516105351	0.225250694155628	1	213.48737829505	0.161769211019137	NUBPL
ENSG00000256084	0.0654861651037084	0.54486135169219	3.42785979291524	1	213.48737829505	-0.683761450858149	ENSG00000256084
ENSG00000259813	0.119092107832972	0.657460925913098	2.44884958349688	1	213.48737829505	0.238281465913412	ENSG00000259813
ENSG00000198944	0.761377534983623	0.962961566350813	0.092453123459836	1	213.48737829505	-0.191015211534241	ENSG00000198944
ENSG00000248261	0.0005237614722514	0.0514914150084998	12.4041596489835	1	213.48737829505	-0.347601522488287	ENSG00000248261
CCDC9	0.201802735657117	0.74245668779132	1.63935960680448	1	213.48737829505	-0.882048466460819	CCDC9
MKLN1	0.260572916424976	0.790190899121175	1.27245405952715	1	213.48737829505	-0.230490374761875	MKLN1
TLR5	0.0130933134677535	0.309039853644808	6.26090877767912	1	213.48737829505	-0.605083383396963	TLR5
ENSG00000211805	0.0493023379919007	0.49651923873404	3.9094424116929	1	213.48737829505	32.52690091048	ENSG00000211805
ENSG00000267311	0.645720726827918	0.931533341205777	0.211938610781212	1	213.48737829505	0.0864400079233882	ENSG00000267311
ENSG00000187838	0.443517776555816	0.873791849802684	0.589352724083562	1	213.48737829505	0.227322847986821	ENSG00000187838
NRBP2	0.917522651566411	0.995899613393561	0.0107490137017529	1	213.48737829505	-0.0239803907063313	NRBP2
ENSG00000284721	0.706948632289176	0.94973775955883	0.14172232403819	1	213.48737829505	-0.0288142267841049	ENSG00000284721
CCL28	0.0190617509279471	0.36302156544716	5.5803872660412	1	213.48737829505	-0.284038073181924	CCL28
ENSG00000164089	0.29456302550842	0.817208639378182	1.10406797741737	1	213.48737829505	0.340574508279684	ENSG00000164089
BLOC1S3	0.188963879746165	0.72531087296917	1.73674724090804	1	213.48737829505	0.285529999268654	BLOC1S3
PSMA4	0.518060156074475	0.899021380861702	0.41914376786413	1	213.48737829505	-0.402268528286378	PSMA4
ENSG00000267026	0.0801344927741145	0.585833842253974	3.09151375255952	1	213.48737829505	0.38438037806794	ENSG00000267026
ACSF2	0.306016236752062	0.823697263412857	1.05283508191183	1	213.48737829505	-0.334888063869924	ACSF2
ENSG00000239945	0.238696117619285	0.775302600084895	1.39607640241214	1	213.48737829505	0.793172190517048	ENSG00000239945
CYSRT1	0.745578851471645	0.957024551096208	0.105556623885904	1	213.48737829505	0.0900308890126531	CYSRT1
PHOSPHO2	0.197395732458323	0.739471654806541	1.67194489036124	1	213.48737829505	-0.613174988030022	PHOSPHO2
ENSG00000011347	0.104461758086051	0.639158360030295	2.65866183064774	1	213.48737829505	0.745131738673231	ENSG00000011347
ENSG00000277880	0.682549075317081	0.941866937862447	0.167728550333672	1	213.48737829505	-0.0903510872193946	ENSG00000277880
ENSG00000260572	0.437074618227652	0.872589969156467	0.606225593406794	1	213.48737829505	-0.629823372171868	ENSG00000260572
WBP2NL	0.137598628759168	0.67294590667257	2.22125165240535	1	213.48737829505	34.7820550524062	WBP2NL
ENSG00000260262	0.489379645366467	0.887105567452358	0.479548072023871	1	213.48737829505	0.271226897517255	ENSG00000260262
ENSG00000268858	0.0033285604193161	0.159311033227136	8.81528474361645	1	213.48737829505	0.270209667213061	ENSG00000268858
POLRMT	0.0441682767646254	0.484877997657514	4.09844260957541	1	213.48737829505	-0.377646555186424	POLRMT
ENSG00000234149	0.0241755198578986	0.397013334009509	5.15514600047376	1	213.48737829505	0.746884186731265	ENSG00000234149
NME1	0.781143845323141	0.966252564326747	0.0773838041370685	1	213.48737829505	-0.118464064951205	NME1
PDCD6	0.775373224428953	0.96474092829154	0.0816332239453844	1	213.48737829505	0.14525120292559	PDCD6
SSC5D	0.428251008876378	0.871382629047314	0.629960743133291	1	213.48737829505	-0.17465360792427	SSC5D
NCOR2	0.687378568531425	0.943894635443457	0.162379311194771	1	213.48737829505	-0.0724134159730473	NCOR2
ENSG00000143556	0.658521780632142	0.934786389461915	0.195871968828684	1	213.48737829505	0.0871872791167653	ENSG00000143556
ENSG00000234602	0.369003072623561	0.848165934659	0.81044506504328	1	213.48737829505	0.40843099858754	ENSG00000234602
ENSG00000275791	0.573895819865819	0.909894854991989	0.317184146156687	1	213.48737829505	-0.270431092421131	ENSG00000275791
ADGRB3	0.109010930381425	0.6449456538445	2.5901044221914	1	213.48737829505	-0.291293732824956	ADGRB3
LINC00881	0.334328034518872	0.833140949295666	0.936292523829161	1	213.48737829505	0.390256266108495	LINC00881
TPRG1-AS1	0.976048800416599	0.999965020740444	0.0009034891759163	1	213.48737829505	0.0059759603911901	TPRG1-AS1
ENSG00000198704	0.767530517374929	0.963447771957903	0.0876061326729886	1	213.48737829505	0.067543813351915	ENSG00000198704
TEF	0.0639061487467366	0.541618878845709	3.46891404785854	1	213.48737829505	-0.410100552459702	TEF
LIN52	0.975860639274271	0.999965020740444	0.0009177449786042	1	213.48737829505	0.0084155630202548	LIN52
DOLPP1	0.400728587740255	0.868134659673916	0.708968807317673	1	213.48737829505	-0.297813000214842	DOLPP1
DALRD3	0.35724670839153	0.841598091086838	0.851227957229275	1	213.48737829505	0.116580864982984	DALRD3
PCDHA4	0.418126770994222	0.871382629047314	0.658123341731934	1	213.48737829505	0.423386846097953	PCDHA4
MBNL1-AS1	0.864100336584741	0.98312217425905	0.0293654190922632	1	213.48737829505	0.0657423375235498	MBNL1-AS1
ENSG00000154545	0.0086907156662263	0.247110368442185	7.01417037922213	1	213.48737829505	-0.80912925708871	ENSG00000154545
ENSG00000168925	0.915365130457487	0.995040907714604	0.0113208997686469	1	213.48737829505	-0.0234927514983782	ENSG00000168925
ENSG00000104369	0.0036007708725821	0.16476123349414	8.66598912416725	1	213.48737829505	-0.969375529736282	ENSG00000104369
REXO1	0.157498716455397	0.692034681911647	2.01218386786282	1	213.48737829505	0.446344660743673	REXO1
TNFAIP8	0.308447410350076	0.823697263412857	1.04227952060398	1	213.48737829505	-1.41829906770099	TNFAIP8
DCAF7	0.931833839131942	0.999965020740444	0.007333998726036	1	213.48737829505	0.014656170856632	DCAF7
F11R	0.790010948212508	0.969522545250675	0.0710918786164456	1	213.48737829505	-0.0622603772441818	F11R
NPTN	0.237833237947049	0.775302600084895	1.40123516286104	1	213.48737829505	1.52227807349427	NPTN
ENSG00000258404	0.0492246326363913	0.49651923873404	3.91214423603615	1	213.48737829505	-0.709962660950682	ENSG00000258404
ENSG00000254452	0.16414536620434	0.699743127616452	1.94899358445302	1	213.48737829505	-0.34062039415942	ENSG00000254452
STAP1	0.528465436577033	0.900398854603163	0.398644739763968	1	213.48737829505	-0.237663583096722	STAP1
ENSG00000234072	0.680641137749178	0.941502087887257	0.169869747942912	1	213.48737829505	0.20335312054144	ENSG00000234072
LTBP3	0.0715006937850339	0.562551690994227	3.28078886810266	1	213.48737829505	-0.715514378557184	LTBP3
EIF3E	0.0001712238176424	0.0228783831681392	14.6359630088902	1	213.48737829505	-0.975148999560036	EIF3E
ENSG00000224077	0.0687297125859321	0.557907018623165	3.34682166015037	1	213.48737829505	-0.434193741520535	ENSG00000224077
ENSG00000243276	0.237640360530243	0.775302600084895	1.40239141084312	1	213.48737829505	0.297048306679456	ENSG00000243276
LCORL	0.644757265014526	0.931533341205777	0.213178896239574	1	213.48737829505	-0.118743905969148	LCORL
STMND1	0.488411640820846	0.887105567452358	0.481691518387559	1	213.48737829505	-0.344148174519136	STMND1
PDLIM1	0.916131764252178	0.995200624896908	0.0111159745158719	1	213.48737829505	0.045988638394704	PDLIM1
ENSG00000274370	0.116284540798295	0.652769684819482	2.48681397381334	1	213.48737829505	0.373855889396531	ENSG00000274370
MANBA	2.86938379410591e-06	0.0018977061001927	23.1213001966814	1	213.48737829505	-1.22002965383597	MANBA
ENSG00000256904	0.232413130013603	0.774244147835093	1.43416954581624	1	213.48737829505	-0.208456299072797	ENSG00000256904
CIB3	0.587327757527138	0.912780639614818	0.295431646541642	1	213.48737829505	-0.150191754494323	CIB3
GMPR2	0.447536375076154	0.873791849802684	0.579019947867971	1	213.48737829505	0.196385974204585	GMPR2
ENSG00000174171	0.528045347939727	0.900398854603163	0.399458378176069	1	213.48737829505	-0.109187574901493	ENSG00000174171
TBCB	0.992582791274401	0.999965020740444	8.66224805509667e-05	1	213.48737829505	-0.0036678326361298	TBCB
TRIM15	0.82243242971503	0.974884271725316	0.0504872868360502	1	213.48737829505	-0.0822896469865804	TRIM15
TEX2	0.0950692514807546	0.618077573299812	2.81124682072174	1	213.48737829505	-0.477376150306539	TEX2
ENSG00000100121	0.0272164835130581	0.413360996988513	4.94483654432967	1	213.48737829505	-0.609866447983455	ENSG00000100121
MIR1-1HG-AS1	0.969026364587162	0.999965020740444	0.00151126686678	1	213.48737829505	44.1480514904531	MIR1-1HG-AS1
METTL4	0.639939359236712	0.93010276921723	0.219447240974163	1	213.48737829505	-0.0791976353037303	METTL4
ENSG00000142449	0.018773902684571	0.361323127064163	5.60776096360384	1	213.48737829505	-0.421642963973122	ENSG00000142449
ENSG00000236935	0.0907800327194015	0.608740379921707	2.88652630808857	1	213.48737829505	0.492356500494618	ENSG00000236935
DDX28	0.226120228769071	0.766911265405589	1.4735969202409	1	213.48737829505	0.406731497924135	DDX28
SLC6A8	0.701221964157134	0.948397753514194	0.147599936245112	1	213.48737829505	-0.109186675625462	SLC6A8
ATG4C	0.587771806492567	0.912780639614818	0.294729655971395	1	213.48737829505	-0.145455057249002	ATG4C
ENSG00000263300	0.0853527883292044	0.596768499143717	2.98755144345262	1	213.48737829505	0.357810525003578	ENSG00000263300
ENSG00000259042	0.0259430681923181	0.405591295308647	5.02975226457459	1	213.48737829505	32.9612733004695	ENSG00000259042
SERTAD2	0.105850788749048	0.639633148679496	2.6373844750785	1	213.48737829505	-0.314849983607535	SERTAD2
TSPO	0.611628595818454	0.920669984394632	0.258571094714283	1	213.48737829505	-0.117260541571079	TSPO
MED14OS	0.798857237277852	0.970568806505161	0.0650986410114393	1	213.48737829505	-0.188084562902937	MED14OS
C17orf99	0.936803047599177	0.999965020740444	0.0063015212370505	1	213.48737829505	-0.0387064075168511	C17orf99
GXYLT2	0.709180985418703	0.950115385160825	0.139468055979034	1	213.48737829505	0.134728427551316	GXYLT2
ENSG00000274373	0.0789150211326879	0.585823243612555	3.11687009617651	1	213.48737829505	0.466463989690656	ENSG00000274373
LDAH	0.395725631975147	0.864698903753957	0.724192435439977	1	213.48737829505	0.315603358558605	LDAH
ENSG00000229969	0.972150679907272	0.999965020740444	0.001221641772855	1	213.48737829505	0.0103608151265983	ENSG00000229969
INTS11	0.104300117842795	0.639158360030295	2.66115811306398	1	213.48737829505	-1.62009782588385	INTS11
RBM19	0.115508841779086	0.652769684819482	2.49748304535185	1	213.48737829505	-0.330984519663129	RBM19
NAPA	0.545849070093532	0.903281622618566	0.365974742351069	1	213.48737829505	-0.325333905217543	NAPA
FLCN	0.893422764364231	0.989744268425427	0.0179920028556505	1	213.48737829505	0.0330410311557538	FLCN
DPP9-AS1	0.782308530773235	0.966257760635355	0.0765409893254125	1	213.48737829505	-0.0578346471132995	DPP9-AS1
LINC01516	0.200983034663212	0.742165040829722	1.64535641524827	1	213.48737829505	0.487868067540876	LINC01516
AMOT	0.267695420402855	0.799788165679989	1.23495555666356	1	213.48737829505	-0.322451004453687	AMOT
GOLT1A	0.612240775571695	0.921400836219297	0.257682561004185	1	213.48737829505	-0.12605791967594	GOLT1A
TRAK2	0.736785633852177	0.95478268074596	0.113266889038668	1	213.48737829505	-0.054623690930632	TRAK2
ODAD3	0.669755447128578	0.938725156994896	0.182392647469275	1	213.48737829505	0.246118221841811	ODAD3
ENSG00000272940	0.170667001180472	0.704282377123136	1.88978795775969	1	213.48737829505	-0.251802457871862	ENSG00000272940
ENSG00000226383	0.710945810794596	0.950215104881424	0.137700475805603	1	213.48737829505	-0.146917338431626	ENSG00000226383
DNLZ	0.327262076491245	0.826103957832689	0.964121515778772	1	213.48737829505	-0.567718708962167	DNLZ
ENSG00000243433	0.121231447467104	0.657460925913098	2.42058409019361	1	213.48737829505	-0.381234393163927	ENSG00000243433
ERICH6-AS1	0.570137909529282	0.908827609858828	0.323452579745045	1	213.48737829505	-0.227844133141966	ERICH6-AS1
ENSG00000235023	0.151443514756982	0.688164628267984	2.07246620951178	1	213.48737829505	0.356772073206629	ENSG00000235023
HS3ST3B1	0.113349908032187	0.649379870872268	2.52760144986452	1	213.48737829505	0.59460649894608	HS3ST3B1
TTLL9	0.190021913660722	0.728350591086275	1.72843135291871	1	213.48737829505	0.724390453073643	TTLL9
RIPK2	0.140452950924346	0.677392968278366	2.189229178891	1	213.48737829505	0.517974185349913	RIPK2
LATS2	0.910975800460012	0.993839297105138	0.0125306646338601	1	213.48737829505	-0.0468913587565686	LATS2
ENSG00000272356	0.835698268298397	0.977803544314009	0.0431195547628855	1	213.48737829505	0.0627832857391638	ENSG00000272356
ENSG00000266954	0.762317217403059	0.962961566350813	0.0917036755961371	1	213.48737829505	0.0902201753533536	ENSG00000266954
GPR174	0.689727968114584	0.944313119910897	0.159813488115153	1	213.48737829505	0.15699283033657	GPR174
TXN2	0.519161997617235	0.899087193752444	0.416938612462475	1	213.48737829505	0.471496275080697	TXN2
SELENOO	0.0767281011040263	0.579042464244597	3.16342511754355	1	213.48737829505	-0.619378845915127	SELENOO
ENSG00000235154	0.864432188695808	0.98312217425905	0.0292207700210427	1	213.48737829505	0.049747864582125	ENSG00000235154
KCTD1	0.473589288231898	0.882156092765704	0.515414262974061	1	213.48737829505	1.05490143200124	KCTD1
ZMYM6	2.7059890106943e-05	0.0098430350264005	18.4055054825973	1	213.48737829505	0.403350832737335	ZMYM6
SPOCK1	0.420880542869229	0.871382629047314	0.650362528853626	1	213.48737829505	0.23200243956591	SPOCK1
CD101	0.634792529604292	0.927884516105351	0.226266395060521	1	213.48737829505	-0.262804697658026	CD101
ESCO1	0.140972227350302	0.677392968278366	2.18348250908633	1	213.48737829505	-0.442419306781878	ESCO1
PLPP3	0.564557086247941	0.906456147087567	0.332912404067121	1	213.48737829505	-0.134092434172375	PLPP3
ENSG00000235493	0.63408326745988	0.927884516105351	0.227216148587579	1	213.48737829505	-0.199145501370388	ENSG00000235493
ENSG00000197241	0.76473137005583	0.962961566350813	0.0897935114356791	1	213.48737829505	0.330906303994904	ENSG00000197241
TRIM10	0.460286898348058	0.875874036391356	0.547175039762473	1	213.48737829505	-0.204267763129883	TRIM10
CPNE8	0.182105506696959	0.717327617814939	1.79200776866649	1	213.48737829505	-0.439840939388445	CPNE8
FOXO1	0.745873320113262	0.957024551096208	0.105303626953576	1	213.48737829505	-0.105519692727497	FOXO1
PPM1H	0.907599543604174	0.992601725754715	0.013503533615174	1	213.48737829505	-0.12445169725604	PPM1H
ENSG00000223901	0.414936703297503	0.871333786274418	0.667209664768228	1	213.48737829505	-0.109667032506039	ENSG00000223901
ENSG00000260492	0.512594199315222	0.8967073038255	0.430205864705523	1	213.48737829505	-0.152077316382227	ENSG00000260492
TLR4	0.728107407493224	0.95478268074596	0.121174235955498	1	213.48737829505	0.132286948845585	TLR4
ARAF	0.252137075784499	0.78378662796963	1.31855215239281	1	213.48737829505	-0.234805268647284	ARAF
HVCN1	0.234641827166779	0.775302600084895	1.42051525028042	1	213.48737829505	0.522182379433676	HVCN1
NPC1	0.115857916245973	0.652769684819482	2.49267200395572	1	213.48737829505	0.466654394850251	NPC1
ENSG00000253851	0.482744522062372	0.88373588273874	0.494383380808116	1	213.48737829505	0.596381965063075	ENSG00000253851
ENSG00000225602	0.435406125460873	0.872589969156467	0.610657418531583	1	213.48737829505	-0.216761438637532	ENSG00000225602
RHOT2	0.613403976742191	0.92163805362806	0.255999558517884	1	213.48737829505	0.243608776860457	RHOT2
CPT1A	0.895006826216505	0.989910184446798	0.0174580310695072	1	213.48737829505	0.0520423659660479	CPT1A
METRN	0.143295639215377	0.6825633152017	2.15806004073008	1	213.48737829505	0.203440424725254	METRN
GP6	0.0251968274406978	0.40275632204686	5.08156733688888	1	213.48737829505	-0.752388396635907	GP6
ZNF461	0.629334362057718	0.925781030289151	0.233638447973649	1	213.48737829505	0.0740681527571692	ZNF461
VWA3A	0.524469367652626	0.899461256405671	0.406431648865607	1	213.48737829505	-0.160340243124361	VWA3A
SUPV3L1	0.692706291301319	0.946018071938633	0.156594830760467	1	213.48737829505	-0.163222822548633	SUPV3L1
AMPD3	0.530581245828002	0.900398854603163	0.394564396520649	1	213.48737829505	-0.242954688139603	AMPD3
TRIP6	0.355416600464527	0.841598091086838	0.857743829041246	1	213.48737829505	-0.187718479177963	TRIP6
ORC4	0.345928562809579	0.840196810397938	0.89227797918656	1	213.48737829505	-0.181367282449284	ORC4
TIMM21	0.905043112586804	0.992341920733835	0.0142646997309205	1	213.48737829505	-0.024092118086256	TIMM21
LACTB2-AS1	0.62427165517286	0.924376294190854	0.240607235569636	1	213.48737829505	-0.0841697398561237	LACTB2-AS1
ABHD17B	0.424924476500814	0.871382629047314	0.639102705703004	1	213.48737829505	-0.353300611933464	ABHD17B
ENSG00000169093	5.12338858202876e-05	0.0131115256666056	17.0896815807905	1	213.48737829505	-0.802266074717309	ENSG00000169093
ENSG00000267127	0.560349223090942	0.905294381076305	0.34016565809841	1	213.48737829505	0.207322654718938	ENSG00000267127
GLIS2-AS1	0.0113763924473938	0.28539053467169	6.51805846986607	1	213.48737829505	1.16691597166029	GLIS2-AS1
ENSG00000233654	0.356691804077004	0.841598091086838	0.853198759893214	1	213.48737829505	0.463178055188296	ENSG00000233654
ENSG00000276023	0.757454382143152	0.962792379551488	0.0956181274210349	1	213.48737829505	-0.141052732245096	ENSG00000276023
ENSG00000261447	0.155603439341626	0.692034681911647	2.03076361291808	1	213.48737829505	0.156590209263823	ENSG00000261447
ENSG00000282317	0.662777635118601	0.935278975362815	0.190698020795105	1	213.48737829505	0.167303763913856	ENSG00000282317
RAPGEF5	0.606318335761657	0.919617547840435	0.266359731301801	1	213.48737829505	-0.0862280597264656	RAPGEF5
ENSG00000283125	0.0487853553272025	0.494447442418221	3.92750379466632	1	213.48737829505	0.545115401156853	ENSG00000283125
E4F1	0.656873881748781	0.934263438850906	0.197897630775136	1	213.48737829505	0.267915584913971	E4F1
ENSG00000169302	0.0115931468691268	0.289346921205487	6.4834557180101	1	213.48737829505	-40.8380714795855	ENSG00000169302
NPIPA5	0.123816344290142	0.660378901182271	2.38716497375756	1	213.48737829505	0.580247474998125	NPIPA5
MARVELD2	0.664015932336624	0.935278975362815	0.189208082945871	1	213.48737829505	0.132933767505303	MARVELD2
ENSG00000259521	0.837668623901926	0.97843916934441	0.0420769418160177	1	213.48737829505	-0.0352535905732955	ENSG00000259521
ENSG00000171773	0.0281251662362639	0.419283984362336	4.88675009025218	1	213.48737829505	-0.380668731214691	ENSG00000171773
GAS6-DT	0.644846881236038	0.931533341205777	0.213063346061275	1	213.48737829505	0.145829545734899	GAS6-DT
ENSG00000229656	0.0008876788426293	0.0733848134105519	11.3663594594762	1	213.48737829505	-0.870532601574501	ENSG00000229656
PTRH1	0.356014456044416	0.841598091086838	0.855610167083437	1	213.48737829505	-0.392382824061887	PTRH1
CEACAM8	0.126795579599144	0.660378901182271	2.34960147861339	1	213.48737829505	-0.3209859188338	CEACAM8
ENSG00000077080	0.496385103602256	0.89023121831885	0.464245091329361	1	213.48737829505	-0.125792589562622	ENSG00000077080
ENSG00000264083	0.321883214916157	0.825969333955579	0.985848392840434	1	213.48737829505	0.161324697258993	ENSG00000264083
ENSG00000224400	0.44883769597807	0.873791849802684	0.575704849795016	1	213.48737829505	0.631926681017183	ENSG00000224400
TMEM219	0.0060148629115717	0.20837203657945	7.6990623207331	1	213.48737829505	0.868844975296328	TMEM219
TLE6	0.726926060439811	0.95478268074596	0.122273776370026	1	213.48737829505	-0.102251322583842	TLE6
CASP2	0.33791461005817	0.835030159026219	0.922466833629093	1	213.48737829505	0.249038679445021	CASP2
ENSG00000197408	0.142951569394349	0.682396763349009	2.16179525931737	1	213.48737829505	-0.454153007602171	ENSG00000197408
SPTAN1	0.359538324561692	0.841972086491893	0.843133549090098	1	213.48737829505	-0.070281469627344	SPTAN1
SMARCB1	0.621368942011715	0.924376294190854	0.244660246068032	1	213.48737829505	0.0700347786184305	SMARCB1
ENSG00000229766	0.457568585745525	0.875182747894163	0.553846565411526	1	213.48737829505	-0.548485963501912	ENSG00000229766
GNAI1	0.436556263176447	0.872589969156467	0.607599659705829	1	213.48737829505	-0.322281196450353	GNAI1
PIP4K2A	0.13359440866742	0.667143364293822	2.26746006216477	1	213.48737829505	1.92057615800828	PIP4K2A
HELZ2	0.108237651593615	0.643324277241461	2.60153242376753	1	213.48737829505	0.285354951958566	HELZ2
BTBD17	0.876532489878079	0.986055367642042	0.0241966818798892	1	213.48737829505	-0.0261896238080645	BTBD17
SLC22A14	0.992427731056972	0.999965020740444	9.02822155059446e-05	1	213.48737829505	-0.0080517749200923	SLC22A14
TTC31	0.0776533791228334	0.581706500928824	3.14355453886799	1	213.48737829505	-0.700931031286436	TTC31
ENSG00000253392	0.127738348513335	0.660378901182271	2.33792000493043	1	213.48737829505	-0.155243032093892	ENSG00000253392
LYPD1	0.735823765746873	0.95478268074596	0.114128651079636	1	213.48737829505	-0.141712156179197	LYPD1
ANKRD17	0.0741713190886506	0.57221245638381	3.21971108487307	1	213.48737829505	-0.884646739555101	ANKRD17
NOX4	0.627128721901234	0.924376294190854	0.236658918772717	1	213.48737829505	-0.1405305578726	NOX4
ENSG00000256312	0.138845101728927	0.674931378710092	2.2071761588149	1	213.48737829505	0.836968575580177	ENSG00000256312
MYOM3	0.246601051215341	0.781028579709015	1.34985317876131	1	213.48737829505	-0.161393356613848	MYOM3
ENSG00000257410	0.973355868345929	0.999965020740444	0.0011181569665819	1	213.48737829505	-0.0142587004774061	ENSG00000257410
L3MBTL3	0.618288387320028	0.92362382294727	0.249007792483234	1	213.48737829505	-0.0866650877661345	L3MBTL3
ENSG00000267260	0.276942093656159	0.806995654506819	1.18809915803438	1	213.48737829505	-0.689396597656605	ENSG00000267260
ZNF439	0.422356855501304	0.871382629047314	0.646233152710826	1	213.48737829505	-0.204862233386341	ZNF439
NRXN2	0.66086540453268	0.935278975362815	0.193012538895296	1	213.48737829505	-0.0763036118733319	NRXN2
ENSG00000090534	0.700117883533048	0.948397753514194	0.148748883675841	1	213.48737829505	-0.101015429933096	ENSG00000090534
TMEM183A	0.420417967672096	0.871382629047314	0.651660863395157	1	213.48737829505	-0.527872316625237	TMEM183A
GET4	0.005097880379224	0.195758338792027	8.00930734326296	1	213.48737829505	-1.23709176502365	GET4
DNAJB12	0.0909236233296283	0.608740379921707	2.88394372047929	1	213.48737829505	0.598485212998961	DNAJB12
ZFP36L1	0.458660517994272	0.875182747894163	0.551159107225794	1	213.48737829505	-0.234104044010373	ZFP36L1
SBNO1	0.522098755837861	0.899362476754473	0.411101330352314	1	213.48737829505	0.137716791347467	SBNO1
EFHD2	0.559505466112507	0.905231335152189	0.341632695825653	1	213.48737829505	0.30770132895138	EFHD2
ENSG00000258471	0.342386364483393	0.837545662951138	0.90550352438719	1	213.48737829505	-0.537840062781216	ENSG00000258471
OR2A7	0.0609611245437075	0.531359971703082	3.54842968366413	1	213.48737829505	-0.771135904927447	OR2A7
BACH1-IT2	0.995713492338008	0.999965020740444	2.89299999498228e-05	1	213.48737829505	-0.0011728151605025	BACH1-IT2
LAMC2	0.812497563400497	0.973988548369199	0.056405711052221	1	213.48737829505	0.0940684151305844	LAMC2
DOCK8	0.101208030458019	0.633396690852517	2.70974870623492	1	213.48737829505	0.372910016025577	DOCK8
NPR3	0.687112660350902	0.943894635443457	0.162671211348446	1	213.48737829505	-0.215077990494628	NPR3
SGO1	0.685733964432272	0.943894635443457	0.164189565705348	1	213.48737829505	0.130386974383192	SGO1
ENSG00000258457	0.946352298827316	0.999965020740444	0.0045383618340168	1	213.48737829505	-0.0191584292050941	ENSG00000258457
GOLGA8B	0.035605776084922	0.445838246158016	4.4724258381358	1	213.48737829505	-0.282741770654261	GOLGA8B
ENSG00000235237	0.502298350391663	0.892550387448577	0.45160922903467	1	213.48737829505	0.196458507521199	ENSG00000235237
ENSG00000273972	0.697786079678127	0.947724386655732	0.151192293584153	1	213.48737829505	0.133992225226287	ENSG00000273972
MRPL54	0.0193552667345692	0.36384900644442	5.55291440866437	1	213.48737829505	0.56735967272966	MRPL54
SEMA3D	0.441215958969912	0.873791849802684	0.595336897861698	1	213.48737829505	-0.353457966923615	SEMA3D
ENSG00000211776	0.895368052419392	0.98993960202904	0.0173374112480488	1	213.48737829505	0.0610726862649109	ENSG00000211776
CHST6	0.107523327259986	0.642698074948794	2.6121696579066	1	213.48737829505	-0.434916432797464	CHST6
ENSG00000273976	0.671190035250101	0.938979611166509	0.180712231091525	1	213.48737829505	-0.0846841816316598	ENSG00000273976
ENSG00000198028	0.23800344150798	0.775302600084895	1.40021578802701	1	213.48737829505	-0.206380587849577	ENSG00000198028
ENSG00000104723	0.672539771713844	0.939432460074509	0.179139588409003	1	213.48737829505	-0.0967694350865898	ENSG00000104723
UBTF	0.200540905353377	0.741905092389939	1.64860298838773	1	213.48737829505	-0.582885050756367	UBTF
RAD50	0.105725616606377	0.639633148679496	2.63928921105143	1	213.48737829505	0.826758869743323	RAD50
ENSG00000166984	0.879905956794812	0.986970361418459	0.022882466682907	1	213.48737829505	0.0748544474826094	ENSG00000166984
NGLY1	0.798819190899238	0.970568806505161	0.0651238144507334	1	213.48737829505	-0.107226704199097	NGLY1
ENSG00000236514	0.969765613097845	0.999965020740444	0.0014399544681604	1	213.48737829505	0.0099386267619899	ENSG00000236514
ENSG00000143125	0.475848194195129	0.883035996703117	0.510163745279867	1	213.48737829505	-0.268356945447141	ENSG00000143125
AGR2	0.99646425794772	0.999965020740444	1.96834411914337e-05	1	213.48737829505	-0.0015745898006305	AGR2
KIAA1958	0.371183304225184	0.850474422326283	0.803080497461744	1	213.48737829505	-0.138204158044169	KIAA1958
ENSG00000256482	0.995773354162504	0.999965020740444	2.81276095412809e-05	1	213.48737829505	-0.0020663461817585	ENSG00000256482
ZCCHC2	0.947696230335828	0.999965020740444	0.0043135037653973	1	213.48737829505	0.0373758170862277	ZCCHC2
TUBA1B	0.446278465468385	0.873791849802684	0.582238773929339	1	213.48737829505	0.202541967535784	TUBA1B
ZNF224	0.366698671270776	0.846630540620404	0.818295504038431	1	213.48737829505	0.457827275719936	ZNF224
SFT2D2	0.550832339001094	0.903281622618566	0.356960497546813	1	213.48737829505	-0.334862151585621	SFT2D2
ZNF701	0.250626653265793	0.78378662796963	1.32700751924559	1	213.48737829505	0.644510942127771	ZNF701
RAB1A	0.875232874146909	0.985500566385817	0.0247130086508661	1	213.48737829505	-0.0703460999760238	RAB1A
DAXX	0.825912820081405	0.97568942620471	0.0484954014311945	1	213.48737829505	0.0740458363703038	DAXX
RP11-9G1.3	0.486346220760686	0.886132821939756	0.486288717581675	1	213.48737829505	-0.76169827751663	RP11-9G1.3
ENSG00000271989	0.760353660441486	0.962961566350813	0.0932735152128127	1	213.48737829505	0.20917402540578	ENSG00000271989
ENKUR	0.0667916896670106	0.550293932420727	3.39473338826372	1	213.48737829505	-0.493330687753094	ENKUR
GAB2	0.839685474188802	0.979061507802172	0.0410234922788305	1	213.48737829505	0.0648312441278349	GAB2
SH3TC2	0.174426976563932	0.708869956797644	1.85682848533581	1	213.48737829505	-0.302182959865175	SH3TC2
XPO1	0.652011825889578	0.931549772815866	0.203947306350693	1	213.48737829505	-0.0791018193839006	XPO1
GNB5	0.889067150352616	0.988607073319899	0.0195024904556244	1	213.48737829505	-0.0414629299480738	GNB5
UMAD1	0.584274080463198	0.912780639614818	0.300288561728674	1	213.48737829505	-0.162592412859736	UMAD1
ABCA3	0.95723107916218	0.999965020740444	0.002882788622137	1	213.48737829505	0.0189197379691618	ABCA3
MKNK1-AS1	0.349190698791443	0.841598091086838	0.880260017649154	1	213.48737829505	0.446349246360432	MKNK1-AS1
ENSG00000186377	0.890433278563224	0.988607073319899	0.0190220524982526	1	213.48737829505	-0.0559468585183157	ENSG00000186377
ZNF438	0.877066502141165	0.986191468790877	0.0239861415026049	1	213.48737829505	-0.0737808063288838	ZNF438
KIF3A	0.207486795728187	0.750809708162345	1.59855439578589	1	213.48737829505	0.212032988213176	KIF3A
ENSG00000256928	0.0019083648811494	0.117655546697983	9.87995924613561	1	213.48737829505	-0.624773452616275	ENSG00000256928
ENSG00000254638	0.590862853406145	0.91345101584269	0.289872958963422	1	213.48737829505	-0.125075615272528	ENSG00000254638
ENSG00000267002	0.005470217718242	0.197942527682707	7.87691098625184	1	213.48737829505	1.14306639700961	ENSG00000267002
MEI1	0.0704777847257808	0.561993751499919	3.30483831574914	1	213.48737829505	-0.282489905870258	MEI1
HOMER2	0.054193387420364	0.510971487461272	3.74793005087603	1	213.48737829505	0.588915843539296	HOMER2
ENSG00000259473	0.37360172653913	0.85148889742236	0.794981992716642	1	213.48737829505	-0.225778459021464	ENSG00000259473
ZDHHC23	0.615552434487991	0.922999167545985	0.252909208082592	1	213.48737829505	-0.0922370850504261	ZDHHC23
ENSG00000227274	0.201420072908377	0.74245668779132	1.6421555163651	1	213.48737829505	0.531005869501578	ENSG00000227274
RNASEK	0.752507885443773	0.960437695895341	0.0996921035375375	1	213.48737829505	-0.0549997858400057	RNASEK
LINC01569	0.730434612427279	0.95478268074596	0.119024462116727	1	213.48737829505	-0.0747290497442859	LINC01569
MGAM2	0.585172972514971	0.912780639614818	0.298853516815087	1	213.48737829505	-0.154200512181596	MGAM2
SMARCAD1	0.0493447985710943	0.49651923873404	3.90796796602797	1	213.48737829505	-0.382539851674866	SMARCAD1
TK2	0.25843486677485	0.786976951375603	1.28396052976139	1	213.48737829505	-0.319582724822759	TK2
ENSG00000167912	0.132867747225583	0.666363104545193	2.27601274535981	1	213.48737829505	-0.480614008183711	ENSG00000167912
ENSG00000272764	0.106925782686535	0.641714590968522	2.62112805326976	1	213.48737829505	0.266155007799443	ENSG00000272764
AURKC	9.42438194209517e-05	0.0163243758639863	15.8446107357394	1	213.48737829505	1.91052952748403	AURKC
ZSCAN32	0.137139263435735	0.672272383508459	2.22647523800708	1	213.48737829505	0.643168139348167	ZSCAN32
BEND7	0.583487649184303	0.912780639614818	0.301547738141304	1	213.48737829505	0.220063339659797	BEND7
ENSG00000269506	0.102072800730084	0.634522953198651	2.69599628564732	1	213.48737829505	0.591672036110597	ENSG00000269506
PSMD12	0.309456274642977	0.823697263412857	1.03793109157907	1	213.48737829505	-0.153315649959125	PSMD12
DHX57	0.0147112447107142	0.323089658639424	6.04874923437073	1	213.48737829505	-0.402653494602833	DHX57
PMS2	0.43284534120598	0.872589969156467	0.617510116657303	1	213.48737829505	0.19612774876414	PMS2
CYP7B1	0.160305998502834	0.696025981747543	1.98512860890672	1	213.48737829505	-0.446707952303453	CYP7B1
SCN2A	0.895110749876839	0.989910184446798	0.0174232855270845	1	213.48737829505	0.0422990541361151	SCN2A
ENSG00000126952	0.0030901701063072	0.15550276193603	8.95669431332013	1	213.48737829505	0.519195129555389	ENSG00000126952
TPO	0.258426921105778	0.786976951375603	1.28400351195678	1	213.48737829505	-0.135762373078088	TPO
ENSA	0.193494169457568	0.734177595764396	1.70151723742953	1	213.48737829505	-0.321832209399541	ENSA
CRIPT	0.693121503049583	0.946264640279577	0.156149123420381	1	213.48737829505	-0.146993015892311	CRIPT
ZNF676	0.95180717588633	0.999965020740444	0.0036612901365642	1	213.48737829505	0.147019110656372	ZNF676
ENSG00000261320	0.409881307334636	0.87066501916741	0.681823468944987	1	213.48737829505	0.173429374478977	ENSG00000261320
ENSG00000211666	0.908477420613917	0.992692596765029	0.0132470282121248	1	213.48737829505	0.0317448859866276	ENSG00000211666
ENSG00000270019	0.285899583397871	0.812562338653629	1.14455683418231	1	213.48737829505	-0.392132773816645	ENSG00000270019
PIMREG	0.739375140937493	0.95478268074596	0.110964936635731	1	213.48737829505	0.185969581453078	PIMREG
GPR89A	0.357095082249793	0.841598091086838	0.85176605473296	1	213.48737829505	-0.434068336968905	GPR89A
ST3GAL5-AS1	0.521950466011415	0.899362476754473	0.411394686449948	1	213.48737829505	-0.234158276014829	ST3GAL5-AS1
RNF39	0.311728063340585	0.823697263412857	1.02820666731238	1	213.48737829505	0.270237268838931	RNF39
PRSS38	0.169945691054396	0.702873736452945	1.89620683979963	1	213.48737829505	-0.31997982247309	PRSS38
RARRES2	0.878148339447592	0.986645431580113	0.0235625018846995	1	213.48737829505	0.029227163608701	RARRES2
ENSG00000284734	0.12292126894263	0.660378901182271	2.39864816278256	1	213.48737829505	0.345767689013857	ENSG00000284734
PAXIP1	0.0128793539826205	0.309039853644808	6.29098427939581	1	213.48737829505	-1.39939340345464	PAXIP1
GPHA2	0.0956222220115158	0.619458294865341	2.80181317137091	1	213.48737829505	0.61658655919728	GPHA2
ENSG00000278730	0.0087852342105108	0.247110368442185	6.99415706669806	1	213.48737829505	1.92266743905891	ENSG00000278730
PRDM13	0.847562179168795	0.980756299260853	0.0370421658187056	1	213.48737829505	-0.0954567442114982	PRDM13
ENSG00000258646	0.292159536865416	0.814804648333907	1.11514625149092	1	213.48737829505	-0.367303267284354	ENSG00000258646
ENSG00000224846	0.648343219715346	0.931533341205777	0.208584804548279	1	213.48737829505	0.100115317459832	ENSG00000224846
KDM2B	0.283629353449532	0.810007926891019	1.15542677020024	1	213.48737829505	-0.226336656170441	KDM2B
SLIRP	0.985581899907375	0.999965020740444	0.0003273412203855	1	213.48737829505	-0.0048928039669095	SLIRP
ENSG00000089472	0.730558274217538	0.95478268074596	0.118910831404195	1	213.48737829505	-0.213116278169847	ENSG00000089472
WNT3A	0.890765548537724	0.988607073319899	0.0189061234757332	1	213.48737829505	-0.0510999286053787	WNT3A
DPH1	0.980277466830807	0.999965020740444	0.0006125640368898	1	213.48737829505	0.007477719643736	DPH1
ENSG00000276121	0.014027870117706	0.317285707980574	6.13525386115765	1	213.48737829505	-0.521874624917564	ENSG00000276121
ENSG00000258933	0.163569353041082	0.699743127616452	1.95435260209277	1	213.48737829505	-0.404608939002471	ENSG00000258933
PCNA	0.748769272646221	0.958524803537086	0.102833382676241	1	213.48737829505	0.0433228520830316	PCNA
ENSG00000276997	0.456469864614184	0.875182747894163	0.556561004959298	1	213.48737829505	0.176026999319108	ENSG00000276997
ENSG00000236545	0.0116775327781742	0.289945566420537	6.47016503945256	1	213.48737829505	0.740435447488959	ENSG00000236545
CD3D	0.287946137475937	0.813356284689516	1.13485179672423	1	213.48737829505	-0.295137699939549	CD3D
NXPH4	0.838208538574649	0.97864983439746	0.0417935674775298	1	213.48737829505	-0.0738793251919774	NXPH4
ENSG00000249695	0.921511266483225	0.997569057904156	0.0097311922121925	1	213.48737829505	-0.0469471442872105	ENSG00000249695
ENSG00000261673	0.358756700612062	0.841868759776995	0.845886364121422	1	213.48737829505	0.227217535551259	ENSG00000261673
PHF1	0.51037954268279	0.895829281453885	0.434746739504675	1	213.48737829505	-0.28564831862082	PHF1
FST	0.436053249198146	0.872589969156467	0.608935453470106	1	213.48737829505	0.316018013398894	FST
ENSG00000143028	0.824473467032149	0.975349406949815	0.0493140648808557	1	213.48737829505	-0.0747830383042752	ENSG00000143028
TIRAP	0.864425879562649	0.98312217425905	0.0292235166438709	1	213.48737829505	0.0615438709207737	TIRAP
USP16	0.0953096995904985	0.619087557607926	2.80713741609618	1	213.48737829505	0.778287502746836	USP16
ENSG00000283010	0.0191294447439529	0.363083820241674	5.57401227054069	1	213.48737829505	-0.446035531051007	ENSG00000283010
KRT74	0.673422125528926	0.939764796551148	0.17811589680828	1	213.48737829505	-0.160689004172317	KRT74
TBX19	0.248738673875516	0.782792316051664	1.33766527207676	1	213.48737829505	0.710953500758591	TBX19
ENSG00000224228	0.412372627091869	0.871121441828853	0.674588574672345	1	213.48737829505	-0.279609202234828	ENSG00000224228
GPR107	0.807660444791082	0.973667217034423	0.0594128485388589	1	213.48737829505	0.0882813994559067	GPR107
ENSG00000274294	0.528431265240514	0.900398854603163	0.398710880296549	1	213.48737829505	-0.266082656295722	ENSG00000274294
ANO2	0.551839527985674	0.903789411547901	0.355157128790214	1	213.48737829505	-0.158360328282406	ANO2
STRIP1	0.141512549937296	0.678644562158092	2.17752828120715	1	213.48737829505	-0.53361742985385	STRIP1
PPAN	0.662347055815484	0.935278975362815	0.191217731801772	1	213.48737829505	0.249324774928585	PPAN
REV3L	0.528554345585681	0.900398854603163	0.398472687387663	1	213.48737829505	-0.160519048478742	REV3L
EFHC1	0.798148464272606	0.970568806505161	0.0655684532546985	1	213.48737829505	0.231113456528082	EFHC1
POLA1	0.847030393390555	0.980756299260853	0.0373043212929028	1	213.48737829505	0.0730640270828396	POLA1
APAF1	0.67055603797198	0.938917259549766	0.18145373521781	1	213.48737829505	0.374293303277978	APAF1
EPN2	0.205603745709439	0.747508373616182	1.61192415139933	1	213.48737829505	-0.714365811984746	EPN2
ENSG00000234832	0.0373869848624193	0.456756612629543	4.38731078582786	1	213.48737829505	-0.407065026985735	ENSG00000234832
ENSG00000211957	0.072681885928549	0.567339828465874	3.25347589177651	1	213.48737829505	-0.739244997037224	ENSG00000211957
KLHL8	0.325551250609097	0.825977394950404	0.970980315970386	1	213.48737829505	-0.196629231448781	KLHL8
KHDC1	0.127077991719782	0.660378901182271	2.34609204503191	1	213.48737829505	-0.517692580204502	KHDC1
ENSG00000275332	0.286929374689894	0.812562338653629	1.1396623765477	1	213.48737829505	-0.795773384844339	ENSG00000275332
TRMT1	0.0119313914895147	0.295241064919113	6.43077392292989	1	213.48737829505	-0.439746480164098	TRMT1
ENSG00000226277	0.702922431195675	0.948397753514194	0.145840362144576	1	213.48737829505	-0.103873785773882	ENSG00000226277
RASAL3	0.405746233099148	0.86938640481444	0.693976133692241	1	213.48737829505	0.191180119132057	RASAL3
AP2M1	0.904698401306069	0.992240310278278	0.0143689554740227	1	213.48737829505	-0.0360596569891358	AP2M1
ENSG00000221571	0.938205773017067	0.999965020740444	0.006024328690788	1	213.48737829505	0.0274563575544146	ENSG00000221571
AFF4	0.930386522258913	0.999965020740444	0.0076495461397793	1	213.48737829505	-0.0504122822654366	AFF4
ENSG00000265752	0.208455816007844	0.750809708162345	1.59173038098361	1	213.48737829505	-0.302951137565671	ENSG00000265752
TSEN34	0.627157836193322	0.924376294190854	0.236618892476766	1	213.48737829505	0.345447442922154	TSEN34
IFT57	0.899546600676658	0.990240155508268	0.0159730156806266	1	213.48737829505	0.0452295100156412	IFT57
SUZ12	0.37163686440897	0.850474422326283	0.801556038052799	1	213.48737829505	-0.496319120496277	SUZ12
NECAB1	0.886853604368625	0.988337809765482	0.0202939215865244	1	213.48737829505	-0.0301976624839531	NECAB1
CLDN20	0.384443961533973	0.856897855334889	0.759564243035821	1	213.48737829505	-0.285340388276084	CLDN20
ENSG00000253291	0.960156304931695	0.999965020740444	0.0025016123455929	1	213.48737829505	-0.022248467424182	ENSG00000253291
ENSG00000277801	0.563631809440263	0.906170478160865	0.334498382211156	1	213.48737829505	-0.122202694310594	ENSG00000277801
ENSG00000231705	0.689075520115492	0.943894635443457	0.160523658798731	1	213.48737829505	-0.195966933983483	ENSG00000231705
EPHX2	3.57013560412605e-05	0.0104595635617348	17.8327929928331	1	213.48737829505	-0.861681913349255	EPHX2
ENSG00000225177	0.156514307323121	0.692034681911647	2.02180210614643	1	213.48737829505	0.511583566235453	ENSG00000225177
LRAT	0.085164611516525	0.596768499143717	2.99117890764783	1	213.48737829505	-0.480838163377731	LRAT
MYO1C	0.859642198679257	0.982770444468735	0.0313443437539298	1	213.48737829505	0.0865409815030602	MYO1C
SLC25A36	0.0132841808487728	0.309751332291096	6.23450598838951	1	213.48737829505	2.19403260288711	SLC25A36
CERS2	0.983077211047979	0.999965020740444	0.0004509687842156	1	213.48737829505	-0.0050061733600203	CERS2
ATP2A1	0.29033582737491	0.813947932738689	1.12363054221833	1	213.48737829505	-0.269142912425314	ATP2A1
TECPR2	0.485275265215002	0.885694318725324	0.488685243078731	1	213.48737829505	-0.267368832982468	TECPR2
ENSG00000211790	0.368092709971253	0.848165934659	0.813538207959778	1	213.48737829505	0.281902366364742	ENSG00000211790
COX7A1	0.179927808488819	0.715660156825918	1.81006398107898	1	213.48737829505	0.695616091682677	COX7A1
CYFIP2	0.806140036413149	0.972677194573213	0.060375151170116	1	213.48737829505	-0.09677381776297	CYFIP2
FRMD5	0.668433470837215	0.937930365231238	0.183949307018222	1	213.48737829505	0.080371773574894	FRMD5
ENSG00000253921	0.453802477961033	0.873896158162816	0.563194060444185	1	213.48737829505	-0.298648428466253	ENSG00000253921
ENSG00000198033	0.855113162938744	0.982770444468735	0.0334229604838233	1	213.48737829505	-0.0770362976501979	ENSG00000198033
KIF1C-AS1	0.703916378171974	0.949034775982415	0.144817465395684	1	213.48737829505	0.703805393443055	KIF1C-AS1
SCIRT	0.0319347518690421	0.432251923549523	4.66296174237133	1	213.48737829505	-0.472280777404344	SCIRT
CAMKMT	0.0058975498675817	0.2062724773397	7.73592949660256	1	213.48737829505	-0.372978166464777	CAMKMT
PREX1	0.979747621377091	0.999965020740444	0.0006459263980356	1	213.48737829505	-0.0204971183178861	PREX1
TPGS2	0.977150125521106	0.999965020740444	0.0008222885506203	1	213.48737829505	-0.007444133173723	TPGS2
ENSG00000268713	0.310243658585906	0.823697263412857	1.03455013983575	1	213.48737829505	0.159933225195502	ENSG00000268713
ENSG00000143355	0.0362981397591227	0.449861953573454	4.43881864542251	1	213.48737829505	-0.426168039142289	ENSG00000143355
ZBED2	0.981198157192048	0.999965020740444	0.0005566969167727	1	213.48737829505	0.0079662829445425	ZBED2
ATN1	0.0116136496208938	0.289346921205487	6.48021737346372	1	213.48737829505	-0.571332920429813	ATN1
GJB2	0.666311507590716	0.936788728846305	0.186464376877765	1	213.48737829505	0.113797443922638	GJB2
ENSG00000261207	0.683407991196715	0.942383751240737	0.16676980302317	1	213.48737829505	0.148262080485062	ENSG00000261207
ENSG00000264829	0.693414944563342	0.946275318270176	0.15583457291525	1	213.48737829505	-0.109595712754766	ENSG00000264829
SMAGP	0.637064257170207	0.928599974136097	0.223240787221602	1	213.48737829505	-0.181997639577298	SMAGP
SLC6A11	0.963080694484922	0.999965020740444	0.0021476147197804	1	213.48737829505	0.0079503678263929	SLC6A11
ENSG00000258101	0.126899279205382	0.660378901182271	2.34831182509033	1	213.48737829505	-0.209612957106259	ENSG00000258101
C9orf85	0.80234838125783	0.971875536738381	0.0628107523031601	1	213.48737829505	-0.0815601209708982	C9orf85
PLCG1-AS1	0.227459750793052	0.769302504425596	1.46509396618169	1	213.48737829505	-0.61226449463083	PLCG1-AS1
ENSG00000135697	0.519804975879368	0.899362476754473	0.415655605282303	1	213.48737829505	-0.155819788718716	ENSG00000135697
CDK4	0.986678369237632	0.999965020740444	0.0002794424902498	1	213.48737829505	-0.0144948567368066	CDK4
B3GAT2	0.0094411316558287	0.255331720431799	6.86111690587738	1	213.48737829505	-1.13723695739348	B3GAT2
ENSG00000267288	0.131942161051268	0.664877503141805	2.28698320541714	1	213.48737829505	0.262541401068102	ENSG00000267288
ENSG00000274349	0.865934961177214	0.98312217425905	0.0285703352021807	1	213.48737829505	0.0349422180767959	ENSG00000274349
PGD	0.284242010756888	0.810542650472832	1.15248245610942	1	213.48737829505	-0.462950202144638	PGD
ENSG00000271752	0.076055134491072	0.578162072541848	3.17804097978728	1	213.48737829505	0.756256085146258	ENSG00000271752
FOXRED1	0.306752893592338	0.823697263412857	1.04962518900329	1	213.48737829505	0.590346305869702	FOXRED1
GJA3	0.203185462605015	0.744415911401145	1.62930883297459	1	213.48737829505	0.789480427701709	GJA3
ENSG00000231475	0.459314982724934	0.875659459990538	0.549553201272498	1	213.48737829505	0.21137409985405	ENSG00000231475
TLX2	0.103187437647972	0.638340653817176	2.67845831224839	1	213.48737829505	0.433208111531082	TLX2
MOSPD1	0.206632643456056	0.750062623217554	1.60460098339916	1	213.48737829505	-0.429998605021581	MOSPD1
ENSG00000260425	0.587457428871813	0.912780639614818	0.295226539112213	1	213.48737829505	0.361494989210358	ENSG00000260425
BCL6B	0.451347204198836	0.873791849802684	0.569354145005223	1	213.48737829505	0.220435318382003	BCL6B
CTF1	0.241478777739696	0.775610643733459	1.37959405648126	1	213.48737829505	-0.308606416951962	CTF1
ENSG00000204936	0.89968874658431	0.990240155508268	0.015927600927901	1	213.48737829505	0.0574192987549692	ENSG00000204936
MZB1	0.93019251738639	0.999965020740444	0.0076923525463421	1	213.48737829505	0.0289665118342552	MZB1
ENSG00000233153	0.781587025213547	0.966252564326747	0.077062514748643	1	213.48737829505	0.233899510437729	ENSG00000233153
ADGRF1	0.441545410541877	0.873791849802684	0.594477445705748	1	213.48737829505	-0.118170762294299	ADGRF1
CALCOCO2	0.114719147410987	0.650999841977323	2.50842669598768	1	213.48737829505	-0.548393974729756	CALCOCO2
ENSG00000274180	0.666848058882948	0.936788728846305	0.185826512445459	1	213.48737829505	0.0940764276588838	ENSG00000274180
ENSG00000235837	0.18406882302741	0.719538383611716	1.77594344443908	1	213.48737829505	-0.798448975631698	ENSG00000235837
ENSG00000258334	0.357829671126688	0.841718820372725	0.849162042752422	1	213.48737829505	0.416527087751832	ENSG00000258334
ENSG00000226367	0.137641719467874	0.67294590667257	2.22076266389833	1	213.48737829505	-0.5787163775463	ENSG00000226367
RP11-677M14.7	0.46357032926722	0.876839929812133	0.539199674780448	1	213.48737829505	-0.379812808570495	RP11-677M14.7
ZNF239	0.19327942687278	0.734177595764396	1.70316523769164	1	213.48737829505	-0.319050125480141	ZNF239
NR4A2	0.15269962456084	0.688304058670809	2.05973754941145	1	213.48737829505	-0.398397642976192	NR4A2
SEC24C	0.18406264055949	0.719538383611716	1.77599371669882	1	213.48737829505	-0.326031672293602	SEC24C
PHF14	0.479477724818557	0.883204556782965	0.501812106304542	1	213.48737829505	-0.159472312134443	PHF14
PROSER1	0.561077368903559	0.905530426993766	0.338903034394318	1	213.48737829505	-0.200370684292024	PROSER1
ZNF417	0.902854463109565	0.991734951725658	0.0149331845182651	1	213.48737829505	-0.100269092394017	ZNF417
ENSG00000274859	0.400433838868082	0.868134659673916	0.709858033998157	1	213.48737829505	1.50575407520385	ENSG00000274859
ITPK1-AS1	0.850642367851723	0.981977662031305	0.0355425613339791	1	213.48737829505	-0.252445554049489	ITPK1-AS1
TM4SF5	0.101430216455292	0.633938852845575	2.70620297481318	1	213.48737829505	33.3448639268109	TM4SF5
ENSG00000240583	0.157153948304515	0.692034681911647	2.01554460651642	1	213.48737829505	-0.693227627378079	ENSG00000240583
FMO4	0.97279760707042	0.999965020740444	0.0011655227075719	1	213.48737829505	-0.0122888081298928	FMO4
ENSG00000235643	0.0599132436880469	0.527686256453439	3.5777208456663	1	213.48737829505	0.384617873452999	ENSG00000235643
GPR17	0.745308399289855	0.957019768880475	0.10578928254238	1	213.48737829505	-0.215823146938795	GPR17
MIF	0.272305600862977	0.80453802231525	1.21134367177893	1	213.48737829505	-0.388649205493116	MIF
VWA3B	0.735866200687005	0.95478268074596	0.114090555797463	1	213.48737829505	0.115579549346368	VWA3B
ENSG00000182459	0.834841326575876	0.977803544314009	0.0435771596607743	1	213.48737829505	-0.126885528524604	ENSG00000182459
PDPR	0.959287505567175	0.999965020740444	0.0026119945665222	1	213.48737829505	-0.0147131647821081	PDPR
ENSG00000245651	0.559563617069332	0.905231335152189	0.341531452968567	1	213.48737829505	-0.383026203239989	ENSG00000245651
KNTC1	0.233071434193657	0.774244147835093	1.43011989170259	1	213.48737829505	-0.392422207475255	KNTC1
MRPL49	0.319210873024352	0.82495882815352	0.996822546516355	1	213.48737829505	-0.202899562045936	MRPL49
COL6A2	0.521030187572811	0.899362476754473	0.413218546115521	1	213.48737829505	-0.120852783180399	COL6A2
ENSG00000250764	0.667947532653999	0.937549353667344	0.184523481092033	1	213.48737829505	0.112300328053125	ENSG00000250764
ENSG00000276831	0.0234761937414327	0.389929930294344	5.20742801793576	1	213.48737829505	-0.71541391414914	ENSG00000276831
ENSG00000233607	0.872799656394322	0.984822893664905	0.0256947349556008	1	213.48737829505	0.0250169038780445	ENSG00000233607
USHBP1	0.0147888462305056	0.323089658639424	6.03919076515019	1	213.48737829505	1.04910502520256	USHBP1
LINC00894	0.593950185040051	0.914949596666622	0.285073963568074	1	213.48737829505	-0.158329105223203	LINC00894
ARMCX5	0.705504201732596	0.949585254524755	0.143191941781872	1	213.48737829505	0.175470329248137	ARMCX5
ENSG00000270147	0.359155748705844	0.841868759776995	0.844479915353885	1	213.48737829505	-0.837154134157764	ENSG00000270147
ENSG00000189090	0.0054961361638359	0.197942527682707	7.86804254059319	1	213.48737829505	-0.615115021202541	ENSG00000189090
PIP5K1C	0.901581196944583	0.991510828792535	0.0153292309269156	1	213.48737829505	-0.0400080201929703	PIP5K1C
PGBD4	0.116632602980004	0.653699681571286	2.48205236141538	1	213.48737829505	-0.574457269753565	PGBD4
ENSG00000268475	0.163055928905995	0.699743127616452	1.95914762688314	1	213.48737829505	0.115535030346902	ENSG00000268475
SLCO5A1	0.109549466370353	0.6449456538445	2.58219844204305	1	213.48737829505	1.80364886980482	SLCO5A1
ENSG00000254343	0.602608911398604	0.91849566947933	0.271887504876974	1	213.48737829505	43.6902105043733	ENSG00000254343
SLC7A4	0.622275226065225	0.924376294190854	0.243390294880954	1	213.48737829505	0.106361962769957	SLC7A4
ENSG00000224310	0.602177390123273	0.91849566947933	0.272535247920901	1	213.48737829505	-0.136018447891867	ENSG00000224310
ENSG00000257762	0.676614655171211	0.940305553395012	0.174440806085268	1	213.48737829505	0.0993245811970736	ENSG00000257762
ANGEL2	0.15965313403401	0.696025981747543	1.99137191389723	1	213.48737829505	-0.438739579242722	ANGEL2
TRAPPC6B	0.903397520830789	0.991734951725658	0.0147658680913082	1	213.48737829505	0.0440401379065768	TRAPPC6B
RAMP1	0.680040325385897	0.941502087887257	0.17054730585821	1	213.48737829505	-0.131678131904012	RAMP1
ZNF860	0.152558353802354	0.688304058670809	2.06116313513617	1	213.48737829505	-0.281985041073949	ZNF860
ZNF3	0.245467694610519	0.780227522556507	1.35636796086761	1	213.48737829505	-0.290322202381891	ZNF3
RPL5	0.38735503131019	0.858363646902721	0.750295746121902	1	213.48737829505	0.267236185047416	RPL5
ENSG00000243818	0.782129895739536	0.966257760635355	0.0766699343391881	1	213.48737829505	-0.173512889165522	ENSG00000243818
ENSG00000227227	0.896335022831606	0.990183886446433	0.0170166159513101	1	213.48737829505	-0.0545797695460424	ENSG00000227227
CLEC16A	0.996089160284607	0.999965020740444	2.40813346380977e-05	1	213.48737829505	-0.0015501205656114	CLEC16A
ENSG00000267399	0.547658872315877	0.903281622618566	0.362683264517756	1	213.48737829505	0.321299118544191	ENSG00000267399
THAP10	0.677278501689328	0.940305553395012	0.173682270673843	1	213.48737829505	0.181654886587185	THAP10
ZFHX2	0.748579714937215	0.95845079658012	0.102994085419052	1	213.48737829505	0.0830932180296748	ZFHX2
ENSG00000227471	0.0421188974135005	0.477121720110905	4.1804936732631	1	213.48737829505	32.0614982771713	ENSG00000227471
ENSG00000169562	0.110324253262249	0.64674370868885	2.57089931459766	1	213.48737829505	-1.09462145289171	ENSG00000169562
ENSG00000227078	0.0061602600626277	0.210403248617919	7.65438266675742	1	213.48737829505	0.655921941592862	ENSG00000227078
SMOC1	0.531774590495322	0.900525980398837	0.392275936205128	1	213.48737829505	-0.0951342833323569	SMOC1
ENSG00000260955	0.0280496177445972	0.41901636363849	4.89150391205962	1	213.48737829505	-0.713101331854152	ENSG00000260955
NT5C2	0.0529457554386184	0.509497844994641	3.78760701704558	1	213.48737829505	0.600664733126633	NT5C2
ENSG00000183921	0.806175127231254	0.972677194573213	0.0603528489337502	1	213.48737829505	0.0513213931125654	ENSG00000183921
UCK1	0.432697671326075	0.872589969156467	0.617907170767236	1	213.48737829505	-0.194600387132481	UCK1
PPP1R12B	0.15902828429773	0.695270894390614	1.99737477572219	1	213.48737829505	1.04005549070485	PPP1R12B
ENSG00000232682	0.906372447725724	0.992601725754715	0.0138662553379992	1	213.48737829505	0.0368305482661008	ENSG00000232682
GALNT3	0.259919278026422	0.789854948889817	1.27595928506463	1	213.48737829505	-0.234078664984314	GALNT3
ENSG00000254987	0.447433420493717	0.873791849802684	0.579282865296507	1	213.48737829505	-0.0812955317263345	ENSG00000254987
ENSG00000254966	0.276355889298994	0.806862990498011	1.19101079888856	1	213.48737829505	-0.211984331664791	ENSG00000254966
ENSG00000276289	0.588035232973523	0.912780639614818	0.294313720074565	1	213.48737829505	-0.251688779700472	ENSG00000276289
ENSG00000227719	0.002828120693502	0.153541627203191	9.12565237753133	1	213.48737829505	33.3794218161439	ENSG00000227719
RAB6B	0.440608076683081	0.873791849802684	0.596925305876872	1	213.48737829505	0.456689254245842	RAB6B
ENSG00000249835	0.426766305438621	0.871382629047314	0.634027693229842	1	213.48737829505	-0.340261457744837	ENSG00000249835
RBX1	0.001863581173372	0.115876521677621	9.92571268853607	1	213.48737829505	-0.277219658942738	RBX1
ACAA2	0.557301933338881	0.904993652910794	0.345484002101791	1	213.48737829505	0.0564425517305771	ACAA2
ENSG00000231274	0.981221533329773	0.999965020740444	0.0005553132488961	1	213.48737829505	-0.0050076958923321	ENSG00000231274
CACNB3	0.458814779434176	0.875182747894163	0.550780257615219	1	213.48737829505	0.0819528550285696	CACNB3
COL6A1	0.271853088906465	0.80453802231525	1.21363898446101	1	213.48737829505	0.904285359872913	COL6A1
FZR1	0.417440517609223	0.871333786274418	0.660069271169464	1	213.48737829505	-0.246009978201661	FZR1
FMN1	0.210343327701809	0.752704234643708	1.57854592692898	1	213.48737829505	0.25628125941246	FMN1
IGFLR1	0.530304738316294	0.900398854603163	0.395095976859574	1	213.48737829505	-0.270965625285863	IGFLR1
ENSG00000277991	0.678959807555422	0.941446809848166	0.171769822339289	1	213.48737829505	0.20206774881241	ENSG00000277991
ENSG00000266717	0.435386464448621	0.872589969156467	0.61070979687182	1	213.48737829505	-0.309475508462903	ENSG00000266717
NARF	0.351621466184643	0.841598091086838	0.871404086081623	1	213.48737829505	-0.177171466094561	NARF
PPP1R26	0.559377280937229	0.905231335152189	0.341855941873139	1	213.48737829505	-0.0989523609700245	PPP1R26
MNS1	0.224960252022892	0.76520071284182	1.48100945284374	1	213.48737829505	-0.2211221036236	MNS1
PYGL	0.207958272823743	0.750809708162345	1.59522944568049	1	213.48737829505	-0.58822542582093	PYGL
TDRD1	0.177765432837063	0.711945998388142	1.82824647900699	1	213.48737829505	0.356348966019654	TDRD1
ENSG00000245059	0.239794579964063	0.775302600084895	1.38954204067862	1	213.48737829505	0.400726670026238	ENSG00000245059
TET2-AS1	0.918279818316051	0.995899613393561	0.0105518655950825	1	213.48737829505	0.035991816767742	TET2-AS1
ENSG00000236846	0.236355349290918	0.775302600084895	1.41012402152245	1	213.48737829505	-0.303366828954205	ENSG00000236846
ENSG00000259407	0.597184030030751	0.916330407625543	0.280102325953699	1	213.48737829505	-0.204781875015203	ENSG00000259407
ZNF559	0.479898996903376	0.883204556782965	0.500849458103965	1	213.48737829505	-0.164641101035514	ZNF559
GSS	0.739712257163645	0.954827301431072	0.110667188358151	1	213.48737829505	-0.169591974172562	GSS
ENSG00000272682	0.0833775970331396	0.592934524355905	3.02606819006843	1	213.48737829505	0.315272868621039	ENSG00000272682
ENSG00000279345	0.436849221035934	0.872589969156467	0.606822773621159	1	213.48737829505	0.326910560945677	ENSG00000279345
HCFC1R1	0.911300604478844	0.993839297105138	0.0124390142456232	1	213.48737829505	-0.0223318983923644	HCFC1R1
GAS8	0.276232512202971	0.806862990498011	1.19162459968892	1	213.48737829505	-0.610760209680885	GAS8
VIP	0.355516007002012	0.841598091086838	0.857388719003366	1	213.48737829505	0.350404217094101	VIP
R3HDM1	0.503341194673644	0.892550387448577	0.449407062675857	1	213.48737829505	0.357554709673855	R3HDM1
UTS2	0.0522450269194859	0.508920052977713	3.81033124319785	1	213.48737829505	33.2396344855802	UTS2
ENSG00000254040	0.0060542280200898	0.20853781590292	7.68685686760521	1	213.48737829505	-0.955360530788481	ENSG00000254040
ENSG00000244158	0.402053548687611	0.868417299831435	0.704983283607754	1	213.48737829505	-0.469528733959195	ENSG00000244158
NDST2	0.128158250121298	0.660378901182271	2.33274821929465	1	213.48737829505	2.03661261168263	NDST2
CDHR2	0.558252599956342	0.905073220754395	0.343818878658307	1	213.48737829505	-0.17618739947726	CDHR2
ENSG00000267580	0.339891467370611	0.836788637942875	0.914930571985724	1	213.48737829505	-0.232007669159677	ENSG00000267580
SUPT6H	0.111226796076276	0.648165183355158	2.5578473231225	1	213.48737829505	0.32799538004867	SUPT6H
CLTRN	0.737247949491247	0.95478268074596	0.112853982792704	1	213.48737829505	-0.179816646139495	CLTRN
LLGL2	0.0631919586068598	0.540848822194006	3.48783045605562	1	213.48737829505	-0.645233942186464	LLGL2
SSR4	0.438017669252661	0.873274470762704	0.603732137859046	1	213.48737829505	0.152828373630265	SSR4
GOLM1	0.951300008411045	0.999965020740444	0.0037388534245555	1	213.48737829505	-0.0182105686321654	GOLM1
ENSG00000264230	0.86334760382608	0.982818119883213	0.029694886475403	1	213.48737829505	-0.0541833684945607	ENSG00000264230
ENSG00000197406	0.698084801227614	0.947724386655732	0.150877994700615	1	213.48737829505	0.183438386571861	ENSG00000197406
ENSG00000231106	0.543635770528085	0.903281622618566	0.370027744810485	1	213.48737829505	0.634522768051413	ENSG00000231106
KRTAP5-10	0.851426970135221	0.982259944137922	0.0351657022791327	1	213.48737829505	0.0458328620403506	KRTAP5-10
KCTD21	0.157292287736449	0.692034681911647	2.01419508613586	1	213.48737829505	-0.532404287127211	KCTD21
SLC6A3	0.358996467365487	0.841868759776995	0.845041044943859	1	213.48737829505	-0.257671489454879	SLC6A3
FAM13A	0.0527796928430801	0.50924703638383	3.79296321361769	1	213.48737829505	-0.458067743596918	FAM13A
ENSG00000228253	0.120444222940079	0.657460925913098	2.43091998043945	1	213.48737829505	-0.394430454637625	ENSG00000228253
ADPRH	0.850379674861967	0.981830207049804	0.0356692025210336	1	213.48737829505	-0.139214663811265	ADPRH
ENSG00000254721	0.782719616586299	0.966443518442859	0.0762446970484596	1	213.48737829505	-0.118853736853014	ENSG00000254721
ENSG00000272223	0.173934138585729	0.708097850146154	1.86110157941499	1	213.48737829505	0.451296781035488	ENSG00000272223
IL20	0.104822645954975	0.639633148679496	2.65310381872319	1	213.48737829505	-0.579153516117831	IL20
NSA2	0.604216183111733	0.919540365017444	0.269483498907716	1	213.48737829505	0.124616788228678	NSA2
ENSG00000232930	0.51190383087179	0.896157287653293	0.431617713810962	1	213.48737829505	-0.258693659915144	ENSG00000232930
ENSG00000266604	0.570143710900638	0.908827609858828	0.323442840112332	1	213.48737829505	0.0756230678777522	ENSG00000266604
ERBB3	0.55107352930299	0.903281622618566	0.356528082519461	1	213.48737829505	-0.299268131508473	ERBB3
FOXP4	0.262562880779478	0.790950293031347	1.26184966001483	1	213.48737829505	1.36540017122288	FOXP4
ENSG00000269937	0.380391654635768	0.856897855334889	0.772634164570969	1	213.48737829505	-0.173762811911487	ENSG00000269937
CLDN7	0.175274484843788	0.709350325263331	1.84951287373579	1	213.48737829505	34.5354106857845	CLDN7
FDXR	0.147002716642153	0.684529274016637	2.11844939813465	1	213.48737829505	-0.46408956571622	FDXR
TMEM43	0.408980281371199	0.870518629698188	0.684456094531581	1	213.48737829505	-0.365182828159107	TMEM43
ENSG00000255135	0.0442155621885363	0.484877997657514	4.09659738724974	1	213.48737829505	1.00854864829527	ENSG00000255135
ENSG00000211778	0.780764768724114	0.966252564326747	0.0776591925975983	1	213.48737829505	-0.0662075240909103	ENSG00000211778
RALGAPB	0.558979474112463	0.905231335152189	0.342549382077214	1	213.48737829505	0.172772810783735	RALGAPB
TRUB1	0.850955008329534	0.982182720228044	0.0353921450275428	1	213.48737829505	0.0421175349863734	TRUB1
ENSG00000228079	0.175344435063068	0.709350325263331	1.84891090232599	1	213.48737829505	35.5015300500689	ENSG00000228079
COMMD9	0.666685685214502	0.936788728846305	0.186019409110626	1	213.48737829505	0.182238521406149	COMMD9
ZNF808	0.848109341709538	0.980822106766918	0.0367734306755455	1	213.48737829505	0.0311917268217189	ZNF808
OSER1	0.482539970150635	0.883583761098885	0.494846100592505	1	213.48737829505	-0.51708938278465	OSER1
ENSG00000263923	0.739500766957106	0.95478268074596	0.110853929080972	1	213.48737829505	-0.15240106964725	ENSG00000263923
ENSG00000235774	0.0653282456171353	0.54440204680946	3.43191493405797	1	213.48737829505	-0.453737093367244	ENSG00000235774
PJA2	0.545001345945679	0.903281622618566	0.367523488470468	1	213.48737829505	-0.242952730950227	PJA2
ENSG00000211895	0.314075441807739	0.823697263412857	1.01825570164731	1	213.48737829505	0.304227329707173	ENSG00000211895
MTA2	0.982096932137369	0.999965020740444	0.000504737230303	1	213.48737829505	-0.049763225601118	MTA2
AIG1	0.81750418256545	0.974175745808951	0.0533799667418102	1	213.48737829505	0.0701705557557061	AIG1
SRPK2	0.331392585183521	0.832501563772715	0.94775727401015	1	213.48737829505	-0.432664304771429	SRPK2
LPP-AS1	0.998615986932026	0.999965020740444	3.01590624632296e-06	1	213.48737829505	0.0003093078678216	LPP-AS1
ENSG00000248187	0.184337911810098	0.719538383611716	1.77375727734997	1	213.48737829505	-0.557824368554377	ENSG00000248187
ENSG00000272360	0.690545522753235	0.944408268410252	0.158926181470698	1	213.48737829505	-0.0669026031441738	ENSG00000272360
FASTKD5	0.663876034092611	0.935278975362815	0.189376062126776	1	213.48737829505	-0.0790166415000724	FASTKD5
NPEPL1	0.554564356430621	0.904073313932941	0.350309293136442	1	213.48737829505	-0.145499767576296	NPEPL1
C11orf24	0.335546801572	0.833140949295666	0.931572082156496	1	213.48737829505	-0.175069040766778	C11orf24
AK7	0.106760214481285	0.641714590968522	2.62362004205157	1	213.48737829505	0.691016890648203	AK7
SARAF	0.0519933357749945	0.508920052977713	3.81857286274767	1	213.48737829505	31.1102600654018	SARAF
MEX3B	0.118548528142553	0.657460925913098	2.45612167837346	1	213.48737829505	0.387197310559831	MEX3B
FAM170B	0.607334887163419	0.919617547840435	0.26485742430833	1	213.48737829505	-0.22788354114999	FAM170B
PTPN20	0.712534835525078	0.950785902292414	0.136119939607674	1	213.48737829505	0.307065729105953	PTPN20
NTRK1	0.950781599239569	0.999965020740444	0.0038189793617429	1	213.48737829505	0.0164452812650044	NTRK1
TBCK	0.531764113682869	0.900525980398837	0.392295987081001	1	213.48737829505	0.128411082517847	TBCK
ENSG00000254395	0.0415465442820607	0.475283545940891	4.20416588020112	1	213.48737829505	-0.789783292766286	ENSG00000254395
FDX1	0.542628335050587	0.903281622618566	0.371882706910544	1	213.48737829505	0.154111888022716	FDX1
SDF4	0.202699558066204	0.743640587459219	1.63283152409005	1	213.48737829505	1.72483391691307	SDF4
ENSG00000261433	0.0840395839688444	0.593759170715885	3.01304962564453	1	213.48737829505	-0.253969783886105	ENSG00000261433
PLAC8L1	0.986182420951758	0.999965020740444	0.0003006385422766	1	213.48737829505	0.0063152502165139	PLAC8L1
ENSG00000261141	0.824522179070978	0.975349406949815	0.0492862412862829	1	213.48737829505	-0.108361733622539	ENSG00000261141
ENSG00000205464	0.789966441500102	0.969522545250675	0.0711227454192524	1	213.48737829505	-0.0675911460284836	ENSG00000205464
KBTBD11	0.601102983663995	0.918025834507715	0.274152273359718	1	213.48737829505	0.113715594777934	KBTBD11
ENSG00000267517	0.0545738619597812	0.510971487461272	3.73602400332862	1	213.48737829505	-0.795487752764514	ENSG00000267517
ENSG00000241962	0.213485884012709	0.756139146150174	1.55690472923615	1	213.48737829505	-1.03225512543609	ENSG00000241962
ENSG00000235056	0.388983954884505	0.85912786904667	0.74515281540969	1	213.48737829505	-0.564536259422146	ENSG00000235056
TSGA13	0.500760388975219	0.892379682121316	0.454871223824086	1	213.48737829505	0.165159766235169	TSGA13
ENSG00000130055	0.991044356662609	0.999965020740444	0.0001262841839211	1	213.48737829505	-0.0052084298822773	ENSG00000130055
AVPR2	0.0127093999388909	0.307179018456582	6.31524536873152	1	213.48737829505	-1.26587776199277	AVPR2
ENSG00000258185	0.177884034357329	0.711945998388142	1.82724256153756	1	213.48737829505	-0.625239103300402	ENSG00000258185
SLC1A3	0.487853270662081	0.88683971615858	0.482931138980637	1	213.48737829505	0.203324827148158	SLC1A3
SOCS1	0.58491372289619	0.912780639614818	0.299266939748053	1	213.48737829505	0.279187427197972	SOCS1
PSCA	0.220910232016711	0.763370649977625	1.50725586391705	1	213.48737829505	-0.326377086291032	PSCA
PROS1	0.546306705908518	0.903281622618566	0.36514052388259	1	213.48737829505	0.135800209717896	PROS1
ENSG00000165204	0.354586821288394	0.841598091086838	0.860713388122125	1	213.48737829505	-0.193139872086742	ENSG00000165204
ENSG00000172365	0.439181737353305	0.873791849802684	0.600665660658965	1	213.48737829505	-0.241167912562424	ENSG00000172365
RBM26-AS1	0.371469722048813	0.850474422326283	0.802117515790804	1	213.48737829505	38.2530017149678	RBM26-AS1
ENSG00000258926	0.839480003043815	0.979061507802172	0.041130178511668	1	213.48737829505	-0.0452488093946766	ENSG00000258926
ZMYND8	0.558135466984764	0.905073220754395	0.34402374858606	1	213.48737829505	-0.174051480833621	ZMYND8
AP1B1	0.0651114404729874	0.54440204680946	3.43749937252197	1	213.48737829505	-0.51174788126633	AP1B1
ENSG00000117152	0.830253603516467	0.975782708494716	0.0460699365674037	1	213.48737829505	0.0835110946208838	ENSG00000117152
ENSG00000248265	0.305675376907278	0.823697263412857	1.05432374395999	1	213.48737829505	0.213425903208473	ENSG00000248265
TRAPPC5	0.835147546305117	0.977803544314009	0.0434133496037073	1	213.48737829505	-0.0558093054354839	TRAPPC5
DPY19L3	0.0508077739565108	0.504635877889491	3.85797455083859	1	213.48737829505	-0.555487107331807	DPY19L3
DOCK5	0.42870067807579	0.871382629047314	0.628733202850077	1	213.48737829505	-0.301744839480152	DOCK5
ENSG00000166292	0.680851323554179	0.941502087887257	0.169633086472312	1	213.48737829505	-0.401694752259953	ENSG00000166292
ENSG00000249593	0.407945951703593	0.869600376753798	0.687488764986938	1	213.48737829505	0.432373041729883	ENSG00000249593
ENSG00000267375	0.5603004035431	0.905294381076305	0.340250425085117	1	213.48737829505	-0.134995677312448	ENSG00000267375
ZNF460	0.232698612708769	0.774244147835093	1.4324116491782	1	213.48737829505	-0.293363194938485	ZNF460
BRD1	0.594533301110194	0.915005239174246	0.284173342232971	1	213.48737829505	0.233290540095658	BRD1
ENSG00000234810	0.509644680399687	0.895138833874391	0.436261049964452	1	213.48737829505	-0.485683112812944	ENSG00000234810
ZFYVE19	0.79437861631968	0.969670841087942	0.0680976108301935	1	213.48737829505	0.0776398937773312	ZFYVE19
ENSG00000272137	0.030734013777996	0.428574366869221	4.73032787610607	1	213.48737829505	-0.686317046301388	ENSG00000272137
ENSG00000261399	0.306631420438699	0.823697263412857	1.05015380186476	1	213.48737829505	0.67271672037212	ENSG00000261399
ENSG00000263272	0.253026444608959	0.78378662796963	1.31360266199631	1	213.48737829505	-0.369698190317799	ENSG00000263272
TNFAIP8L3	0.397873091582166	0.86563071262736	0.717623830663447	1	213.48737829505	0.348343123854937	TNFAIP8L3
ENSG00000285159	7.951514399814971e-09	2.95294317520489e-05	36.1123248418498	1	213.48737829505	0.540503112643453	ENSG00000285159
ACY3	0.742950626365287	0.956123440086231	0.107829592534208	1	213.48737829505	0.117804025836159	ACY3
ENSG00000211765	0.794653280142301	0.969670841087942	0.0679116151462752	1	213.48737829505	-0.04962556080047	ENSG00000211765
ENSG00000261054	0.414601510336261	0.871333786274418	0.668170435303239	1	213.48737829505	-0.268901081855873	ENSG00000261054
ENSG00000260500	0.15194107685552	0.688304058670809	2.06740987599227	1	213.48737829505	0.310718142818945	ENSG00000260500
SERPINH1	0.0047960261172984	0.18879627466983	8.12415173504669	1	213.48737829505	1.21241843555778	SERPINH1
ENSG00000160870	0.788768196520066	0.969414570004524	0.0719564654525482	1	213.48737829505	0.0854261354132814	ENSG00000160870
ZNF252P-AS1	0.0454547200511941	0.48773316869091	4.04897385754486	1	213.48737829505	-0.905569603722143	ZNF252P-AS1
ENSG00000205177	0.750455034942445	0.959714041431639	0.101410315591841	1	213.48737829505	0.169543163652228	ENSG00000205177
HDGFL3	0.138682948097888	0.674931378710092	2.20899915263257	1	213.48737829505	-0.574421655586739	HDGFL3
ENSG00000118094	0.208642752800473	0.750809708162345	1.59041828032737	1	213.48737829505	0.441330082151406	ENSG00000118094
SLC2A11	0.876390346412003	0.986055367642042	0.0242528823509233	1	213.48737829505	0.093346436120735	SLC2A11
DZIP1	0.205098803579385	0.747508373616182	1.61553400439223	1	213.48737829505	-0.301196193480223	DZIP1
ENSG00000226332	0.430768795587555	0.871722667009586	0.623112550553853	1	213.48737829505	-0.212543954941922	ENSG00000226332
EBF3	0.555128599425106	0.904073313932941	0.349311054391746	1	213.48737829505	-1.47767443498698	EBF3
ENSG00000205927	0.390816323698336	0.859905492452169	0.739404357304488	1	213.48737829505	0.233038676102627	ENSG00000205927
PSD	0.138677911076991	0.674931378710092	2.20905581929719	1	213.48737829505	-0.961150669908295	PSD
ENSG00000281357	0.0335084876038008	0.435311155924376	4.57859472740427	1	213.48737829505	-0.413441976087731	ENSG00000281357
TARM1	0.187552784049157	0.723740532299306	1.74792338130097	1	213.48737829505	0.936134083581645	TARM1
ENSG00000277728	0.926572557296522	0.999231448907826	0.008513169537179	1	213.48737829505	0.0131265403739552	ENSG00000277728
ENSG00000271130	0.0576398392727253	0.522204023298975	3.64320104310677	1	213.48737829505	-0.550768499536779	ENSG00000271130
SATB2-AS1	0.577319420749593	0.911062643373815	0.311543549478913	1	213.48737829505	0.136534526887995	SATB2-AS1
NAALAD2	0.792230929087637	0.969670841087942	0.0695613512890518	1	213.48737829505	-0.0877972779613892	NAALAD2
ENSG00000257568	0.409146034779466	0.870518629698188	0.683971153233623	1	213.48737829505	-0.106694788938994	ENSG00000257568
IER3	0.406368910173638	0.869408587669569	0.692134512644917	1	213.48737829505	-0.170767407223578	IER3
LY86-AS1	0.453267275385404	0.873896158162816	0.564532368738726	1	213.48737829505	0.561267934064903	LY86-AS1
ENSG00000267092	0.503904740223631	0.892599704194526	0.448220275581458	1	213.48737829505	-0.125831221763464	ENSG00000267092
IDH3B	0.636346700955732	0.928189327468027	0.224193770978444	1	213.48737829505	-0.0936078088602582	IDH3B
CHCHD4	0.10759487447804	0.642698074948794	2.6111007103125	1	213.48737829505	-0.335969415246893	CHCHD4
ACTRT3	0.150908087948033	0.687635080463955	2.07792851365234	1	213.48737829505	-0.272784219569144	ACTRT3
ENSG00000272485	0.816871088915917	0.974175745808951	0.0537577191502998	1	213.48737829505	-0.117042063958024	ENSG00000272485
MRPL41	0.0340931815958569	0.4405468847422	4.54830757134166	1	213.48737829505	0.516599287228844	MRPL41
ENSG00000196862	0.261081242831879	0.790824446650215	1.26973564704105	1	213.48737829505	-0.528248460173775	ENSG00000196862
ATXN7L1	0.615011458315492	0.922897763870711	0.253685132328125	1	213.48737829505	-0.218289388751056	ATXN7L1
LTBR	0.334411275791016	0.833140949295666	0.93596938475189	1	213.48737829505	-0.250515379915126	LTBR
SLC9A9	0.19779492626635	0.74020477808009	1.66895803812342	1	213.48737829505	-0.195354339669914	SLC9A9
ENSG00000265927	0.250835492299968	0.78378662796963	1.3258346936178	1	213.48737829505	0.443997624025372	ENSG00000265927
GRK5	0.576329492874811	0.910685721256353	0.313167681496779	1	213.48737829505	-0.153471280972241	GRK5
ABCG1	0.396724217385429	0.86563071262736	0.721131573097268	1	213.48737829505	0.499497929082725	ABCG1
CHD2	0.792248972087523	0.969670841087942	0.0695489848705119	1	213.48737829505	-0.115917559888639	CHD2
ENSG00000275718	0.186493857853635	0.723428691001319	1.75637510293991	1	213.48737829505	0.666577121300292	ENSG00000275718
KCNC1	0.0287643592775491	0.419792015586195	4.84705751400472	1	213.48737829505	-0.746360889317282	KCNC1
CPB2	0.0034746605434247	0.163084873893	8.73366263030154	1	213.48737829505	0.4911462063018	CPB2
ENSG00000179055	0.264888166100155	0.794992330189202	1.24958465230201	1	213.48737829505	0.128190092883705	ENSG00000179055
RHOBTB2	0.305742355927979	0.823697263412857	1.05403105108364	1	213.48737829505	-0.344031119766179	RHOBTB2
MIPEP	0.119506453542679	0.657460925913098	2.44333118550774	1	213.48737829505	-0.465387144070169	MIPEP
S100A2	0.0550099536991993	0.512416662178841	3.72248607297779	1	213.48737829505	-0.89071307958473	S100A2
ZSCAN2	0.883642951649795	0.987632888808152	0.0214704203700649	1	213.48737829505	-0.0459817527777399	ZSCAN2
PRMT1	0.885710915747801	0.988256052984221	0.0207087651730828	1	213.48737829505	0.0525370649564373	PRMT1
ENSG00000263756	0.180305299857832	0.715660156825918	1.80691587203318	1	213.48737829505	-0.278340583544436	ENSG00000263756
ADGRA2	0.963186721073555	0.999965020740444	0.0021352883794463	1	213.48737829505	0.0521927441243571	ADGRA2
CAPRIN1	0.987880779707311	0.999965020740444	0.0002312703790495	1	213.48737829505	0.0031180514990724	CAPRIN1
ENSG00000248165	0.345443532327578	0.840119013151681	0.894078049995283	1	213.48737829505	0.359611693008621	ENSG00000248165
HKDC1	0.877470565979762	0.986340909688314	0.0238274608649148	1	213.48737829505	-0.052416155114472	HKDC1
ENSG00000206249	0.822654920154188	0.974884271725316	0.0503586920789065	1	213.48737829505	0.141121718523312	ENSG00000206249
ZCWPW2	0.162838495058766	0.699734230095999	1.96118353897485	1	213.48737829505	-41.1299090121453	ZCWPW2
ENSG00000262098	0.934738647241043	0.999965020740444	0.0067208811489389	1	213.48737829505	0.009158946963644	ENSG00000262098
ARHGAP25	0.375144079802156	0.85299531865488	0.789855548311043	1	213.48737829505	0.221024918075834	ARHGAP25
PLEKHB2	0.799903485164085	0.970853829591045	0.0644084203029845	1	213.48737829505	-0.0392847927876454	PLEKHB2
PHOSPHO1	0.76502296997822	0.962961566350813	0.089564270822997	1	213.48737829505	-0.141039597553708	PHOSPHO1
EIF1	0.730450257935167	0.95478268074596	0.119010082369209	1	213.48737829505	-0.11719857754788	EIF1
ENSG00000168802	0.444075526829732	0.873791849802684	0.587909939349255	1	213.48737829505	-0.389964147980194	ENSG00000168802
ENSG00000259553	0.546564122541881	0.903281622618566	0.364671853758035	1	213.48737829505	0.137849963771332	ENSG00000259553
ENSG00000256237	0.0411141736459354	0.475283545940891	4.22227853193134	1	213.48737829505	0.95622134484027	ENSG00000256237
MAP1B	0.0082780579080708	0.240891485124863	7.10425990219385	1	213.48737829505	-0.77667680806049	MAP1B
SOAT1	0.196732225628562	0.738507193729509	1.67692518049476	1	213.48737829505	1.25853791391512	SOAT1
OVGP1	0.663414883496571	0.935278975362815	0.189930405021924	1	213.48737829505	0.220628209948855	OVGP1
ENSG00000177511	0.578082095002043	0.911551413423415	0.310296040204114	1	213.48737829505	-0.260064377552681	ENSG00000177511
METTL5	0.11489478850229	0.651488375958036	2.50598542673921	1	213.48737829505	-0.322199925881095	METTL5
OTOGL	0.450490181623794	0.873791849802684	0.571516746294642	1	213.48737829505	-1.04978244689775	OTOGL
TRIM23	0.286292064242314	0.812562338653629	1.14268877697273	1	213.48737829505	33.212285303071	TRIM23
APOBEC3H	0.0218036084835636	0.379379771992104	5.33937741919309	1	213.48737829505	1.53797339498757	APOBEC3H
TFB2M	0.0069630273630399	0.22414169940759	7.42573485144479	1	213.48737829505	-0.48614882670871	TFB2M
ENSG00000259607	0.508332979098041	0.894346414253507	0.438973456258858	1	213.48737829505	-0.269813180074206	ENSG00000259607
CMTR2	0.555894831626436	0.904224425473424	0.347958540706333	1	213.48737829505	-0.276541123658612	CMTR2
TMEM214	0.101882046898592	0.634522953198651	2.69901878442879	1	213.48737829505	-0.595558230317921	TMEM214
FCHSD2	0.484791046757121	0.885254735230436	0.489771683028827	1	213.48737829505	-0.210277894680949	FCHSD2
FARP2	0.121088355215525	0.657460925913098	2.42245724897862	1	213.48737829505	-0.281126094488808	FARP2
ENSG00000267379	0.282874917719732	0.809883914368773	1.15906358353397	1	213.48737829505	-0.0755282967291421	ENSG00000267379
ENSG00000263982	0.11991861244853	0.657460925913098	2.43786301833103	1	213.48737829505	0.661971901381344	ENSG00000263982
CTNNBIP1	0.914848062272896	0.995040907714604	0.0114601838264011	1	213.48737829505	0.0212839275487531	CTNNBIP1
MRPL44	0.918281045586805	0.995899613393561	0.0105515475401089	1	213.48737829505	0.0421771601964082	MRPL44
ENSG00000236780	0.141862735199426	0.679435689126371	2.17368303824513	1	213.48737829505	1.0195554676377	ENSG00000236780
ENSG00000211859	0.59051169562313	0.91345101584269	0.2904220786985	1	213.48737829505	-0.22276579095268	ENSG00000211859
G6PD	0.0778807054164501	0.581706500928824	3.138711900729	1	213.48737829505	-1.9532470156834	G6PD
STAMBP	0.992440924503443	0.999965020740444	8.99678759688159e-05	1	213.48737829505	-0.002844834303475	STAMBP
UBA6-AS1	0.382627771492582	0.856897855334889	0.765397656688869	1	213.48737829505	0.357252892967489	UBA6-AS1
GNL3L	0.315402263901578	0.823697263412857	1.01267413782386	1	213.48737829505	0.494788262354052	GNL3L
SNHG22	0.0308211985750724	0.428574366869221	4.72534407704374	1	213.48737829505	-0.409190955367677	SNHG22
ENSG00000267751	0.662723788120302	0.935278975362815	0.190762968243348	1	213.48737829505	-0.251969831651262	ENSG00000267751
C19orf54	0.953391438306506	0.999965020740444	0.0034242568728509	1	213.48737829505	-0.0175627237831581	C19orf54
PLLP	0.0649241907031282	0.54440204680946	3.44233863923404	1	213.48737829505	0.503579133372832	PLLP
FCGR2B	0.741490685647051	0.955397819119409	0.109103792141821	1	213.48737829505	41.6371820757236	FCGR2B
ENSG00000120669	0.588147174990721	0.912780639614818	0.294137084969413	1	213.48737829505	0.249734526772421	ENSG00000120669
ENSG00000255101	0.240945613843492	0.775468871205269	1.38273407334986	1	213.48737829505	35.2490608951573	ENSG00000255101
ABI2	0.817387573935779	0.974175745808951	0.0534494389828315	1	213.48737829505	-0.0535819856982992	ABI2
SLC30A9	0.663657569252612	0.935278975362815	0.18963855554222	1	213.48737829505	-0.162265362980873	SLC30A9
PPP1R2	0.799401826608787	0.970568806505161	0.0647388808108047	1	213.48737829505	-0.0873505844894118	PPP1R2
CLEC18C	0.0198904295443804	0.369818541144769	5.50392282399465	1	213.48737829505	-0.923818964657759	CLEC18C
ENSG00000260495	0.235150706065654	0.775302600084895	1.41741966407058	1	213.48737829505	-0.698566812749833	ENSG00000260495
C10orf143	0.82873285078073	0.97568942620471	0.0469122602557113	1	213.48737829505	0.168652212038902	C10orf143
ENSG00000253722	0.68214168519487	0.941866937862447	0.168184414009093	1	213.48737829505	-0.130253957456784	ENSG00000253722
TMEM109	0.0157170984774579	0.331963629994721	5.92872982174651	1	213.48737829505	-0.863416541810202	TMEM109
TBKBP1	0.945463465162428	0.999965020740444	0.0046902289027825	1	213.48737829505	0.029340488381977	TBKBP1
RRBP1	0.103158878769592	0.638340653817176	2.67890505473762	1	213.48737829505	1.26450742728824	RRBP1
TPH1	0.78875828478437	0.969414570004524	0.0719633836031746	1	213.48737829505	-0.102766579867387	TPH1
CANT1	0.302111810734978	0.821324149139374	1.07001752316109	1	213.48737829505	-0.432519926903858	CANT1
CD22	0.610188904430248	0.919954474238527	0.260668300420946	1	213.48737829505	0.300487181104794	CD22
ZNF449	0.999521116653563	0.999965020740444	3.6107426657447e-07	1	213.48737829505	-0.0005533738125189	ZNF449
FAM166B	0.884221223535873	0.988069257367752	0.0212560212388179	1	213.48737829505	-0.190400894037545	FAM166B
ENSG00000270240	0.697105898553621	0.947562430607556	0.151909349713003	1	213.48737829505	-0.056683882201011	ENSG00000270240
ENSG00000250893	0.768387580598566	0.963447771957903	0.0869422525277759	1	213.48737829505	-0.660274335869382	ENSG00000250893
ZHX2	0.0001068794413228	0.0176715439914566	15.5889988525582	1	213.48737829505	-0.398598252025694	ZHX2
MYBPH	0.0257950381843985	0.405591295308647	5.03990558215252	1	213.48737829505	-0.471395020430383	MYBPH
LAMA1	0.861295274376979	0.982770444468735	0.0306028016861481	1	213.48737829505	-0.14924830556667	LAMA1
DGAT1	0.0766390801077604	0.578971243804732	3.16535054047328	1	213.48737829505	0.491566476323579	DGAT1
ENSG00000257222	0.342572596163348	0.837552033920868	0.904803572806081	1	213.48737829505	-0.264085553647742	ENSG00000257222
CAT	0.319171961452711	0.82495882815352	0.996983235531916	1	213.48737829505	-0.224063832631796	CAT
METTL21A	0.0072567710589882	0.226579439717338	7.34879412688129	1	213.48737829505	1.3687312605873	METTL21A
RNF138	0.599075791680002	0.916750052066773	0.277219916722616	1	213.48737829505	-0.0966832839444478	RNF138
ATP10A	0.0452413375330101	0.486879778924037	4.05707569325086	1	213.48737829505	0.75965771576265	ATP10A
RPS12	0.748377413113065	0.958360443653855	0.103165745070998	1	213.48737829505	-0.209998440023521	RPS12
ENSG00000271848	0.0009695956202764	0.0758473993280756	11.1937469047925	1	213.48737829505	-0.402430306287749	ENSG00000271848
ENSG00000277087	0.651856304591562	0.931549772815866	0.204142625754085	1	213.48737829505	-0.0437792867001552	ENSG00000277087
SERPINI2	0.248435801261593	0.782792316051664	1.33938428227751	1	213.48737829505	-0.471414621721196	SERPINI2
PPP1R7	0.985857191370858	0.999965020740444	0.0003149590949339	1	213.48737829505	0.0141015651761726	PPP1R7
ENSG00000267905	0.99829859761159	0.999965020740444	4.55776318069464e-06	1	213.48737829505	0.0008191806191433	ENSG00000267905
ENSG00000247867	0.151900008554331	0.688304058670809	2.06782650615969	1	213.48737829505	0.854005298212763	ENSG00000247867
ENSG00000231102	0.232660321261714	0.774244147835093	1.43264728162355	1	213.48737829505	-0.410441846565886	ENSG00000231102
ENSG00000254990	0.408084630410648	0.869600376753798	0.687081500018964	1	213.48737829505	-0.292778013148569	ENSG00000254990
URB1-AS1	0.990849575119687	0.999965020740444	0.0001318374248058	1	213.48737829505	0.0012975382175909	URB1-AS1
ENSG00000228570	0.589051160926846	0.912780639614818	0.292713185248966	1	213.48737829505	-0.210318240867834	ENSG00000228570
CKM	0.418476039033967	0.871382629047314	0.65713479200559	1	213.48737829505	-0.585349060935062	CKM
ENSG00000251230	0.0414733024471206	0.475283545940891	4.20722001454538	1	213.48737829505	-0.369070323847253	ENSG00000251230
SNHG8	0.0063115995742789	0.211678310065788	7.60901504887647	1	213.48737829505	-0.728118727904817	SNHG8
ENSG00000197233	0.120540197428502	0.657460925913098	2.4296558546638	1	213.48737829505	-0.29306861072501	ENSG00000197233
CD93	0.195116420265719	0.736291385391175	1.68913668157124	1	213.48737829505	0.121689891102542	CD93
ENSG00000244693	0.0260923732440414	0.405602596902566	5.01957275400193	1	213.48737829505	0.585430340489057	ENSG00000244693
GCSAML	0.965430633902966	0.999965020740444	0.0018827542922781	1	213.48737829505	-0.0126425665800366	GCSAML
PLCH1	0.42032865147169	0.871382629047314	0.651911798431171	1	213.48737829505	-0.296295743639844	PLCH1
LRFN4	0.879557634019635	0.986970361418459	0.0230164258672615	1	213.48737829505	-0.0785062497257467	LRFN4
DIXDC1	0.655756276593594	0.93396335457916	0.199278547395025	1	213.48737829505	-0.198173750584823	DIXDC1
ENSG00000248537	0.0246895808661324	0.400037195548137	5.11771318591754	1	213.48737829505	-2.01167449586771	ENSG00000248537
TOMM20	0.657852921075789	0.934786389461915	0.196692652676573	1	213.48737829505	-0.405686426719345	TOMM20
ENSG00000249870	0.0867652043082708	0.602881433947154	2.96059950589773	1	213.48737829505	-0.565893321558515	ENSG00000249870
LRRK1	0.610268081467372	0.919954474238527	0.260552685217289	1	213.48737829505	-0.180457845320272	LRRK1
NOTCH2	0.31034954330202	0.823697263412857	1.03409633665375	1	213.48737829505	-0.658007200142905	NOTCH2
HSPA1B	0.218179988553684	0.759932464706356	1.52527809942872	1	213.48737829505	0.253019605245695	HSPA1B
BICDL1	0.583770889895691	0.912780639614818	0.301093838534893	1	213.48737829505	-0.196091995981092	BICDL1
ENSG00000276256	0.529705478371583	0.900398854603163	0.396249758356158	1	213.48737829505	-0.214994180445034	ENSG00000276256
CCR8	0.440799867098569	0.873791849802684	0.5964237888192	1	213.48737829505	-0.437387326342269	CCR8
ENSG00000236305	0.457304742654044	0.875182747894163	0.554497459679939	1	213.48737829505	-0.140405193504289	ENSG00000236305
ZNF789	0.334059269437861	0.833140949295666	0.937336596157147	1	213.48737829505	-0.411664255648968	ZNF789
MAEA	0.789334189887996	0.969522545250675	0.0715620072430767	1	213.48737829505	-0.164453560383842	MAEA
ENSG00000259548	0.28243982442989	0.809526199752543	1.16116659638983	1	213.48737829505	-0.252273598305713	ENSG00000259548
ENSG00000250615	0.388998927922987	0.85912786904667	0.745105684927562	1	213.48737829505	-0.614831584806048	ENSG00000250615
ELMOD1	0.224328387933432	0.76520071284182	1.48506664442137	1	213.48737829505	-0.256778302834122	ELMOD1
MAP3K14-AS1	0.252524211195435	0.78378662796963	1.31639502975417	1	213.48737829505	0.376514997014844	MAP3K14-AS1
ENSG00000273248	0.880275967892366	0.987054202592011	0.0227406045841547	1	213.48737829505	-0.122937138521885	ENSG00000273248
ENSG00000263766	0.979383380219707	0.999965020740444	0.0006693746961555	1	213.48737829505	0.0297477452244497	ENSG00000263766
NCOA3	0.254767692477377	0.78378662796963	1.30397432220753	1	213.48737829505	-0.233058431378026	NCOA3
CHIC1	0.178052642487341	0.711945998388142	1.82581669436068	1	213.48737829505	0.622678584245357	CHIC1
ARHGEF10	0.240038045955145	0.775302600084895	1.38809869729848	1	213.48737829505	0.5348157627747	ARHGEF10
UBE2D3	0.364552972335948	0.843818922603888	0.8256673982148	1	213.48737829505	0.130928211342328	UBE2D3
MCEE	0.699695898188488	0.948397753514194	0.149189369869757	1	213.48737829505	-0.133311290694479	MCEE
PCBP1	0.0039854895656185	0.173337244831889	8.47363451281883	1	213.48737829505	-0.808474921980314	PCBP1
MAP3K11	0.956359236597916	0.999965020740444	0.0030016370121895	1	213.48737829505	0.0470080184313231	MAP3K11
ENSG00000278621	0.825336758223528	0.975526589119469	0.0488221863972644	1	213.48737829505	-0.0382802234300362	ENSG00000278621
ENSG00000261669	0.464732467508883	0.87725186848135	0.536398457160831	1	213.48737829505	0.492594544792914	ENSG00000261669
C1QTNF12	0.38662728314467	0.857796122256016	0.752603455031018	1	213.48737829505	-0.132149515748937	C1QTNF12
ENSG00000250493	0.342734351200333	0.837552033920868	0.904196034952591	1	213.48737829505	-0.33362918552668	ENSG00000250493
RIC1	0.697088859257991	0.947562430607556	0.151927337868591	1	213.48737829505	-0.0645217607257379	RIC1
EIF3D	0.923200085048953	0.998258118122939	0.0093156363157014	1	213.48737829505	-0.0416027536712604	EIF3D
LINS1	0.715616053131099	0.951118324628397	0.133084680698925	1	213.48737829505	0.0613346626553003	LINS1
ABRAXAS1	0.0429056015720191	0.479176072113334	4.14850608639893	1	213.48737829505	0.908061107502029	ABRAXAS1
C1QTNF4	0.0416394247638154	0.475283545940891	4.20030101384747	1	213.48737829505	-0.351309274948431	C1QTNF4
ENSG00000275759	0.456712939031436	0.875182747894163	0.555959588759066	1	213.48737829505	0.338690398111945	ENSG00000275759
ENSG00000262006	0.221386275109896	0.763370649977625	1.50414091887937	1	213.48737829505	0.216344340288185	ENSG00000262006
ATP10B	0.697764161278348	0.947724386655732	0.151215369787674	1	213.48737829505	-0.130692112036926	ATP10B
PLCB1	0.0526626217581503	0.508920052977713	3.79675004632697	1	213.48737829505	-0.364450374938838	PLCB1
TNFRSF10C	0.123001113271131	0.660378901182271	2.39762002800913	1	213.48737829505	-1.24734897218373	TNFRSF10C
DNAJB14	0.176851730084652	0.71169578169574	1.83600680181166	1	213.48737829505	-0.397797684850928	DNAJB14
TMTC3	0.516134544460023	0.897834367227558	0.423017437600179	1	213.48737829505	-0.148336930888201	TMTC3
XK	0.0045395759572318	0.187425187956024	8.2277137569999	1	213.48737829505	-0.704578003589594	XK
ENSG00000270091	0.0041083389860258	0.175812741901989	8.41620621676912	1	213.48737829505	-0.946071429332795	ENSG00000270091
TMEM116	0.885316712345503	0.988158365314188	0.0208528714662199	1	213.48737829505	0.032420510242779	TMEM116
ENSG00000256923	0.0649778952147528	0.54440204680946	3.44094917166366	1	213.48737829505	0.918979831768523	ENSG00000256923
USP30	0.380595571907539	0.856897855334889	0.771971747799088	1	213.48737829505	-42.3689600741177	USP30
MMP24	0.312553716485976	0.823697263412857	1.02469540419877	1	213.48737829505	-0.228929764782193	MMP24
CBARP	0.156043190995523	0.692034681911647	2.02642968491758	1	213.48737829505	0.310714044739406	CBARP
GSX2	0.929357988311884	0.999965020740444	0.0078778606615536	1	213.48737829505	0.0200240993238455	GSX2
OVCH1-AS1	0.423732835820288	0.871382629047314	0.642403883165116	1	213.48737829505	0.155628782652235	OVCH1-AS1
UBE2D4	0.215242504146251	0.756831614326471	1.54497287641991	1	213.48737829505	0.208796559633641	UBE2D4
KCNG1	0.117270054138827	0.656261264507665	2.47337263568855	1	213.48737829505	-0.705019073814426	KCNG1
RAB18	0.17219986724403	0.704870306501192	1.87625058802952	1	213.48737829505	-0.351547875104381	RAB18
LOXL3	0.321137473270182	0.825969333955579	0.988898678568733	1	213.48737829505	-0.242755955951434	LOXL3
ELK4	0.0025837208117355	0.145709836475782	9.29835402860866	1	213.48737829505	-0.529695698324436	ELK4
ENSG00000235919	0.732013279190325	0.95478268074596	0.117578410511544	1	213.48737829505	0.595426799129356	ENSG00000235919
COBLL1	0.516837605897724	0.898230669590527	0.42160018134467	1	213.48737829505	-0.193173725444546	COBLL1
NR2F6	0.481157936172967	0.883204556782965	0.497980918250259	1	213.48737829505	0.413727997678784	NR2F6
TOR1A	0.269256551662962	0.801043346625813	1.22690312869817	1	213.48737829505	0.899656170493312	TOR1A
ENSG00000136928	0.274759579704228	0.805518358026829	1.19897928327797	1	213.48737829505	-0.579671217428032	ENSG00000136928
ENSG00000229646	0.850322012012345	0.981830207049804	0.0356970323236238	1	213.48737829505	0.0466335650809842	ENSG00000229646
ENSG00000261641	0.431926119404311	0.872366051822978	0.619985079574057	1	213.48737829505	-0.408578426066813	ENSG00000261641
IL34	0.155624837659816	0.692034681911647	2.03055240018169	1	213.48737829505	0.327881118009694	IL34
KANK3	0.616920730681153	0.923153620253314	0.250953298856813	1	213.48737829505	-0.140534152866634	KANK3
ENSG00000261959	0.553353613946979	0.904030438235857	0.352457799800637	1	213.48737829505	0.17342523862985	ENSG00000261959
ARNTL	0.0204913791168714	0.369912613089924	5.45052032190579	1	213.48737829505	-0.441394677895306	ARNTL
ENSG00000168481	0.326551175217428	0.825977394950404	0.96696575311377	1	213.48737829505	0.557379246760674	ENSG00000168481
ENSG00000232053	0.496032782212119	0.89023121831885	0.465006019418117	1	213.48737829505	-0.197786501570104	ENSG00000232053
ENSG00000265888	0.727792257370482	0.95478268074596	0.121467017396029	1	213.48737829505	-0.0391417703096773	ENSG00000265888
LINC01537	0.937117232891795	0.999965020740444	0.0062388898830971	1	213.48737829505	-0.109659935585288	LINC01537
CRY1	0.238024662852154	0.775302600084895	1.40008875254032	1	213.48737829505	0.42831366694927	CRY1
ENSG00000271259	0.949428494623858	0.999965020740444	0.0040321349928781	1	213.48737829505	0.017802546510123	ENSG00000271259
DRG1	0.0168245693421855	0.342853618947898	5.80548499008141	1	213.48737829505	-1.05946515703455	DRG1
PCDHGA1	0.097495829174645	0.625534434026112	2.77028873251315	1	213.48737829505	-0.339291692689845	PCDHGA1
ENSG00000249476	0.0052319577515891	0.195758338792027	7.9605194711782	1	213.48737829505	-1.01681765085548	ENSG00000249476
IL17RB	0.465408853286534	0.877285055253975	0.534773257306829	1	213.48737829505	-0.531285534954062	IL17RB
SAP30L-AS1	0.261569786443958	0.790824446650215	1.26712923354086	1	213.48737829505	0.289138151103807	SAP30L-AS1
NDRG4	0.515267082825786	0.897215899367543	0.424770769206266	1	213.48737829505	-0.498219854115666	NDRG4
VIRMA	0.132028718478613	0.664877503141805	2.28595362779266	1	213.48737829505	31.9485645352116	VIRMA
SARM1	0.481968672223831	0.883204556782965	0.496140157992545	1	213.48737829505	0.170603237081904	SARM1
ASXL2	0.842148275473682	0.979163929050829	0.0397559561451221	1	213.48737829505	0.105068439557819	ASXL2
ENSG00000270999	0.14432425015662	0.684529274016637	2.14695374524199	1	213.48737829505	-1.26978310850829	ENSG00000270999
EXOC3	0.626993280826935	0.924376294190854	0.236845178088316	1	213.48737829505	-0.3740734666479	EXOC3
WDR59	0.892320658784756	0.989125825485159	0.01836834332471	1	213.48737829505	-0.0982634606949818	WDR59
PSMC5	0.82845114531647	0.97568942620471	0.0470691701098313	1	213.48737829505	-0.0991314448498096	PSMC5
INTS8	8.22088472854769e-05	0.0149874462395715	16.1227284749405	1	213.48737829505	-0.602221779850568	INTS8
GAS5-AS1	0.0079650198983344	0.23862959177783	7.17574703617707	1	213.48737829505	-0.282087482696202	GAS5-AS1
ENSG00000226263	0.585707441522336	0.912780639614818	0.298002375785906	1	213.48737829505	0.273312099230798	ENSG00000226263
FABP3	0.105946109162721	0.639633148679496	2.63593565774899	1	213.48737829505	0.468808135258747	FABP3
ENSG00000227933	0.731800401157085	0.95478268074596	0.117772829248138	1	213.48737829505	0.617080125563776	ENSG00000227933
ENSG00000240864	0.145831545817997	0.684529274016637	2.13083994799237	1	213.48737829505	-0.419717259018737	ENSG00000240864
PEAK3	0.898174316179404	0.990183886446433	0.0164148315329247	1	213.48737829505	0.032444636877015	PEAK3
TMED6	0.406799564594806	0.869408587669569	0.690863237055646	1	213.48737829505	0.340626184625595	TMED6
ENSG00000282917	0.299012098613978	0.819635650872904	1.08386500334566	1	213.48737829505	-0.348885864857556	ENSG00000282917
ENSG00000272864	0.333619767611402	0.833140949295666	0.939046360988817	1	213.48737829505	-0.292222127746608	ENSG00000272864
ENSG00000267199	0.0010033958450541	0.0776564337528577	11.1268195629657	1	213.48737829505	-0.524648162386621	ENSG00000267199
FXN	0.396860547093453	0.86563071262736	0.720714561400032	1	213.48737829505	-0.402587485358338	FXN
ENSG00000267420	0.562361719799474	0.905930361280154	0.33668359540463	1	213.48737829505	0.110267172691134	ENSG00000267420
KDM1B	0.438874792314205	0.873791849802684	0.601473024031432	1	213.48737829505	0.151209573320559	KDM1B
FBXO45	0.0005971147031485	0.0556924290436634	12.1453650018044	1	213.48737829505	-4.04390433863014	FBXO45
ENSG00000284977	0.543927830032393	0.903281622618566	0.369491172788964	1	213.48737829505	0.325275191750709	ENSG00000284977
ANKRD36C	0.769861502094322	0.963447771957903	0.0858069712445195	1	213.48737829505	-0.0687214699162859	ANKRD36C
DUSP3	0.670599873624823	0.938917259549766	0.181402408610461	1	213.48737829505	-0.198817818898883	DUSP3
TSPYL1	0.118214623775091	0.657460925913098	2.46060713442637	1	213.48737829505	1.27563617185354	TSPYL1
VBP1	0.801408430782421	0.971652944189792	0.0634224568649893	1	213.48737829505	0.075390819244794	VBP1
CA11	0.591924190359587	0.913695838078929	0.288217376516936	1	213.48737829505	-0.162557406383359	CA11
KIF13B	0.071527190951156	0.562551690994227	3.28017084100488	1	213.48737829505	-0.975461353884953	KIF13B
VPS11	0.498405084033657	0.891188858292867	0.459900009796475	1	213.48737829505	-0.225213272574488	VPS11
CLIC4	0.476920341914824	0.883204556782965	0.507685886080997	1	213.48737829505	0.624032240302481	CLIC4
NT5M	0.44678180958288	0.873791849802684	0.580949088195921	1	213.48737829505	-0.227948431021388	NT5M
ENSG00000077009	0.879681422772576	0.986970361418459	0.0229687729420672	1	213.48737829505	-0.0580248356239745	ENSG00000077009
ENSG00000255451	0.198849841985249	0.741565935725852	1.66109904492668	1	213.48737829505	-0.324699173548869	ENSG00000255451
SRRT	0.805598182469044	0.972677194573213	0.0607200853864963	1	213.48737829505	0.373340126701094	SRRT
ENSG00000127412	0.0587369672883944	0.524308511684748	3.61126208497599	1	213.48737829505	-0.94486603214947	ENSG00000127412
ADAMTS3	0.0394328155043875	0.470258310143027	4.29468076003618	1	213.48737829505	1.55454242699267	ADAMTS3
AKIRIN1	0.29296366019095	0.81596884681821	1.11142685303026	1	213.48737829505	-0.656946028507263	AKIRIN1
PLVAP	0.781768054106836	0.966252564326747	0.0769314824887005	1	213.48737829505	-0.164042714162156	PLVAP
C16orf95	0.307905707197634	0.823697263412857	1.04462204970005	1	213.48737829505	-0.153278166079505	C16orf95
C1orf229	0.542025653619937	0.903281622618566	0.372995452623778	1	213.48737829505	0.287864027960404	C1orf229
ARMCX4	0.114264998516479	0.65059727697944	2.51475828744721	1	213.48737829505	-0.560151436143443	ARMCX4
DCAF16	0.175517478014303	0.709383140307809	1.84742294007213	1	213.48737829505	0.282364701303777	DCAF16
GPR87	0.354676295646558	0.841598091086838	0.860392723852087	1	213.48737829505	-0.370854710970343	GPR87
FYTTD1	0.989476776380995	0.999965020740444	0.000174365265326	1	213.48737829505	-0.0034481168105375	FYTTD1
TAS1R3	0.103962809342393	0.638791755038776	2.66638108661376	1	213.48737829505	-0.527876551065014	TAS1R3
GRIK5	0.415481640384907	0.871333786274418	0.665650159645346	1	213.48737829505	1.10771278641644	GRIK5
SPCS3	0.0591382307839214	0.524529260466272	3.59973993693118	1	213.48737829505	-0.560556201738224	SPCS3
SORBS2	0.745951140204539	0.957024551096208	0.105236822785105	1	213.48737829505	-0.15286960275429	SORBS2
ENSG00000235885	0.33526462872021	0.833140949295666	0.932662922565035	1	213.48737829505	1.31601761522793	ENSG00000235885
MBOAT2	0.306743531934143	0.823697263412857	1.04966591828842	1	213.48737829505	-0.320533261438766	MBOAT2
ENSG00000253557	0.814670216364392	0.974175745808951	0.0550818607791267	1	213.48737829505	-0.0824498287083624	ENSG00000253557
HSF5	0.182765030962488	0.718464216761704	1.78658894956245	1	213.48737829505	-0.231250108077425	HSF5
CXCL6	0.224471642081602	0.76520071284182	1.48414560435186	1	213.48737829505	0.302581479921268	CXCL6
SCAF1	0.580587626532853	0.912780639614818	0.306220779411906	1	213.48737829505	0.644282631728425	SCAF1
NKAPD1	0.653744807042169	0.932830809022915	0.201778462426776	1	213.48737829505	0.135223068803305	NKAPD1
CORO2B	0.86356785536845	0.982818119883213	0.0295982876050697	1	213.48737829505	-0.0520903635651848	CORO2B
SLC4A9	0.190558337239369	0.729254025994956	1.72423590445916	1	213.48737829505	-0.447280093059006	SLC4A9
PDCD4-AS1	0.0278408149658624	0.41901636363849	4.90471280388601	1	213.48737829505	1.21829386692846	PDCD4-AS1
CENPQ	0.928998803988053	0.999965020740444	0.0079583898033512	1	213.48737829505	-0.0148057324167323	CENPQ
ENSG00000275896	0.143820680917584	0.683996092974271	2.15237972564937	1	213.48737829505	-0.354099136474181	ENSG00000275896
CYB5D2	0.933016815488178	0.999965020740444	0.0070810553505543	1	213.48737829505	0.015384329243823	CYB5D2
ENSG00000266028	0.980048907703731	0.999965020740444	0.0006268469809672	1	213.48737829505	0.0030541303063438	ENSG00000266028
ENSG00000272862	0.632569832103961	0.926877246436318	0.229250924927617	1	213.48737829505	0.114609158735927	ENSG00000272862
LUC7L2	0.553172733842547	0.904030438235857	0.352779541472736	1	213.48737829505	0.180312021019258	LUC7L2
VEGFA	0.721713693692894	0.953269242319917	0.127191966074177	1	213.48737829505	0.100981296898978	VEGFA
ZNF184	0.936603629774244	0.999965020740444	0.0063414375482695	1	213.48737829505	-0.0277508949824638	ZNF184
IFITM2	0.873753343079636	0.984822893664905	0.0253076161598105	1	213.48737829505	0.0478090556109151	IFITM2
VPS35	0.377750161212071	0.856234849488159	0.781260682686313	1	213.48737829505	-0.221899110582905	VPS35
EBPL	0.535601682557568	0.901216981784136	0.384999087971736	1	213.48737829505	-0.111496844119671	EBPL
ENSG00000275302	0.996773845083588	0.999965020740444	1.63873917449553e-05	1	213.48737829505	-0.0161582000763179	ENSG00000275302
UNC13A	0.452505971063105	0.873791849802684	0.56644034741604	1	213.48737829505	914272.597060499	UNC13A
OR2A5	0.220244353628502	0.762989367927312	1.51162654194055	1	213.48737829505	-0.48771509001297	OR2A5
GIPR	0.936498055951726	0.999965020740444	0.0063626209942694	1	213.48737829505	-0.151586889341808	GIPR
PHLDA1	0.0405540566055176	0.475283545940891	4.24604469374253	1	213.48737829505	-1.10457708002704	PHLDA1
KEL	0.332952210572692	0.833140949295666	0.941649101170825	1	213.48737829505	0.269625075578912	KEL
ABHD17C	0.969522129361946	0.999965020740444	0.0014632517682929	1	213.48737829505	-0.0124026803284748	ABHD17C
RB1CC1	0.0997748148020417	0.628996341148053	2.73282831668036	1	213.48737829505	-0.54566858238603	RB1CC1
ENSG00000154438	0.5628382192016	0.906170478160865	0.335862654410343	1	213.48737829505	0.137336024479184	ENSG00000154438
ZNF426	0.229470853195737	0.771441985674209	1.45244101839883	1	213.48737829505	-0.479847978927269	ZNF426
FOCAD-AS1	0.0515678388880727	0.50719654662365	3.83260293058436	1	213.48737829505	0.729408749672237	FOCAD-AS1
ENSG00000266313	0.932206618329006	0.999965020740444	0.0072538088058205	1	213.48737829505	-0.0327583483820077	ENSG00000266313
ENSG00000178233	0.243269540389016	0.778600724192848	1.36910933105463	1	213.48737829505	35.1425190471611	ENSG00000178233
NFATC2	0.0687893602343614	0.557907018623165	3.34537022301991	1	213.48737829505	-0.482115262444731	NFATC2
VRK2	0.631738759226681	0.92632115162707	0.230373029639644	1	213.48737829505	-0.0619410954931652	VRK2
PHF2	0.0122140995499869	0.297271859257848	6.38791472108345	1	213.48737829505	0.155696531457573	PHF2
ENSG00000228350	0.803665497549634	0.972181112333594	0.0619588934965025	1	213.48737829505	-0.0822462431230346	ENSG00000228350
EPHX3	0.804580225227312	0.972677194573213	0.0613709180138807	1	213.48737829505	-0.0519379192799471	EPHX3
ENSG00000261033	0.77583671061742	0.964822576024227	0.0812873830065169	1	213.48737829505	0.071152963481497	ENSG00000261033
SLC17A7	0.791419129784685	0.969670841087942	0.0701189644563479	1	213.48737829505	0.0732547738530945	SLC17A7
BCL11A	0.0902605213480823	0.608568389997496	2.89590755776733	1	213.48737829505	-0.299216785616013	BCL11A
PDE9A	0.0852796651748539	0.596768499143717	2.98895999497215	1	213.48737829505	0.428066960773967	PDE9A
ICOSLG	0.343262487126463	0.837625199212356	0.902215105409436	1	213.48737829505	-0.313526244916597	ICOSLG
ENSG00000272086	0.0497811752706366	0.498285046385839	3.89289253894104	1	213.48737829505	0.35145833377518	ENSG00000272086
AK3	0.811868917037705	0.973988548369199	0.0567918592498521	1	213.48737829505	-0.0758787367332927	AK3
ENSG00000267424	0.0165433903265984	0.340597635033281	5.83595938687329	1	213.48737829505	-0.346795565691993	ENSG00000267424
PDZD3	0.25423196721878	0.78378662796963	1.30692795483336	1	213.48737829505	-0.330165180058385	PDZD3
RPL22	0.0578923972012487	0.522828119475819	3.6357914210494	1	213.48737829505	0.373903673184841	RPL22
BYSL	0.306361620911411	0.823697263412857	1.0513288607165	1	213.48737829505	34.1294543000108	BYSL
HOTAIRM1	0.030804453172395	0.428574366869221	4.72630015470826	1	213.48737829505	0.715749585434759	HOTAIRM1
ENSG00000269980	0.441900439134345	0.873791849802684	0.593552378260342	1	213.48737829505	0.187918004376623	ENSG00000269980
CTBP1-DT	0.191453870247129	0.730759132239171	1.71726258511253	1	213.48737829505	34.1882848973542	CTBP1-DT
[truncated: 5,276 more rows]
