# Supplementary material for: Precise identification of cell states altered in disease using healthy single-cell references
Source: Nat Genet. 2023 Oct 12;55(11):1998–2008. doi: 10.1038/s41588-023-01523-7 (PMC10632138; doi:10.1038/s41588-023-01523-7)
Supplement: Supplementary file 6 — Differential expression analysis results for comparison of Basaloid and KRT17hi aberrant basal cells in the IPF dataset. Differential expression analysis was performed using the edgeR quasi-likelihood test65 using the implementation in the R package glmGamPoi65, using 1% Benjamini–Hochberg FDR as the threshold for significance. [file 41588_2023_1523_MOESM6_ESM.csv]

	pval	adj_pval	f_statistic	df1	df2	lfc	gene_name	signif	signif_vs_normal	drug_targets	GWAS_evidence
SERPINB13	5.75675930656235e-25	2.15878473996088e-22	128.831610877838	1	291.127483504827	-9.03940114971224	SERPINB13	enr_KRT17hi	enr_KRT17hi	False	False
CLCA2	6.40170324562191e-24	1.84664516700632e-21	121.992274093344	1	291.127483504827	-6.80742337123986	CLCA2	enr_KRT17hi	enr_KRT17hi	False	False
SERPINB4	1.63520011327342e-12	6.011765122328739e-11	54.5071380925376	1	291.127483504827	-5.97900755250932	SERPINB4	enr_KRT17hi	enr_KRT17hi	False	False
LGALS7	4.97822057642853e-26	2.33354089520088e-23	135.900872174093	1	291.127483504827	-5.55889490189462	LGALS7	enr_KRT17hi	enr_KRT17hi	False	False
CSTA	2.91772666234695e-26	1.45886333117347e-23	137.459897495287	1	291.127483504827	-5.47279130947634	CSTA	enr_KRT17hi	enr_KRT17hi	False	False
ALDH3A1	1.37177141454513e-17	1.46975508701264e-15	82.9822920219939	1	291.127483504827	-5.15696700653818	ALDH3A1	enr_KRT17hi	enr_KRT17hi	False	False
LGALS7B	4.85745602580215e-23	1.30110429262558e-20	116.326838451075	1	291.127483504827	-5.09027907470325	LGALS7B	enr_KRT17hi	enr_KRT17hi	False	False
GJB5	1.05948623120189e-12	3.97307336700708e-11	55.5214096336159	1	291.127483504827	-4.95402208126155	GJB5	enr_KRT17hi	enr_KRT17hi	False	False
VSNL1	1.1731820263782899e-28	1.0998581497296502e-25	153.90034708059	1	291.127483504827	-4.90041823291472	VSNL1	enr_KRT17hi	enr_KRT17hi	False	False
IGFBP6	4.1023202057675196e-22	9.61481298226763e-20	110.448348709071	1	291.127483504827	-4.85964036126449	IGFBP6	enr_KRT17hi	enr_KRT17hi	False	False
TRIM7	4.492143876125e-11	1.16176134727371e-09	46.8720073659751	1	291.127483504827	-4.7685672121994	TRIM7	enr_KRT17hi	enr_KRT17hi	False	False
KRT6A	2.3057779673279e-10	4.998073628600941e-09	43.1732008038659	1	291.127483504827	-4.74496458705051	KRT6A	enr_KRT17hi	enr_KRT17hi	False	False
CXCL13	1.2925791329607602e-15	8.97624397889414e-14	71.620575787894	1	291.127483504827	-4.61347984727213	CXCL13	enr_KRT17hi	enr_KRT17hi	False	False
SERPINB5	1.0629690608988601e-20	1.92851866151736e-18	101.649185278197	1	291.127483504827	-4.60859123071672	SERPINB5	enr_KRT17hi	enr_KRT17hi	False	False
INKA1	7.57613448991195e-11	1.8270420795607602e-09	45.6849842515795	1	291.127483504827	-4.54832384704533	INKA1	enr_KRT17hi	enr_KRT17hi	False	False
DEFB1	4.99184066282866e-12	1.5999489303938e-10	51.9138758630878	1	291.127483504827	-4.54379577797329	DEFB1	enr_KRT17hi	enr_KRT17hi	False	False
GPX2	1.54089350287445e-12	5.6929562914080695e-11	54.645776300944	1	291.127483504827	-4.40538658754694	GPX2	enr_KRT17hi	enr_KRT17hi	False	False
KRT5	1.1754911180383301e-14	6.729910981135479e-13	66.2356095410572	1	291.127483504827	-4.08190789150772	KRT5	enr_KRT17hi	enr_KRT17hi	False	False
SOX7	9.408272758806069e-12	2.82248182764182e-10	50.4508532920023	1	291.127483504827	-4.06151184894182	SOX7	enr_KRT17hi	enr_KRT17hi	False	False
FAT2	3.15745822447001e-17	3.11591272151646e-15	80.8707822268357	1	291.127483504827	-4.03148689712205	FAT2	enr_KRT17hi	enr_KRT17hi	False	False
NMU	1.33735518028547e-10	3.05797678418934e-09	44.3998092055988	1	291.127483504827	-3.99674606214567	NMU	enr_KRT17hi	enr_KRT17hi	False	False
PENK	0.0001137714832315	0.0006425347321061	15.3075706997413	1	291.127483504827	-3.8762617435234	PENK	enr_KRT17hi	enr_KRT17hi	False	False
KRT6C	3.26343674158248e-06	2.75839950864413e-05	22.5206731995304	1	291.127483504827	-3.8434397968555	KRT6C	enr_KRT17hi	enr_KRT17hi	False	False
ARL4D	2.85032234042193e-16	2.2268143284546302e-14	75.3581176010816	1	291.127483504827	-3.71795693868538	ARL4D	enr_KRT17hi	enr_KRT17hi	False	False
KRT15	1.24017973971377e-26	6.64382003418091e-24	139.968561496295	1	291.127483504827	-3.70473367255229	KRT15	enr_KRT17hi	enr_KRT17hi	False	False
DSG3	4.4474071238383e-09	7.22224133126982e-08	36.6003069241807	1	291.127483504827	-3.60878637152243	DSG3	enr_KRT17hi	enr_KRT17hi	False	False
FGFBP1	8.372581393189111e-14	3.94933084584392e-12	61.5188614436874	1	291.127483504827	-3.57619993312567	FGFBP1	enr_KRT17hi	enr_KRT17hi	False	False
LY6D	1.42204108606649e-06	1.31833228003692e-05	24.2472920920153	1	291.127483504827	-3.55441701794696	LY6D	enr_KRT17hi	enr_KRT17hi	False	False
IGFL4	1.14079025365676e-05	8.38816362982912e-05	19.9464116544747	1	291.127483504827	-3.4452858911631	IGFL4	enr_KRT17hi	enr_KRT17hi	False	False
TRIM29	4.74811344420651e-25	1.9783806017527098e-22	129.383532607307	1	291.127483504827	-3.37567486794031	TRIM29	enr_KRT17hi	enr_KRT17hi	False	False
CKMT1B	5.51913250747248e-12	1.74656092008623e-10	51.6816101632766	1	291.127483504827	-3.31753199872315	CKMT1B	enr_KRT17hi	enr_KRT17hi	False	False
RHOV	6.06557542720098e-10	1.20988871553211e-08	41.0080627427101	1	291.127483504827	-3.29289035438451	RHOV	enr_KRT17hi	enr_KRT17hi	False	False
AKR1B10	6.18358148839872e-06	4.87664155236492e-05	21.2019172897229	1	291.127483504827	-3.20926638334238	AKR1B10	enr_KRT17hi	enr_KRT17hi	False	False
CKMT1A	9.583291916039429e-12	2.86353344104764e-10	50.4084102457376	1	291.127483504827	-3.16163137406424	CKMT1A	enr_KRT17hi	enr_KRT17hi	False	False
AQP3	9.15048136802919e-28	6.23896456911081e-25	147.704561193131	1	291.127483504827	-3.15117163961362	AQP3	enr_KRT17hi	enr_KRT17hi	False	False
S100A2	9.58338442191642e-16	6.78069652494086e-14	72.3570299504646	1	291.127483504827	-3.12049304519907	S100A2	enr_KRT17hi	enr_KRT17hi	False	False
SOAT2	1.24542549597999e-07	1.44146469442129e-06	29.3872524617512	1	291.127483504827	-3.11511876209834	SOAT2	enr_KRT17hi	enr_KRT17hi	False	False
KRT6B	9.60599912973237e-06	7.17579616264868e-05	20.2980449530345	1	291.127483504827	-3.10255503868023	KRT6B	enr_KRT17hi	enr_KRT17hi	False	False
RIN1	9.6447794085071e-08	1.14455451841461e-06	29.9333960206466	1	291.127483504827	-3.10194973906038	RIN1	enr_KRT17hi	enr_KRT17hi	False	False
DSC3	3.44754625408076e-14	1.7955970073337298e-12	63.6422029877827	1	291.127483504827	-2.99218068575097	DSC3	enr_KRT17hi	enr_KRT17hi	False	False
LYNX1-SLURP2	2.47673089161116e-06	2.17003290736959e-05	23.0924641724522	1	291.127483504827	-2.89792653060625	LYNX1-SLURP2	enr_KRT17hi	enr_KRT17hi	False	False
A4GALT	5.56923097069012e-21	1.07100595590195e-18	103.380732729876	1	291.127483504827	-2.79665798508193	A4GALT	enr_KRT17hi	enr_KRT17hi	False	False
F12	9.45689132521502e-05	0.0005447518044478	15.6757019762595	1	291.127483504827	-2.75658575054742	F12	enr_KRT17hi	enr_KRT17hi	False	False
TRERF1	6.67112950854354e-16	5.0033471314076603e-14	73.2508046646966	1	291.127483504827	-2.71937094210336	TRERF1	enr_KRT17hi	enr_KRT17hi	False	False
LYPD3	6.64204309086829e-07	6.65980256437329e-06	25.8417345144434	1	291.127483504827	-2.69989617875798	LYPD3	enr_KRT17hi	enr_KRT17hi	False	False
FXYD3	4.2897183199266895e-22	9.74935981801521e-20	110.326218133845	1	291.127483504827	-2.59019475182773	FXYD3	enr_KRT17hi	enr_KRT17hi	False	False
PKP1	3.72174795798228e-11	9.725436472973581e-10	47.3004443031312	1	291.127483504827	-2.56578953677006	PKP1	enr_KRT17hi	enr_KRT17hi	False	False
KRT16	7.74189856824369e-08	9.41073569883755e-07	30.4038710799473	1	291.127483504827	-2.56201501907123	KRT16	enr_KRT17hi	enr_KRT17hi	False	False
NECTIN1	1.6418486204822602e-19	2.61997120289723e-17	94.4033666374298	1	291.127483504827	-2.49391490877834	NECTIN1	enr_KRT17hi	enr_KRT17hi	False	False
RNF152	1.96618754256862e-06	1.75343716638105e-05	23.5721729760416	1	291.127483504827	-2.45978126462814	RNF152	enr_KRT17hi	enr_KRT17hi	False	False
UNC5B	7.981946312071389e-11	1.91873709424793e-09	45.5667439717681	1	291.127483504827	-2.4362022479394	UNC5B	enr_KRT17hi	enr_KRT17hi	False	False
FYB1	9.09293028304002e-08	1.08421267285851e-06	30.0594406463808	1	291.127483504827	-2.43185556339931	FYB1	enr_KRT17hi	enr_KRT17hi	False	False
ZNF385A	1.02775169044419e-08	1.53243293803805e-07	34.7682095977801	1	291.127483504827	-2.36106518280454	ZNF385A	enr_KRT17hi	enr_KRT17hi	False	False
SH3PXD2A	5.616790520076841e-25	2.15878473996088e-22	128.902095096475	1	291.127483504827	-2.35710996847173	SH3PXD2A	enr_KRT17hi	enr_KRT17hi	False	False
MMP13	1.3391383548779e-05	9.70390112230361e-05	19.6191153972382	1	291.127483504827	-2.34657371136698	MMP13	enr_KRT17hi	enr_KRT17hi	False	False
RAB38	2.74280474722262e-13	1.23179853917183e-11	58.700825377976	1	291.127483504827	-2.30796233718054	RAB38	enr_KRT17hi	enr_KRT17hi	False	False
KRT14	0.0005277139417111	0.0024705708881608	12.2879281914195	1	291.127483504827	-2.27865687331795	KRT14	enr_KRT17hi	enr_KRT17hi	False	False
GAPDHP65	0.0006214072900514	0.002831442694645	11.9703414274144	1	291.127483504827	-2.19928408463597	GAPDHP65	enr_KRT17hi	enr_KRT17hi	False	False
RTEL1-TNFRSF6B	7.07030084912893e-05	0.0004231390915472	16.2566312960695	1	291.127483504827	-2.19513797918581	RTEL1-TNFRSF6B	enr_KRT17hi	enr_KRT17hi	False	False
SLC2A1	5.56495221292255e-10	1.1249903395396e-08	41.2002255473283	1	291.127483504827	-2.18462912467207	SLC2A1	enr_KRT17hi	enr_KRT17hi	False	False
S100A14	8.496012198485231e-14	3.98250571803995e-12	61.4839558729999	1	291.127483504827	-2.17275474317375	S100A14	enr_KRT17hi	enr_KRT17hi	False	False
RPS27AP1	0.0001544576057585	0.0008388356576317	14.700704101292	1	291.127483504827	-2.15481039300063	RPS27AP1	enr_KRT17hi	enr_KRT17hi	False	False
SLC9A3R1	5.30127422050048e-11	1.3245635197530601e-09	46.4953643620164	1	291.127483504827	-2.1522592192135	SLC9A3R1	enr_KRT17hi	enr_KRT17hi	False	False
FAM83A	2.17162870084393e-05	0.0001502510632502	18.6355143195981	1	291.127483504827	-2.09301846327203	FAM83A	enr_KRT17hi	enr_KRT17hi	False	False
ARHGEF4	4.18832286209689e-14	2.1368994194371898e-12	63.1752450755352	1	291.127483504827	-2.0922416685204	ARHGEF4	enr_KRT17hi	enr_KRT17hi	False	False
CBR1	2.66285670075599e-15	1.7518794083921e-13	69.8480866287575	1	291.127483504827	-2.06772545692472	CBR1	enr_KRT17hi	enr_KRT17hi	False	False
GALK1	3.00346576178834e-08	4.03002144078127e-07	32.441126399617	1	291.127483504827	-2.03360387800479	GALK1	enr_KRT17hi	enr_KRT17hi	False	False
RPS18P12	0.0004778337991333	0.0022638998695514	12.4812781283844	1	291.127483504827	-2.02467429285945	RPS18P12	enr_KRT17hi	enr_KRT17hi	False	False
ABCC5	2.58825987202879e-12	9.199975848443549e-11	53.4374524618523	1	291.127483504827	-2.01377472819209	ABCC5	enr_KRT17hi	enr_KRT17hi	False	False
CHCHD10	1.7598272436631501e-15	1.18907246193456e-13	70.8626932595735	1	291.127483504827	-1.95183996021911	CHCHD10	enr_KRT17hi	enr_KRT17hi	False	False
APCDD1	4.01678308945388e-07	4.23100932735456e-06	26.9013522821662	1	291.127483504827	-1.92857540505564	APCDD1	enr_KRT17hi	enr_KRT17hi	False	False
ENSG00000277196	2.4397353414356e-10	5.23194030095432e-09	43.0463359807151	1	291.127483504827	-1.91648363042826	ENSG00000277196	enr_KRT17hi	enr_KRT17hi	False	False
NOTCH1	6.38643516495279e-10	1.26048062466174e-08	40.893134922011	1	291.127483504827	-1.90398028201355	NOTCH1	enr_KRT17hi	enr_KRT17hi	False	False
FOXQ1	1.82185030350132e-05	0.0001284793351618	18.9922228085318	1	291.127483504827	-1.89767112221362	FOXQ1	enr_KRT17hi	enr_KRT17hi	False	False
SPDEF	0.0001605700873058	0.0008638993219466	14.623841866875	1	291.127483504827	-1.87043826705695	SPDEF	enr_KRT17hi	enr_KRT17hi	False	False
GPNMB	8.75586145021066e-07	8.53952677198699e-06	25.261699621517	1	291.127483504827	-1.83744791741884	GPNMB	enr_KRT17hi	enr_KRT17hi	False	False
S100A8	9.8529759331477e-05	0.0005649642163502	15.5939206281895	1	291.127483504827	-1.82942302426796	S100A8	enr_KRT17hi	enr_KRT17hi	False	False
CYB5A	6.733979690707971e-17	6.3930186937101005e-15	78.9633192583389	1	291.127483504827	-1.81080243422727	CYB5A	enr_KRT17hi	enr_KRT17hi	False	False
SYT8	4.74134515184082e-06	3.81546015437834e-05	21.7488702131427	1	291.127483504827	-1.76493406060614	SYT8	enr_KRT17hi	enr_KRT17hi	False	False
GAS5	5.32065605448614e-13	2.1925780444311002e-11	57.1379049143948	1	291.127483504827	-1.76076631577912	GAS5	enr_KRT17hi	enr_KRT17hi	False	False
IMPDH2	1.54182345083108e-11	4.43052715756059e-10	49.3154486055321	1	291.127483504827	-1.75360070204451	IMPDH2	enr_KRT17hi	enr_KRT17hi	False	False
IL1RN	6.81008284704903e-05	0.0004102459546415	16.3316858665846	1	291.127483504827	-1.74390755516346	IL1RN	enr_KRT17hi	enr_KRT17hi	False	False
FBL	1.6952400859117699e-13	7.80018444437932e-12	59.8405434970518	1	291.127483504827	-1.73650542801209	FBL	enr_KRT17hi	enr_KRT17hi	False	False
HNRNPA1P48	5.27689678639225e-12	1.6841159956571003e-10	51.7854032574306	1	291.127483504827	-1.69195015970711	HNRNPA1P48	enr_KRT17hi	enr_KRT17hi	False	False
RPL12P17	0.000227763942081	0.0011756569618774	13.9333640892787	1	291.127483504827	-1.67309274244411	RPL12P17	enr_KRT17hi	enr_KRT17hi	False	False
PROM2	5.75985405641276e-06	4.56648048869933e-05	21.3479653395685	1	291.127483504827	-1.67071552609438	PROM2	enr_KRT17hi	enr_KRT17hi	False	False
ENSG00000233406	0.0002954229944561	0.0014830471609244	13.4218254702369	1	291.127483504827	-1.66455422131639	ENSG00000233406	enr_KRT17hi	enr_KRT17hi	False	False
CD109	7.72887757610271e-10	1.49398406754563e-08	40.4681661765618	1	291.127483504827	-1.66191419064969	CD109	enr_KRT17hi	enr_KRT17hi	False	False
TMEM79	0.0003088514055618	0.0015370839692858	13.3345935327157	1	291.127483504827	-1.6600738410111	TMEM79	enr_KRT17hi	enr_KRT17hi	False	False
DANCR	2.4633795403095403e-09	4.24427869251413e-08	37.9000327907526	1	291.127483504827	-1.63661419790439	DANCR	enr_KRT17hi	enr_KRT17hi	False	False
SNHG8	1.39858214716427e-14	7.88674143137745e-13	65.8153884369595	1	291.127483504827	-1.62278259373738	SNHG8	enr_KRT17hi	enr_KRT17hi	False	False
MMP28	1.27462815524368e-05	9.31745727517312e-05	19.7198580260938	1	291.127483504827	-1.61103997524951	MMP28	enr_KRT17hi	enr_KRT17hi	False	False
ENSG00000214784	8.33694445428863e-06	6.32865216671708e-05	20.58833539495	1	291.127483504827	-1.60862039869547	ENSG00000214784	enr_KRT17hi	enr_KRT17hi	False	False
EEF1B2P3	5.70949924145335e-05	0.000352438224781	16.6849649118198	1	291.127483504827	-1.59013074838927	EEF1B2P3	enr_KRT17hi	enr_KRT17hi	False	False
RPL10AP6	3.80103669677274e-08	4.96651136337901e-07	31.9328822135477	1	291.127483504827	-1.58922580778949	RPL10AP6	enr_KRT17hi	enr_KRT17hi	False	False
PRMT6	0.0017383203374423	0.0069421738715749	9.99162212263665	1	291.127483504827	-1.57609913530278	PRMT6	enr_KRT17hi	enr_KRT17hi	False	False
NOB1	5.83595370289098e-08	7.30712066305215e-07	31.0101876572377	1	291.127483504827	-1.56090468007377	NOB1	enr_KRT17hi	enr_KRT17hi	False	False
BCAS2	1.7382073317646702e-15	1.18514136256682e-13	70.8930209868351	1	291.127483504827	-1.55863820423568	BCAS2	enr_KRT17hi	enr_KRT17hi	False	False
ENSG00000197332	4.98547146764249e-14	2.47622755015355e-12	62.7578171993763	1	291.127483504827	-1.54587172452641	ENSG00000197332	enr_KRT17hi	enr_KRT17hi	False	False
ENSG00000146677	8.8315122694447e-07	8.60212234036821e-06	25.2436638890801	1	291.127483504827	-1.53177089207209	ENSG00000146677	enr_KRT17hi	enr_KRT17hi	False	False
HS3ST4	4.5222008688328603e-10	9.34339022486128e-09	41.6636280099167	1	291.127483504827	-1.51753661262693	HS3ST4	enr_KRT17hi	enr_KRT17hi	False	False
NDUFA8	2.5635819670789604e-09	4.39974021809889e-08	37.8121208055317	1	291.127483504827	-1.50968821257303	NDUFA8	enr_KRT17hi	enr_KRT17hi	False	False
THBD	6.50428296381571e-05	0.0003946773643092	16.4236900712898	1	291.127483504827	-1.50597897135423	THBD	enr_KRT17hi	enr_KRT17hi	False	False
ENSG00000213315	1.58253938105069e-05	0.0001130385272179	19.2787460346514	1	291.127483504827	-1.49110977466097	ENSG00000213315	enr_KRT17hi	enr_KRT17hi	False	False
ENSG00000213862	0.0022101195093738	0.0085663546874955	9.5351731728164	1	291.127483504827	-1.48030812516353	ENSG00000213862	enr_KRT17hi	enr_KRT17hi	False	False
EBPL	3.6719237009715394e-11	9.66295710781985e-10	47.3311603991218	1	291.127483504827	-1.47805427116366	EBPL	enr_KRT17hi	enr_KRT17hi	False	True
UNC5B-AS1	0.0001847101011515	0.00097489497441	14.3468055264311	1	291.127483504827	-1.47105245303598	UNC5B-AS1	enr_KRT17hi	enr_KRT17hi	False	False
SLC25A5	1.39855419634828e-10	3.1593844797024404e-09	44.2988565562776	1	291.127483504827	-1.41819905637088	SLC25A5	enr_KRT17hi	enr_KRT17hi	False	False
RPLP0P6	0.0002260224935457	0.0011674715575711	13.94848791498	1	291.127483504827	-1.41755136788459	RPLP0P6	enr_KRT17hi	enr_KRT17hi	False	False
RPL7P1	1.73464551501899e-05	0.0001229663644862	19.0919709759095	1	291.127483504827	-1.41584661464831	RPL7P1	enr_KRT17hi	enr_KRT17hi	False	False
LRRC8A	9.38093470976411e-12	2.82248182764182e-10	50.4575546655266	1	291.127483504827	-1.41306747959635	LRRC8A	enr_KRT17hi	enr_KRT17hi	False	False
NPM3	1.82820335264286e-05	0.0001286259394448	18.9851456818703	1	291.127483504827	-1.38084216707059	NPM3	enr_KRT17hi	enr_KRT17hi	False	False
ATP5MC1	5.54090867892498e-09	8.7304233386423e-08	36.1182571102119	1	291.127483504827	-1.37589030953893	ATP5MC1	enr_KRT17hi	enr_KRT17hi	False	False
NOP16	0.0001019276135311	0.000581336198847	15.5263745406234	1	291.127483504827	-1.36988600534554	NOP16	enr_KRT17hi	enr_KRT17hi	False	False
RSL1D1	3.28067867598764e-13	1.43052849243647e-11	58.277696142478	1	291.127483504827	-1.36261527138354	RSL1D1	enr_KRT17hi	enr_KRT17hi	False	False
ENSG00000277998	5.07571236565763e-06	4.0454668164115e-05	21.6083822741696	1	291.127483504827	-1.36205057263116	ENSG00000277998	enr_KRT17hi	enr_KRT17hi	False	False
CENPW	0.0024140640372296	0.0091441819592033	9.36795505523481	1	291.127483504827	-1.34800976709818	CENPW	enr_KRT17hi	enr_KRT17hi	False	False
ENSG00000232346	0.0001045474759704	0.0005935700755324	15.4758334876626	1	291.127483504827	-1.34452445811631	ENSG00000232346	enr_KRT17hi	enr_KRT17hi	False	False
SS18L2	1.49912196148161e-06	1.37618295117651e-05	24.1371583925506	1	291.127483504827	-1.32042681597986	SS18L2	enr_KRT17hi	enr_KRT17hi	False	False
EEF1B2P6	2.44301631774899e-08	3.34965674280026e-07	32.8876774970258	1	291.127483504827	-1.31811838551522	EEF1B2P6	enr_KRT17hi	enr_KRT17hi	False	False
ASS1	1.01376961794348e-07	1.19548304002769e-06	29.8268169527992	1	291.127483504827	-1.31655720572237	ASS1	enr_KRT17hi	enr_KRT17hi	False	False
RPS2P5	1.99861434330579e-05	0.0001390501630314	18.8040544705898	1	291.127483504827	-1.30810231320669	RPS2P5	enr_KRT17hi	enr_KRT17hi	False	False
TIMM9	2.36138819207831e-05	0.0001616266417311	18.4656130286242	1	291.127483504827	-1.2904641029515	TIMM9	enr_KRT17hi	enr_KRT17hi	False	False
ENSG00000237214	0.0001315732358892	0.0007342256467032	15.0187027974074	1	291.127483504827	-1.274601492612	ENSG00000237214	enr_KRT17hi	enr_KRT17hi	False	False
RPL26P19	0.0001452821515495	0.0007988388098398	14.8220712640763	1	291.127483504827	-1.27344754252613	RPL26P19	enr_KRT17hi	enr_KRT17hi	False	False
RPL13AP25	2.89862412920707e-06	2.48453496789177e-05	22.7662127700017	1	291.127483504827	-1.26976096494227	RPL13AP25	enr_KRT17hi	enr_KRT17hi	False	False
NIP7	5.72426643759987e-05	0.000353059196398	16.679782492928	1	291.127483504827	-1.26831764799308	NIP7	enr_KRT17hi	enr_KRT17hi	False	False
PYCARD	1.10737378166353e-07	1.29567915171239e-06	29.638089776493	1	291.127483504827	-1.26245479160315	PYCARD	enr_KRT17hi	enr_KRT17hi	False	False
RPL5P34	4.35397722504326e-07	4.55436948226282e-06	26.7311927848994	1	291.127483504827	-1.25529772150968	RPL5P34	enr_KRT17hi	enr_KRT17hi	False	False
SPATA5L1	0.0008480746071625	0.003746154445543	11.3683791331043	1	291.127483504827	-1.23479892847668	SPATA5L1	enr_KRT17hi	enr_KRT17hi	False	False
SUSD4	0.0003695387037433	0.0017985336003085	12.9831334576653	1	291.127483504827	-1.2328326499974	SUSD4	enr_KRT17hi	enr_KRT17hi	False	False
STON2	2.2103567852859e-07	2.46691605500658e-06	28.1661552956174	1	291.127483504827	-1.22601038563134	STON2	enr_KRT17hi	enr_KRT17hi	False	False
DUT	1.56413578618566e-08	2.22599969571014e-07	33.8544166923219	1	291.127483504827	-1.22192885093	DUT	enr_KRT17hi	enr_KRT17hi	False	False
ENSG00000218227	0.0005561850593939	0.0025765212757596	12.1857269597071	1	291.127483504827	-1.21858632524702	ENSG00000218227	enr_KRT17hi	enr_KRT17hi	False	False
SYPL1	2.45998003958053e-08	3.36676100307554e-07	32.8727035030626	1	291.127483504827	-1.21721552336921	SYPL1	enr_KRT17hi	enr_KRT17hi	False	False
NUDT8	0.0005560149538156	0.0025765212757596	12.1863216559749	1	291.127483504827	-1.20986210458241	NUDT8	enr_KRT17hi	enr_KRT17hi	False	False
ENSG00000229503	2.20431386112565e-05	0.0001522316202434	18.6052046006004	1	291.127483504827	-1.20651024175421	ENSG00000229503	enr_KRT17hi	enr_KRT17hi	False	False
ENSG00000218426	0.0001008439986926	0.0005760319803462	15.5476648998488	1	291.127483504827	-1.19429397726983	ENSG00000218426	enr_KRT17hi	enr_KRT17hi	False	False
EEF1A1P9	0.0006834264064805	0.0030840541808689	11.7858647834192	1	291.127483504827	-1.18311919887179	EEF1A1P9	enr_KRT17hi	enr_KRT17hi	False	False
ARL10	8.9324376889576e-12	2.70134204303153e-10	50.5703958861575	1	291.127483504827	-1.15089326399723	ARL10	enr_KRT17hi	enr_KRT17hi	False	False
POLR1D	4.43391411568167e-13	1.9002489067207098e-11	57.5671666934369	1	291.127483504827	-1.14932696937978	POLR1D	enr_KRT17hi	enr_KRT17hi	False	False
LY6E	3.30842311585887e-07	3.57024077250957e-06	27.3114074617787	1	291.127483504827	-1.14765143496255	LY6E	enr_KRT17hi	enr_KRT17hi	False	False
SULF2	0.0001385818130998	0.0007653634744101	14.9157120018232	1	291.127483504827	-1.13971523113556	SULF2	enr_KRT17hi	enr_KRT17hi	False	False
LPCAT4	0.0010864735115844	0.0046298587141381	10.8911471183982	1	291.127483504827	-1.12751902211154	LPCAT4	enr_KRT17hi	enr_KRT17hi	False	False
TOMM22	4.92999722393001e-09	7.88379086982411e-08	36.3743076366767	1	291.127483504827	-1.12562379266177	TOMM22	enr_KRT17hi	enr_KRT17hi	False	False
ENSG00000272741	3.18979396791575e-06	2.70321522704725e-05	22.5679267513411	1	291.127483504827	-1.11266013677991	ENSG00000272741	enr_KRT17hi	enr_KRT17hi	False	False
SERPINB1	4.88111856004969e-07	5.05640734811778e-06	26.4901595078427	1	291.127483504827	-1.11039935444793	SERPINB1	enr_KRT17hi	enr_KRT17hi	False	False
ECH1	1.33379294042037e-06	1.24575928432787e-05	24.3810356094563	1	291.127483504827	-1.10970518093992	ECH1	enr_KRT17hi	enr_KRT17hi	False	False
GAPDH	0.0001381957040496	0.000763793500643	14.9212470567992	1	291.127483504827	-1.10811770232284	GAPDH	enr_KRT17hi	enr_KRT17hi	False	False
EIF3FP3	0.0003565440188176	0.0017466232143256	13.053191200953	1	291.127483504827	-1.10371651992347	EIF3FP3	enr_KRT17hi	enr_KRT17hi	False	False
ENSG00000232037	0.0007836406159178	0.0034880146109103	11.5210358314072	1	291.127483504827	-1.1035789550478	ENSG00000232037	enr_KRT17hi	enr_KRT17hi	False	False
RPL10P16	3.2585723566603e-05	0.0002140043141414	17.8139782111417	1	291.127483504827	-1.09667109988065	RPL10P16	enr_KRT17hi	enr_KRT17hi	False	False
CASP2	5.72811394156642e-06	4.55093798323603e-05	21.3593388263043	1	291.127483504827	-1.0855834385015	CASP2	enr_KRT17hi	enr_KRT17hi	False	False
MRPL40	6.83018518639296e-05	0.0004111267166769	16.3257851151133	1	291.127483504827	-1.07078726316718	MRPL40	enr_KRT17hi	enr_KRT17hi	False	False
RPL22L1	2.7036771603268e-05	0.0001816987338929	18.1914185974918	1	291.127483504827	-1.06104982523546	RPL22L1	enr_KRT17hi	enr_KRT17hi	False	False
RPL12P4	0.0003058378876909	0.0015247882865985	13.353829981869	1	291.127483504827	-1.05838308912544	RPL12P4	enr_KRT17hi	enr_KRT17hi	False	False
RPS7P1	1.14393885006252e-05	8.40307676343673e-05	19.9407795019755	1	291.127483504827	-1.04760837621353	RPS7P1	enr_KRT17hi	enr_KRT17hi	False	False
SERTAD4	0.0024472755490005	0.0092280375150849	9.34209671387883	1	291.127483504827	-1.03883465442741	SERTAD4	enr_KRT17hi	enr_KRT17hi	False	False
GSTK1	5.68360563114905e-08	7.15218829423119e-07	31.067013737083	1	291.127483504827	-1.03669792732412	GSTK1	enr_KRT17hi	enr_KRT17hi	False	False
ATP5MC3	8.864570833380592e-09	1.33785082493198e-07	35.0907751685839	1	291.127483504827	-1.03314906452857	ATP5MC3	enr_KRT17hi	enr_KRT17hi	False	False
CORIN	1.23774993966389e-08	1.80605535943174e-07	34.3632688530792	1	291.127483504827	-1.0315434161013	CORIN	enr_KRT17hi	enr_KRT17hi	False	False
MRPL36	1.29538615537876e-05	9.45077447990341e-05	19.686889391456	1	291.127483504827	-1.00892212452258	MRPL36	enr_KRT17hi	enr_KRT17hi	False	False
UQCRFS1	5.61566153487161e-09	8.81118441663956e-08	36.0889001694425	1	291.127483504827	-1.00547141791859	UQCRFS1	enr_KRT17hi	enr_KRT17hi	False	False
IMP3	2.44298794646744e-05	0.0001665673599864	18.3967586212493	1	291.127483504827	-1.00532598657017	IMP3	enr_KRT17hi	enr_KRT17hi	False	False
SCO1	0.0006789214884304	0.0030674163633906	11.7986800630783	1	291.127483504827	-0.994797511733975	SCO1	enr_KRT17hi	enr_KRT17hi	False	False
SYTL1	3.72677916637938e-05	0.0002391004597762	17.5430317547533	1	291.127483504827	-0.986591364879508	SYTL1	enr_KRT17hi	enr_KRT17hi	False	False
SLC35F1	0.0025687440869946	0.0095991931502042	9.25048198513608	1	291.127483504827	-0.980928225622771	SLC35F1	enr_KRT17hi	enr_KRT17hi	False	False
PRMT1	8.24954961409088e-07	8.1034098540168e-06	25.3866152185936	1	291.127483504827	-0.979676053188864	PRMT1	enr_KRT17hi	enr_KRT17hi	False	False
IRF6	2.1507176982252e-06	1.90612458797731e-05	23.38563042835	1	291.127483504827	-0.979509099007543	IRF6	enr_KRT17hi	enr_KRT17hi	False	False
TRAPPC2L	0.0001485307696499	0.0008125315626362	14.778234164443	1	291.127483504827	-0.975899959719496	TRAPPC2L	enr_KRT17hi	enr_KRT17hi	False	False
LDHB	1.90366957093792e-06	1.70988284814783e-05	23.6394080667636	1	291.127483504827	-0.958285456516507	LDHB	enr_KRT17hi	enr_KRT17hi	False	False
COA3	2.99550381101504e-05	0.0001986408362742	17.9840745154838	1	291.127483504827	-0.9456075180773	COA3	enr_KRT17hi	enr_KRT17hi	False	False
MRPS26	0.0001079749305142	0.0006116404674147	15.4116160261186	1	291.127483504827	-0.945073162924942	MRPS26	enr_KRT17hi	enr_KRT17hi	False	False
AKR1C3	0.0011991246465462	0.0050553315621678	10.7016753401054	1	291.127483504827	-0.945069202554706	AKR1C3	enr_KRT17hi	enr_KRT17hi	False	False
ATP5IF1	9.40284312574078e-06	7.05015746990898e-05	20.3418107259464	1	291.127483504827	-0.934318341583936	ATP5IF1	enr_KRT17hi	enr_KRT17hi	False	False
RPS27AP16	0.0011805948143839	0.0049884287931717	10.7315624991476	1	291.127483504827	-0.926659900653481	RPS27AP16	enr_KRT17hi	enr_KRT17hi	False	False
RPS26P31	0.0011585006354489	0.0049005949046064	10.7678292793547	1	291.127483504827	-0.924521655566095	RPS26P31	enr_KRT17hi	enr_KRT17hi	False	False
ATP5F1B	4.02227953387174e-07	4.23100932735456e-06	26.8984646657774	1	291.127483504827	-0.921659634197294	ATP5F1B	enr_KRT17hi	enr_KRT17hi	False	False
MIR200CHG	0.0013527730494288	0.005605217380077	10.4705869782657	1	291.127483504827	-0.918133115961922	MIR200CHG	enr_KRT17hi	enr_KRT17hi	False	False
ATP5F1C	6.57897625679438e-08	8.1422973475178e-07	30.752896415836	1	291.127483504827	-0.913183749888833	ATP5F1C	enr_KRT17hi	enr_KRT17hi	False	False
MRPL11	0.0005849295272914	0.0026864491455518	12.0878005298251	1	291.127483504827	-0.906242688543384	MRPL11	enr_KRT17hi	enr_KRT17hi	False	False
HSD17B10	8.39924275436033e-05	0.0004902281763245	15.9123425042495	1	291.127483504827	-0.894895363495751	HSD17B10	enr_KRT17hi	enr_KRT17hi	False	False
NCBP2-AS2	0.0009899449401553	0.0042842394986527	11.070148534815	1	291.127483504827	-0.894717952411088	NCBP2-AS2	enr_KRT17hi	enr_KRT17hi	False	False
CENPX	0.0004797214685999	0.0022714084687497	12.4735947829625	1	291.127483504827	-0.893743873715591	CENPX	enr_KRT17hi	enr_KRT17hi	False	False
ARFIP2	0.0008301678984246	0.0036798222447899	11.4095873131383	1	291.127483504827	-0.89264393787478	ARFIP2	enr_KRT17hi	enr_KRT17hi	False	False
HMGN2	0.0005930285493404	0.0027186516626243	12.0610908616093	1	291.127483504827	-0.881845464733477	HMGN2	enr_KRT17hi	enr_KRT17hi	False	False
ENSG00000238072	0.0015925658906627	0.0064354763900702	10.1586274887532	1	291.127483504827	-0.879426951920821	ENSG00000238072	enr_KRT17hi	enr_KRT17hi	False	False
ATRAID	1.01525363761457e-05	7.56545666596653e-05	20.1847936978922	1	291.127483504827	-0.879215195035001	ATRAID	enr_KRT17hi	enr_KRT17hi	False	False
KRT19	3.36956044336404e-06	2.83633033953202e-05	22.4544388071406	1	291.127483504827	-0.877610887896451	KRT19	enr_KRT17hi	enr_KRT17hi	False	False
ISOC2	9.63005432075328e-05	0.0005538758236629	15.6395294478943	1	291.127483504827	-0.875673091321419	ISOC2	enr_KRT17hi	enr_KRT17hi	False	False
ACOT7	6.30785592888496e-05	0.0003849383195007	16.4851275079171	1	291.127483504827	-0.875393549751533	ACOT7	enr_KRT17hi	enr_KRT17hi	False	False
MRPS12	0.0004051818467753	0.0019504902765178	12.8031019590643	1	291.127483504827	-0.858897145972942	MRPS12	enr_KRT17hi	enr_KRT17hi	False	False
MRPL12	0.0004584132604813	0.0021760123124112	12.5621643825387	1	291.127483504827	-0.853444428440019	MRPL12	enr_KRT17hi	enr_KRT17hi	False	False
RPL15P3	0.0023811934873713	0.0090333592085406	9.39390809009978	1	291.127483504827	-0.84924215364187	RPL15P3	enr_KRT17hi	enr_KRT17hi	False	False
HRAS	0.0004334216092685	0.0020704853945949	12.6715334905811	1	291.127483504827	-0.83652487736404	HRAS	enr_KRT17hi	enr_KRT17hi	False	False
EIF3F	4.98856190776863e-05	0.00031152551464	16.9560069866927	1	291.127483504827	-0.832181640898625	EIF3F	enr_KRT17hi	enr_KRT17hi	False	False
HIST2H2AA4	0.0026005617748921	0.0097132536412805	9.22721517317459	1	291.127483504827	-0.83149132575159	HIST2H2AA4	enr_KRT17hi	enr_KRT17hi	False	False
APRT	3.63247007999462e-05	0.0002344537487087	17.5947270420004	1	291.127483504827	-0.823536004073532	APRT	enr_KRT17hi	enr_KRT17hi	False	False
TP53TG1	0.0004890229463282	0.0023081636862567	12.4361781144576	1	291.127483504827	-0.813510130598182	TP53TG1	enr_KRT17hi	enr_KRT17hi	False	False
REX1BD	0.0002601555101699	0.0013273240314793	13.6716121178064	1	291.127483504827	-0.809801596823039	REX1BD	enr_KRT17hi	enr_KRT17hi	False	False
ANP32A	8.11643169074688e-06	6.17375635705898e-05	20.6433034935552	1	291.127483504827	-0.807859427865794	ANP32A	enr_KRT17hi	enr_KRT17hi	False	False
LSM2	0.0003899924084187	0.0018846282623327	12.8777753207177	1	291.127483504827	-0.80544311928223	LSM2	enr_KRT17hi	enr_KRT17hi	False	False
MRPL53	0.0003474111687125	0.0017085795182585	13.1039974103837	1	291.127483504827	-0.797942997560129	MRPL53	enr_KRT17hi	enr_KRT17hi	False	False
LSM3	0.0002380670727101	0.0012229472913192	13.8462170591629	1	291.127483504827	-0.776219025737475	LSM3	enr_KRT17hi	enr_KRT17hi	False	False
BAG1	7.4767148469628e-06	5.75722395813357e-05	20.811746064863	1	291.127483504827	-0.774416549954502	BAG1	enr_KRT17hi	enr_KRT17hi	False	False
COX6A1P2	0.0001731241098981	0.0009248082793703	14.4748738440739	1	291.127483504827	-0.76632468304651	COX6A1P2	enr_KRT17hi	enr_KRT17hi	False	False
DPM3	0.0007619666956934	0.0033996134549081	11.57527090438	1	291.127483504827	-0.764428508354947	DPM3	enr_KRT17hi	enr_KRT17hi	False	False
ALKBH7	0.0006788932200338	0.0030674163633906	11.798760751676	1	291.127483504827	-0.763237872424577	ALKBH7	enr_KRT17hi	enr_KRT17hi	False	False
ENSG00000256966	1.32550172925119e-05	9.63300675327902e-05	19.639996026698	1	291.127483504827	-0.760849261086372	ENSG00000256966	enr_KRT17hi	enr_KRT17hi	False	False
NME1	0.0013651586868939	0.0056442613846222	10.4531388518803	1	291.127483504827	-0.759263795391321	NME1	enr_KRT17hi	enr_KRT17hi	False	False
GGCT	0.0014004258055066	0.0057606606856506	10.4043262530845	1	291.127483504827	-0.754304357181708	GGCT	enr_KRT17hi	enr_KRT17hi	False	False
SNX7	0.0008782799444434	0.0038588749755863	11.3008339872328	1	291.127483504827	-0.753418209519543	SNX7	enr_KRT17hi	enr_KRT17hi	False	False
PIH1D1	0.0017663985500887	0.0070430564198117	9.96109559029676	1	291.127483504827	-0.752784795306771	PIH1D1	enr_KRT17hi	enr_KRT17hi	False	False
IFITM3	0.0004455817586367	0.0021201843582599	12.6175399402672	1	291.127483504827	-0.750840075016055	IFITM3	enr_KRT17hi	enr_KRT17hi	False	False
EIF5A	0.0022084856957406	0.0085644481479083	9.53657548018654	1	291.127483504827	-0.747834247017198	EIF5A	enr_KRT17hi	enr_KRT17hi	False	False
UQCC2	0.0008313262570812	0.0036827802292434	11.4068943882727	1	291.127483504827	-0.727987369436603	UQCC2	enr_KRT17hi	enr_KRT17hi	False	False
PERP	6.71373676440652e-06	5.26705290094654e-05	21.0328105867656	1	291.127483504827	-0.72374302124429	PERP	enr_KRT17hi	enr_KRT17hi	False	False
NDUFB5	0.0023566856944406	0.0089721536590379	9.41349744016579	1	291.127483504827	-0.72311875873493	NDUFB5	enr_KRT17hi	enr_KRT17hi	False	False
EIF3G	0.0006435541688141	0.0029234744192043	11.902399615062	1	291.127483504827	-0.717324033105659	EIF3G	enr_KRT17hi	enr_KRT17hi	False	False
MPC2	0.0008863368455683	0.0038806341749928	11.2832161810113	1	291.127483504827	-0.716873187722623	MPC2	enr_KRT17hi	enr_KRT17hi	False	False
MDH2	0.0004390461853493	0.0020933543484553	12.6463705296578	1	291.127483504827	-0.713781881778892	MDH2	enr_KRT17hi	enr_KRT17hi	False	False
BLOC1S2	0.0009988479894103	0.0043128151528942	11.052910894852	1	291.127483504827	-0.713695119098898	BLOC1S2	enr_KRT17hi	enr_KRT17hi	False	False
NDUFB6	0.0006785790449794	0.0030674163633906	11.7996577549982	1	291.127483504827	-0.709669939274866	NDUFB6	enr_KRT17hi	enr_KRT17hi	False	False
TMEM256-PLSCR3	0.0017622132881708	0.0070301062028092	9.96561428100411	1	291.127483504827	-0.708135159549632	TMEM256-PLSCR3	enr_KRT17hi	enr_KRT17hi	False	False
RSL24D1	0.000577014339115	0.002658235591746	12.1142695307614	1	291.127483504827	-0.703995162020977	RSL24D1	enr_KRT17hi	enr_KRT17hi	False	False
SMIM26	0.0016400897683416	0.0065955352614276	10.1025201181162	1	291.127483504827	-0.682540004186877	SMIM26	enr_KRT17hi	enr_KRT17hi	False	False
ATP5PD	0.0003013845366847	0.0015089345962187	13.3826124595902	1	291.127483504827	-0.663152913068868	ATP5PD	enr_KRT17hi	enr_KRT17hi	False	False
MRPL27	0.0008832623757199	0.0038762245862492	11.289919744818	1	291.127483504827	-0.6571996408731	MRPL27	enr_KRT17hi	enr_KRT17hi	False	False
EID1	0.0007600322477617	0.0033937710779387	11.5801875431686	1	291.127483504827	-0.656361159082291	EID1	enr_KRT17hi	enr_KRT17hi	False	False
RANBP1	0.0016416196418757	0.0065981496859956	10.1007415757312	1	291.127483504827	-0.653117616791301	RANBP1	enr_KRT17hi	enr_KRT17hi	False	False
TUFM	0.0005593923572661	0.0025881817887084	12.1745485689072	1	291.127483504827	-0.648877177038508	TUFM	enr_KRT17hi	enr_KRT17hi	False	False
ENSG00000255339	0.0002280883063605	0.0011765215252437	13.9305600667551	1	291.127483504827	-0.630735739370395	ENSG00000255339	enr_KRT17hi	enr_KRT17hi	False	False
BHLHE40	0.0005423370328556	0.0025248465216741	12.2347553966111	1	291.127483504827	-0.619474308213719	BHLHE40	enr_KRT17hi	enr_KRT17hi	False	False
EFHD2	0.0021027099803892	0.0082094351134404	9.62969135752245	1	291.127483504827	-0.617687137333114	EFHD2	enr_KRT17hi	enr_KRT17hi	False	False
PRDX6	0.0008096877995654	0.0035954165167202	11.4578405635873	1	291.127483504827	-0.617607906329428	PRDX6	enr_KRT17hi	enr_KRT17hi	False	False
PRDX5	0.0003398086109918	0.0016755848668235	13.1473354027152	1	291.127483504827	-0.616562272759828	PRDX5	enr_KRT17hi	enr_KRT17hi	False	False
RTRAF	0.0020559097298358	0.0080434652966973	9.67242634589821	1	291.127483504827	-0.600272452125899	RTRAF	enr_KRT17hi	enr_KRT17hi	False	False
NBDY	0.0011688685578455	0.0049416652671035	10.7507238167553	1	291.127483504827	-0.591296492046221	NBDY	enr_KRT17hi	enr_KRT17hi	False	False
SLC25A3	0.0002010826402517	0.0010538922445058	14.1790744090703	1	291.127483504827	-0.572358503789756	SLC25A3	enr_KRT17hi	enr_KRT17hi	False	False
SSBP1	0.0010593362122755	0.004534829675837	10.9397810463329	1	291.127483504827	-0.54642769087323	SSBP1	enr_KRT17hi	enr_KRT17hi	False	False
NDUFB11	0.002151563605052	0.0083740150689624	9.58610454112533	1	291.127483504827	-0.541224689753073	NDUFB11	enr_KRT17hi	enr_KRT17hi	False	False
SNRPD1	0.0022712711173958	0.0087609517343241	9.48343369297307	1	291.127483504827	-0.530848101122818	SNRPD1	enr_KRT17hi	enr_KRT17hi	False	False
VDAC2	0.0025069937797634	0.0094059296389323	9.2964892104629	1	291.127483504827	-0.499880396931452	VDAC2	enr_KRT17hi	enr_KRT17hi	False	False
PNKD	0.0014009926787502	0.0057606606856506	10.4035519199991	1	291.127483504827	-0.493777062744445	PNKD	enr_KRT17hi	enr_KRT17hi	False	False
NUDC	0.0026241232790837	0.009786635799666	9.21017234195757	1	291.127483504827	0.522167711778045	NUDC	enr_Basaloid	enr_Basaloid	False	False
CHMP2B	0.0012982451745382	0.0054123617615544	10.5493888017524	1	291.127483504827	0.566024623507314	CHMP2B	enr_Basaloid	enr_Basaloid	False	False
MPZL1	0.0023802976172181	0.0090333592085406	9.39462053723761	1	291.127483504827	0.575754733438573	MPZL1	enr_Basaloid	enr_Basaloid	False	False
NDUFB9	0.0003272205962235	0.001617768274012	13.2213034813864	1	291.127483504827	0.595112537049266	NDUFB9	enr_Basaloid	enr_Basaloid	False	False
SPINT1	0.000562417638432	0.0026005747769667	12.1640640800522	1	291.127483504827	0.595623011786304	SPINT1	enr_Basaloid	enr_Basaloid	False	False
RABAC1	0.0022730046119035	0.0087609517343241	9.4819878151628	1	291.127483504827	0.616667439486645	RABAC1	enr_Basaloid	enr_Basaloid	False	False
GSN	0.0019013474729185	0.0075092712200575	9.82096477059904	1	291.127483504827	0.616783278097248	GSN	enr_Basaloid	enr_Basaloid	False	False
WDR1	0.0005683129620772	0.0026213697512787	12.1437967213826	1	291.127483504827	0.631291048952555	WDR1	enr_Basaloid	enr_Basaloid	False	False
TMEM50A	3.38941883873008e-05	0.0002202828534703	17.7344813548859	1	291.127483504827	0.638544315157394	TMEM50A	enr_Basaloid	enr_Basaloid	False	False
SYNGR2	0.0002123702918986	0.0011091763156265	14.0713149746194	1	291.127483504827	0.640795871132339	SYNGR2	enr_Basaloid	enr_Basaloid	False	False
REXO2	0.0013068794675937	0.0054423076107456	10.5366886723357	1	291.127483504827	0.643452947073233	REXO2	enr_Basaloid	enr_Basaloid	False	False
ERBB3	0.0018299221196548	0.0072577556305719	9.89382056536718	1	291.127483504827	0.646015771925004	ERBB3	enr_Basaloid	enr_Basaloid	False	False
BAX	0.0025686592090371	0.0095991931502042	9.25054444535829	1	291.127483504827	0.656754320204182	BAX	enr_Basaloid	enr_Basaloid	False	False
IFT57	0.0006933169578441	0.0031230493596583	11.758027472036	1	291.127483504827	0.671021640786879	IFT57	enr_Basaloid	enr_Basaloid	False	False
YIPF3	0.0019765966590263	0.0077696409552923	9.74716831435067	1	291.127483504827	0.679572494005158	YIPF3	enr_Basaloid	enr_Basaloid	False	False
DDA1	0.0009931672304704	0.0042932301028983	11.0638915473806	1	291.127483504827	0.683478253427023	DDA1	enr_Basaloid	enr_Basaloid	False	False
SMIM14	6.56415223802153e-05	0.0003976667349366	16.4053375204821	1	291.127483504827	0.690317266259872	SMIM14	enr_Basaloid	enr_Basaloid	False	False
COPG1	0.0005543726892785	0.0025713018983236	12.1920726073447	1	291.127483504827	0.697836022628602	COPG1	enr_Basaloid	enr_Basaloid	False	False
OSBPL3	7.15071510124145e-05	0.0004267987809511	16.2340022650776	1	291.127483504827	0.726338798084948	OSBPL3	enr_Basaloid	enr_Basaloid	False	False
NINJ1	0.0008568573173145	0.0037758107402227	11.3484901038821	1	291.127483504827	0.730886257790653	NINJ1	enr_Basaloid	enr_Basaloid	False	False
FBXW5	0.000697039476027	0.0031379328152476	11.7476547412601	1	291.127483504827	0.735395198414275	FBXW5	enr_Basaloid	enr_Basaloid	False	False
SHANK2	1.51250500266535e-06	1.38507784126864e-05	24.118620665277	1	291.127483504827	0.740933272248067	SHANK2	enr_Basaloid	enr_Basaloid	False	False
MYADM	0.0009672681711177	0.0042030772209637	11.1147768922978	1	291.127483504827	0.743034970857029	MYADM	enr_Basaloid	enr_Basaloid	False	False
MAL2	4.22462652894184e-06	3.44024961640215e-05	21.9869771561778	1	291.127483504827	0.743258195885396	MAL2	enr_Basaloid	enr_Basaloid	False	False
ITGB1BP1	0.0002178199859849	0.001128990943253	14.0213504402666	1	291.127483504827	0.746718033300406	ITGB1BP1	enr_Basaloid	enr_Basaloid	False	False
STK33	0.0016492716737111	0.0066253548756474	10.0918710515067	1	291.127483504827	0.747821450059661	STK33	enr_Basaloid	enr_Basaloid	False	False
ENSG00000262302	7.29342463502213e-06	5.65089718622583e-05	20.8626995355646	1	291.127483504827	0.750193976834606	ENSG00000262302	enr_Basaloid	enr_Basaloid	False	False
C11orf80	0.0004550029354701	0.0021625614803712	12.5767268884921	1	291.127483504827	0.765743795949043	C11orf80	enr_Basaloid	enr_Basaloid	False	False
ACVR1	0.001083063784529	0.0046205792855336	10.8971894931938	1	291.127483504827	0.782959778268708	ACVR1	enr_Basaloid	enr_Basaloid	False	False
ELK3	0.0024430807309847	0.0092214924420662	9.3453429435704	1	291.127483504827	0.783752150892449	ELK3	enr_Basaloid	enr_Basaloid	False	False
ANXA4	1.28595949197121e-06	1.20860854508572e-05	24.4573137724114	1	291.127483504827	0.788043724647619	ANXA4	enr_Basaloid	enr_Basaloid	False	False
GNG12	0.0003228014130659	0.0016001391923294	13.2479577201468	1	291.127483504827	0.801066246405287	GNG12	enr_Basaloid	enr_Basaloid	False	False
EXT1	1.11511966014408e-06	1.06134485419805e-05	24.7552807434759	1	291.127483504827	0.802258837241076	EXT1	enr_Basaloid	enr_Basaloid	False	False
CREB3	0.0022738321309137	0.0087609517343241	9.48129799272168	1	291.127483504827	0.802641121620089	CREB3	enr_Basaloid	enr_Basaloid	False	False
MLLT3	4.01341311478022e-05	0.0002557400030658	17.3936740730079	1	291.127483504827	0.806146977320377	MLLT3	enr_Basaloid	enr_Basaloid	False	False
RAI14	6.83702984542566e-07	6.82792594416677e-06	25.7809247363464	1	291.127483504827	0.813888317921064	RAI14	enr_Basaloid	enr_Basaloid	False	False
FUCA1	0.0023168532908758	0.0088743363195406	9.44578398250651	1	291.127483504827	0.816433350077373	FUCA1	enr_Basaloid	enr_Basaloid	False	False
PAM	1.37815935565311e-08	2.00313859833301e-07	34.1295173435959	1	291.127483504827	0.81647230492499	PAM	enr_Basaloid	enr_Basaloid	False	False
TMEM63B	4.08965037277393e-05	0.0002599354050491	17.3557647243329	1	291.127483504827	0.823748490493555	TMEM63B	enr_Basaloid	enr_Basaloid	False	False
ABHD2	2.19745963320078e-08	3.0351652392276e-07	33.1170163463321	1	291.127483504827	0.826323734015198	ABHD2	enr_Basaloid	enr_Basaloid	False	False
CHPF	0.0006548641148787	0.0029694563854841	11.868614282452	1	291.127483504827	0.827917922507056	CHPF	enr_Basaloid	enr_Basaloid	False	False
STK38L	6.39287566450747e-05	0.0003891766841218	16.4583010666166	1	291.127483504827	0.836924001897085	STK38L	enr_Basaloid	enr_Basaloid	False	False
PTPA	0.0005789325286597	0.0026654352148237	12.1078212370555	1	291.127483504827	0.854537336798742	PTPA	enr_Basaloid	enr_Basaloid	False	False
GNAI2	4.07247526712732e-06	3.33162753574613e-05	22.062724240012	1	291.127483504827	0.855092604901798	GNAI2	enr_Basaloid	enr_Basaloid	False	False
SC5D	0.0025135325355626	0.0094257470083597	9.29156302073917	1	291.127483504827	0.86820868660882	SC5D	enr_Basaloid	enr_Basaloid	False	False
GOLM1	0.000101420733689	0.0005788854662618	15.5363047955689	1	291.127483504827	0.869126207558191	GOLM1	enr_Basaloid	enr_Basaloid	False	False
PDXK	8.69578038720434e-08	1.04182672370659e-06	30.1550219033985	1	291.127483504827	0.87028460200399	PDXK	enr_Basaloid	enr_Basaloid	False	False
CRLS1	6.22183728633204e-05	0.0003805630944633	16.5126442396431	1	291.127483504827	0.873867255472248	CRLS1	enr_Basaloid	enr_Basaloid	False	False
LRP10	9.14093161933374e-06	6.86943758967966e-05	20.3996660792217	1	291.127483504827	0.883650394062933	LRP10	enr_Basaloid	enr_Basaloid	False	False
LTBP1	0.0010570168054402	0.0045300720233155	10.943996421959	1	291.127483504827	0.884524788734786	LTBP1	enr_Basaloid	enr_Basaloid	False	False
RAB20	0.0013269292726789	0.0055135565346768	10.5075241680934	1	291.127483504827	0.891431142487592	RAB20	enr_Basaloid	enr_Basaloid	False	False
PNPLA2	7.03331706841936e-05	0.0004219356487748	16.2671263657158	1	291.127483504827	0.896895330122768	PNPLA2	enr_Basaloid	enr_Basaloid	False	False
KRT18	2.58824816533367e-06	2.25719316744215e-05	23.001065450236	1	291.127483504827	0.903336065009269	KRT18	enr_Basaloid	enr_Basaloid	False	False
SMIM22	0.000717145186736	0.0032207119164792	11.6925863800602	1	291.127483504827	0.908966380309243	SMIM22	enr_Basaloid	enr_Basaloid	False	False
ANKIB1	7.36368958579414e-06	5.68782705543679e-05	20.8430150112647	1	291.127483504827	0.9096338475652	ANKIB1	enr_Basaloid	enr_Basaloid	False	False
SECISBP2L	2.36078215252481e-05	0.0001616266417311	18.4661333617696	1	291.127483504827	0.912883384433871	SECISBP2L	enr_Basaloid	enr_Basaloid	False	False
TSPAN6	0.0016530342763936	0.006633454473447	10.0875246751597	1	291.127483504827	0.916687174655706	TSPAN6	enr_Basaloid	enr_Basaloid	False	False
SLC39A10	0.0001711490153659	0.0009149092054488	14.4975701246331	1	291.127483504827	0.925767421479313	SLC39A10	enr_Basaloid	enr_Basaloid	False	False
FBP1	0.0024461595570506	0.0092280375150849	9.34295978776958	1	291.127483504827	0.927241746515946	FBP1	enr_Basaloid	enr_Basaloid	False	False
GLO1	3.43656999583134e-06	2.88302851999274e-05	22.4136930587486	1	291.127483504827	0.927316233382492	GLO1	enr_Basaloid	enr_Basaloid	False	False
MISP	0.001550218598196	0.0062892096574813	10.2100803256242	1	291.127483504827	0.936604788958449	MISP	enr_Basaloid	enr_Basaloid	False	False
ARL6IP5	6.00504308035598e-08	7.49381416017801e-07	30.9488430842301	1	291.127483504827	0.936641287855076	ARL6IP5	enr_Basaloid	enr_Basaloid	False	False
AKT1	0.0001499915595843	0.0008193275286836	14.758837911253	1	291.127483504827	0.938188613370557	AKT1	enr_Basaloid	enr_Basaloid	False	False
ENSG00000268193	0.0005348208295163	0.0024991627547494	12.2619015160913	1	291.127483504827	0.938966218101152	ENSG00000268193	enr_Basaloid	enr_Basaloid	False	False
ITGB8	0.0005656029863106	0.0026136921733395	12.1530866080356	1	291.127483504827	0.941398800110651	ITGB8	enr_Basaloid	enr_Basaloid	False	True
FLNA	9.09954936612458e-07	8.84023578315212e-06	25.180993675714	1	291.127483504827	0.941410651431947	FLNA	enr_Basaloid	enr_Basaloid	False	False
EMB	0.0017950959287533	0.0071498775707118	9.93040297153296	1	291.127483504827	0.942742229821759	EMB	enr_Basaloid	enr_Basaloid	False	False
VAT1	0.0021849957724286	0.0084865190539694	9.55685482911939	1	291.127483504827	0.947597850057552	VAT1	enr_Basaloid	enr_Basaloid	False	False
NAA60	0.0022951677601512	0.0088226637159411	9.46360047419933	1	291.127483504827	0.951120755022093	NAA60	enr_Basaloid	enr_Basaloid	False	False
SQLE	0.0021108763983158	0.0082327472633221	9.62233386687497	1	291.127483504827	0.953136746822468	SQLE	enr_Basaloid	enr_Basaloid	False	False
GPC4	3.66488070725868e-05	0.0002357341792833	17.5768096503573	1	291.127483504827	0.958948035790128	GPC4	enr_Basaloid	enr_Basaloid	False	False
ENSG00000264187	0.0003507748814051	0.0017206092940081	13.0851290063177	1	291.127483504827	0.961561343096952	ENSG00000264187	enr_Basaloid	enr_Basaloid	False	False
ACTN1	2.81908600197793e-06	2.42467259344432e-05	22.8238849278426	1	291.127483504827	0.97849926816612	ACTN1	enr_Basaloid	enr_Basaloid	False	False
RHOBTB2	0.001376449993847	0.0056846778380246	10.4373722983881	1	291.127483504827	0.97966104783584	RHOBTB2	enr_Basaloid	enr_Basaloid	False	False
FARP1	8.13893847943026e-08	9.82963584472254e-07	30.2967265847592	1	291.127483504827	0.984966732929014	FARP1	enr_Basaloid	enr_Basaloid	False	False
SELENOM	0.0002576284565528	0.0013162216785739	13.6908100382669	1	291.127483504827	0.987358164217337	SELENOM	enr_Basaloid	enr_Basaloid	False	False
AP1S3	3.17191804271993e-05	0.0002086788185999	17.8684236603476	1	291.127483504827	0.992830584823663	AP1S3	enr_Basaloid	enr_Basaloid	False	False
KRT8	2.24392527656609e-07	2.49694949172784e-06	28.1341560775407	1	291.127483504827	0.996286472534858	KRT8	enr_Basaloid	enr_Basaloid	False	False
SRD5A3	0.0008923913823699	0.0039048631083864	11.2700837709081	1	291.127483504827	1.00484860382129	SRD5A3	enr_Basaloid	enr_Basaloid	False	False
AGRN	1.09991986991826e-05	8.1355019964368e-05	20.0209799835046	1	291.127483504827	1.00869571791131	AGRN	enr_Basaloid	enr_Basaloid	False	False
INSIG2	0.0002346614548515	0.0012079347367103	13.8745923806762	1	291.127483504827	1.02649887597016	INSIG2	enr_Basaloid	enr_Basaloid	False	False
MYO5B	4.0734699337056e-06	3.33162753574613e-05	22.0622198296375	1	291.127483504827	1.03114579743288	MYO5B	enr_Basaloid	enr_Basaloid	False	False
TMEM65	7.39199683115364e-06	5.7037012586062e-05	20.8351383960921	1	291.127483504827	1.03324566337474	TMEM65	enr_Basaloid	enr_Basaloid	False	False
NEDD9	2.45790915598751e-05	0.0001673299587448	18.3844199200549	1	291.127483504827	1.03534262246321	NEDD9	enr_Basaloid	enr_Basaloid	False	False
FOXP4	0.0001477762406715	0.000808994018275	14.7883285928626	1	291.127483504827	1.04000460729398	FOXP4	enr_Basaloid	enr_Basaloid	False	False
USP6NL	4.27172856410194e-08	5.50480485064684e-07	31.6813140063562	1	291.127483504827	1.0511031299138	USP6NL	enr_Basaloid	enr_Basaloid	False	False
AREG	0.0008749067607604	0.0038485634637556	11.3082589134501	1	291.127483504827	1.05318827506135	AREG	enr_Basaloid	enr_Basaloid	False	False
TJP2	1.05956002960976e-07	1.24361505822741e-06	29.7323917971132	1	291.127483504827	1.05434110281121	TJP2	enr_Basaloid	enr_Basaloid	False	False
LAMB3	1.05844649318942e-05	7.84421808193741e-05	20.0995677615851	1	291.127483504827	1.05664302094819	LAMB3	enr_Basaloid	enr_Basaloid	False	False
EDIL3	7.07488561067018e-05	0.0004231390915472	16.2553341294453	1	291.127483504827	1.05825351751552	EDIL3	enr_Basaloid	enr_Basaloid	False	False
FBXL20	6.34692012475918e-07	6.41535053041696e-06	25.9372890420971	1	291.127483504827	1.06069314965896	FBXL20	enr_Basaloid	enr_Basaloid	False	False
RAB5B	9.09135295331425e-09	1.36828327702229e-07	35.0356518932336	1	291.127483504827	1.06568370187528	RAB5B	enr_Basaloid	enr_Basaloid	False	False
CSRP1	5.47054413707487e-07	5.59741896699338e-06	26.2499706557813	1	291.127483504827	1.06742592303212	CSRP1	enr_Basaloid	enr_Basaloid	False	False
TP53I3	3.40452768404191e-05	0.0002210732262364	17.7255024866441	1	291.127483504827	1.07304019287092	TP53I3	enr_Basaloid	enr_Basaloid	False	False
CCDC69	0.0023264572412687	0.0088931851730457	9.43794785087993	1	291.127483504827	1.07436785206116	CCDC69	enr_Basaloid	enr_Basaloid	False	False
SYCP1	0.0003881207413671	0.0018780035872605	12.8871803924583	1	291.127483504827	1.07748474305413	SYCP1	enr_Basaloid	enr_Basaloid	False	False
SPTBN1	3.78267989652922e-10	7.85875324763688e-09	42.0630393605473	1	291.127483504827	1.08049415386615	SPTBN1	enr_Basaloid	enr_Basaloid	False	False
CCNG2	0.0003507468179684	0.0017206092940081	13.0852856644046	1	291.127483504827	1.08279067672068	CCNG2	enr_Basaloid	enr_Basaloid	False	False
ENSG00000133808	0.0024510731077944	0.0092377127178184	9.33916280620711	1	291.127483504827	1.0862935058156	ENSG00000133808	enr_Basaloid	enr_Basaloid	False	False
LOXL1	0.0014462056534567	0.0059238352817726	10.3427985662267	1	291.127483504827	1.08901608594599	LOXL1	enr_Basaloid	enr_Basaloid	False	False
KDELR3	0.0024948491107784	0.0093791319954075	9.30567371827741	1	291.127483504827	1.09593768979983	KDELR3	enr_Basaloid	enr_Basaloid	False	False
PTTG1IP	4.66094135183131e-14	2.33047067591565e-12	62.919021833026	1	291.127483504827	1.10038222777986	PTTG1IP	enr_Basaloid	enr_Basaloid	False	False
CXXC5	9.96084508053455e-05	0.0005702773901069	15.5722249399443	1	291.127483504827	1.10430264309734	CXXC5	enr_Basaloid	enr_Basaloid	False	False
SHISA4	0.0024254671813696	0.0091781048740022	9.3590358880494	1	291.127483504827	1.1078639234481	SHISA4	enr_Basaloid	enr_Basaloid	False	False
TMC7	8.95286559112659e-06	6.74161565596882e-05	20.4422521087323	1	291.127483504827	1.11099074045798	TMC7	enr_Basaloid	enr_Basaloid	False	False
SLC9A3R2	0.0001153782350722	0.0006506291451443	15.2796799844134	1	291.127483504827	1.11337988047895	SLC9A3R2	enr_Basaloid	enr_Basaloid	False	False
TNIP1	5.04654899229282e-08	6.39754841896437e-07	31.3225634352676	1	291.127483504827	1.11415839812234	TNIP1	enr_Basaloid	enr_Basaloid	False	False
SRGAP2C	1.83071298321618e-05	0.0001286817935718	18.982356869672	1	291.127483504827	1.11448180938887	SRGAP2C	enr_Basaloid	enr_Basaloid	False	False
BCL2L1	1.0168350075499e-09	1.89708023796622e-08	39.8582662810834	1	291.127483504827	1.11461589391696	BCL2L1	enr_Basaloid	enr_Basaloid	False	False
MYO1B	4.9226129753982e-06	3.93599118501989e-05	21.6715108157709	1	291.127483504827	1.11663207471825	MYO1B	enr_Basaloid	enr_Basaloid	False	False
PXDC1	0.0001245270220258	0.0006985435042588	15.1280095433419	1	291.127483504827	1.12566241470373	PXDC1	enr_Basaloid	enr_Basaloid	False	False
CDKN1A	8.471097422693739e-11	2.01692795778422e-09	45.4320227273205	1	291.127483504827	1.12662966384451	CDKN1A	enr_Basaloid	enr_Basaloid	False	False
UCP2	0.0016679494010032	0.0066860612012423	10.0703941109974	1	291.127483504827	1.1290852642867	UCP2	enr_Basaloid	enr_Basaloid	False	False
PLEKHG1	4.61626420204479e-05	0.0002899663443495	17.1119477584237	1	291.127483504827	1.13125548762521	PLEKHG1	enr_Basaloid	enr_Basaloid	False	False
LARGE1	4.32717691365249e-12	1.4296840023080901e-10	52.2446867388952	1	291.127483504827	1.13220563099096	LARGE1	enr_Basaloid	enr_Basaloid	False	False
DNAJB9	0.0003211545217179	0.0015930283815374	13.2579857467078	1	291.127483504827	1.13685895275073	DNAJB9	enr_Basaloid	enr_Basaloid	False	False
TSPAN3	7.385376495783811e-15	4.39605743796656e-13	67.3621391104174	1	291.127483504827	1.13845588717022	TSPAN3	enr_Basaloid	enr_Basaloid	False	False
CASC19	0.0007602047214582	0.0033937710779387	11.5797486635469	1	291.127483504827	1.14213946160443	CASC19	enr_Basaloid	enr_Basaloid	False	False
SMAD7	7.04351243021452e-05	0.0004219356487748	16.2642276097489	1	291.127483504827	1.14434753549795	SMAD7	enr_Basaloid	enr_Basaloid	False	False
ZNF69	1.90443120082108e-05	0.0001331149487992	18.9021175350739	1	291.127483504827	1.1542892799362	ZNF69	enr_Basaloid	enr_Basaloid	False	False
RRAS	0.002122930347226	0.0082754561352366	9.6115268333756	1	291.127483504827	1.16277968036469	RRAS	enr_Basaloid	enr_Basaloid	False	False
SMURF2	7.135585561880191e-09	1.10344106627013e-07	35.564700709875	1	291.127483504827	1.16321601471751	SMURF2	enr_Basaloid	enr_Basaloid	False	False
KLF12	5.50975927501784e-07	5.6298630194324e-06	26.2349301297991	1	291.127483504827	1.16741017669072	KLF12	enr_Basaloid	enr_Basaloid	False	False
TES	7.30693676185356e-10	1.41974159880574e-08	40.5931473186138	1	291.127483504827	1.16744059534105	TES	enr_Basaloid	enr_Basaloid	False	False
DSG2	6.0031473859492106e-09	9.36041692195823e-08	35.9427765963194	1	291.127483504827	1.17763810204016	DSG2	enr_Basaloid	enr_Basaloid	False	False
NEU1	2.81034105006961e-06	2.41992627732745e-05	22.8303258054103	1	291.127483504827	1.17809152642557	NEU1	enr_Basaloid	enr_Basaloid	False	False
TGFBR1	2.3589536955162e-07	2.60946205256217e-06	28.0280557457131	1	291.127483504827	1.18071612616814	TGFBR1	enr_Basaloid	enr_Basaloid	False	False
PPP1R18	0.0020861153126496	0.0081531343641857	9.64473248364911	1	291.127483504827	1.1811734558423	PPP1R18	enr_Basaloid	enr_Basaloid	False	False
ANKRD13A	3.88579299738261e-08	5.05085744893754e-07	31.8853414726617	1	291.127483504827	1.18312613019502	ANKRD13A	enr_Basaloid	enr_Basaloid	False	False
SLC12A7	3.20338543015119e-06	2.71166938218216e-05	22.5591233035483	1	291.127483504827	1.18722140152495	SLC12A7	enr_Basaloid	enr_Basaloid	False	False
ODC1	0.0003345864657916	0.0016520069081221	13.1776779358004	1	291.127483504827	1.19851735757265	ODC1	enr_Basaloid	enr_Basaloid	False	False
AFAP1L2	0.0004132568518972	0.0019842678548201	12.7645530217225	1	291.127483504827	1.20455291052101	AFAP1L2	enr_Basaloid	enr_Basaloid	False	False
SLC9C1	1.77713851226833e-06	1.60391562479091e-05	23.7825894180627	1	291.127483504827	1.20774153374494	SLC9C1	enr_Basaloid	enr_Basaloid	False	False
DESI2	4.45437042567621e-08	5.7107313149695e-07	31.5911572098152	1	291.127483504827	1.2091155089269	DESI2	enr_Basaloid	enr_Basaloid	False	False
INF2	0.0003772920707001	0.0018327011206289	12.9425144767395	1	291.127483504827	1.20941161834265	INF2	enr_Basaloid	enr_Basaloid	False	False
SERINC2	4.23936107529486e-08	5.47249708514827e-07	31.697696215205	1	291.127483504827	1.20954967887338	SERINC2	enr_Basaloid	enr_Basaloid	False	False
SVBP	2.70986621238027e-05	0.0001819516257193	18.1867906231163	1	291.127483504827	1.21497651301574	SVBP	enr_Basaloid	enr_Basaloid	False	False
MXD4	3.26259711172709e-05	0.0002140811753101	17.8114851533723	1	291.127483504827	1.21687091846855	MXD4	enr_Basaloid	enr_Basaloid	False	False
TMEM30A	1.50717337400345e-08	2.15310482000493e-07	33.9350089538876	1	291.127483504827	1.21837361052226	TMEM30A	enr_Basaloid	enr_Basaloid	False	False
TTYH3	3.91983855283497e-06	3.2270899172626e-05	22.1416413967574	1	291.127483504827	1.22026803488504	TTYH3	enr_Basaloid	enr_Basaloid	False	False
DNALI1	0.0006089028413362	0.0027829197501657	12.0097978928239	1	291.127483504827	1.22759143761409	DNALI1	enr_Basaloid	enr_Basaloid	False	False
FGD6	6.60452499383235e-08	8.16045098084722e-07	30.7445796273376	1	291.127483504827	1.22871626543626	FGD6	enr_Basaloid	enr_Basaloid	False	False
TANC2	2.6065852493077096e-11	7.118041267872501e-10	48.1131880936313	1	291.127483504827	1.22993971953015	TANC2	enr_Basaloid	enr_Basaloid	False	False
MARCH2	6.25742383515208e-07	6.33342493436445e-06	25.9671538827804	1	291.127483504827	1.23022913178749	MARCH2	enr_Basaloid	enr_Basaloid	False	False
FURIN	7.76447706724543e-07	7.66231289530799e-06	25.513772359482	1	291.127483504827	1.23294753237131	FURIN	enr_Basaloid	enr_Basaloid	False	False
KIF13A	9.678827581406889e-12	2.88060344684729e-10	50.3855706789566	1	291.127483504827	1.233724964385	KIF13A	enr_Basaloid	enr_Basaloid	False	False
ACAA2	7.92144159459134e-06	6.0586174127197e-05	20.6931815743054	1	291.127483504827	1.23950684917582	ACAA2	enr_Basaloid	enr_Basaloid	False	False
NTN4	4.11751363960364e-07	4.31907025133249e-06	26.8490548859124	1	291.127483504827	1.24037149934989	NTN4	enr_Basaloid	enr_Basaloid	False	False
TP53I11	1.88409866610733e-05	0.0001321865294275	18.9239307225499	1	291.127483504827	1.24155361632411	TP53I11	enr_Basaloid	enr_Basaloid	False	False
PLXNA3	0.0003059741828441	0.0015247882865985	13.3529558126325	1	291.127483504827	1.24342952926142	PLXNA3	enr_Basaloid	enr_Basaloid	False	False
MPP7	6.36535500722774e-10	1.25963489588939e-08	40.9005050261053	1	291.127483504827	1.24457702091247	MPP7	enr_Basaloid	enr_Basaloid	False	False
HIST1H4K	0.0023350047042441	0.0089213119112742	9.43100146144928	1	291.127483504827	1.24656979118893	HIST1H4K	enr_Basaloid	enr_Basaloid	False	False
FLVCR2	8.05365333173888e-05	0.0004733730406586	15.996259506238	1	291.127483504827	1.25472384613255	FLVCR2	enr_Basaloid	enr_Basaloid	False	False
CDC42EP1	1.19739485213868e-08	1.7505772692086e-07	34.435417803506	1	291.127483504827	1.26091923162605	CDC42EP1	enr_Basaloid	enr_Basaloid	False	False
ZDHHC18	0.0016607002520299	0.0066605625081413	10.0787004318914	1	291.127483504827	1.26526914845909	ZDHHC18	enr_Basaloid	enr_Basaloid	False	False
IDS	4.799841536548501e-10	9.835740853582991e-09	41.5304767337402	1	291.127483504827	1.26994754515298	IDS	enr_Basaloid	enr_Basaloid	False	False
LMO3	2.00601920218545e-08	2.79649517033288e-07	33.3145164815829	1	291.127483504827	1.27173831971614	LMO3	enr_Basaloid	enr_Basaloid	False	False
PTGFRN	1.48233145475103e-05	0.0001065914277146	19.4119927716573	1	291.127483504827	1.27369637188277	PTGFRN	enr_Basaloid	enr_Basaloid	False	False
MYL9	0.0005040177541711	0.0023729649443086	12.377355064089	1	291.127483504827	1.28577360978378	MYL9	enr_Basaloid	enr_Basaloid	False	False
VCAN	0.0001793805639819	0.0009534757121646	14.4046742342764	1	291.127483504827	1.29223773289383	VCAN	enr_Basaloid	enr_Basaloid	False	False
RASEF	2.16245748185404e-09	3.75426646155216e-08	38.1875030992744	1	291.127483504827	1.29374952866937	RASEF	enr_Basaloid	enr_Basaloid	False	False
PPP1R14B	9.62741847057356e-08	1.14430488952935e-06	29.9372492857553	1	291.127483504827	1.29396585492567	PPP1R14B	enr_Basaloid	enr_Basaloid	False	False
CACNG4	0.0022896067625616	0.0088106981627564	9.46819698870293	1	291.127483504827	1.29628278076966	CACNG4	enr_Basaloid	enr_Basaloid	False	False
DDX60L	0.002321228872254	0.0088822533377067	9.44220971895382	1	291.127483504827	1.30032164142855	DDX60L	enr_Basaloid	enr_Basaloid	False	False
RIPOR1	7.80279092984267e-05	0.0004597088136199	16.0594912532954	1	291.127483504827	1.30147635938811	RIPOR1	enr_Basaloid	enr_Basaloid	False	False
KCNH8	9.70113069944194e-05	0.0005575362470943	15.6248724102194	1	291.127483504827	1.30318143769318	KCNH8	enr_Basaloid	enr_Basaloid	False	False
RECK	0.000788405990252	0.0035071440847511	11.5093160012579	1	291.127483504827	1.30795357598343	RECK	enr_Basaloid	enr_Basaloid	False	False
CYTH3	6.9037320966726e-07	6.86710752321546e-06	25.7605236576593	1	291.127483504827	1.3081726279655	CYTH3	enr_Basaloid	enr_Basaloid	False	False
TUBB2B	1.0283469553333e-05	7.64402702188815e-05	20.1585775179486	1	291.127483504827	1.324958075027	TUBB2B	enr_Basaloid	enr_Basaloid	False	False
PLCD1	7.20284310593685e-05	0.0004282297763758	16.2194703702722	1	291.127483504827	1.32836288944752	PLCD1	enr_Basaloid	enr_Basaloid	False	False
SOX4	7.30526328369824e-07	7.24728500366889e-06	25.6417670605178	1	291.127483504827	1.33654649278286	SOX4	enr_Basaloid	enr_Basaloid	False	False
LINC01122	0.0010651869109433	0.0045546760730186	10.9291893663432	1	291.127483504827	1.33722952088492	LINC01122	enr_Basaloid	enr_Basaloid	False	False
PDZK1IP1	4.87296895376999e-05	0.0003050690079572	17.0031272023989	1	291.127483504827	1.33975806160501	PDZK1IP1	enr_Basaloid	enr_Basaloid	False	False
KPNA7	0.0025009076889789	0.009393906895087	9.30108617433403	1	291.127483504827	1.34309170976395	KPNA7	enr_Basaloid	enr_Basaloid	False	False
ITGAV	2.51040575027097e-08	3.42052977645523e-07	32.8287995712231	1	291.127483504827	1.34488207512213	ITGAV	enr_Basaloid	enr_Basaloid	True	False
PLEKHO1	0.0008722443198451	0.003839103520445	11.314139971068	1	291.127483504827	1.35040219750665	PLEKHO1	enr_Basaloid	enr_Basaloid	False	False
NOTCH2	2.3913885746209697e-11	6.59390231972693e-10	48.3101540382464	1	291.127483504827	1.350471924639	NOTCH2	enr_Basaloid	enr_Basaloid	False	False
PLLP	8.23496379907149e-05	0.0004821407376505	15.9517883283983	1	291.127483504827	1.35247159405439	PLLP	enr_Basaloid	enr_Basaloid	False	False
MSANTD3	9.09896083471409e-05	0.0005269668437093	15.7526464218857	1	291.127483504827	1.35310350300957	MSANTD3	enr_Basaloid	enr_Basaloid	False	False
PPARD	1.63865367894426e-08	2.32323300417428e-07	33.7533430754475	1	291.127483504827	1.35321844238208	PPARD	enr_Basaloid	enr_Basaloid	False	False
MX1	1.94511448869926e-06	1.73877934031519e-05	23.5945918155078	1	291.127483504827	1.35324828980239	MX1	enr_Basaloid	enr_Basaloid	False	False
MICAL2	2.65678378179573e-07	2.91314011161813e-06	27.7759010012694	1	291.127483504827	1.35417466532159	MICAL2	enr_Basaloid	enr_Basaloid	False	False
TRNP1	0.0006177911245535	0.0028183901667589	11.981668320656	1	291.127483504827	1.36078519244829	TRNP1	enr_Basaloid	enr_Basaloid	False	False
LGALS9	3.9215138286918e-05	0.0002505226040476	17.4403520035176	1	291.127483504827	1.36413867298652	LGALS9	enr_Basaloid	enr_Basaloid	False	False
LLGL2	8.996264571579119e-11	2.1351893761659303e-09	45.2958431440178	1	291.127483504827	1.36452085197696	LLGL2	enr_Basaloid	enr_Basaloid	False	False
JAK1	3.53430475943688e-12	1.19402187818814e-10	52.7138795664404	1	291.127483504827	1.36773402746175	JAK1	enr_Basaloid	enr_Basaloid	False	False
COL18A1	8.92053679400169e-07	8.67756497470981e-06	25.2226384402224	1	291.127483504827	1.36788474967077	COL18A1	enr_Basaloid	enr_Basaloid	False	False
SMOC1	0.00113728271201	0.0048271761969867	10.8033267604912	1	291.127483504827	1.3687365141862	SMOC1	enr_Basaloid	enr_Basaloid	False	False
FTH1P20	3.55953388141288e-05	0.0002301422768154	17.6356466861526	1	291.127483504827	1.37626026359051	FTH1P20	enr_Basaloid	enr_Basaloid	False	False
OCIAD2	2.1647808963572e-10	4.7334859249793e-09	43.3150207382802	1	291.127483504827	1.38150739538155	OCIAD2	enr_Basaloid	enr_Basaloid	False	False
GBP3	0.0001953381212209	0.0010259355106141	14.2362947219785	1	291.127483504827	1.3821741113815	GBP3	enr_Basaloid	enr_Basaloid	False	False
SCD5	6.53390247171232e-08	8.11328949302027e-07	30.7676488699204	1	291.127483504827	1.38368325730111	SCD5	enr_Basaloid	enr_Basaloid	False	False
PRAG1	2.32466964609634e-06	2.0415717032462e-05	23.2240262164983	1	291.127483504827	1.38886505212569	PRAG1	enr_Basaloid	enr_Basaloid	False	False
PIM1	3.8728360282446e-08	5.04275524511016e-07	31.8925410644447	1	291.127483504827	1.39080289955496	PIM1	enr_Basaloid	enr_Basaloid	False	False
SESN1	5.73978227492394e-08	7.20680330770505e-07	31.0458829021793	1	291.127483504827	1.39320226371068	SESN1	enr_Basaloid	enr_Basaloid	False	False
SPOPL	3.44038590353234e-07	3.70199343995589e-06	27.2286830114188	1	291.127483504827	1.39700795977046	SPOPL	enr_Basaloid	enr_Basaloid	False	False
FGFRL1	0.0012219158497638	0.0051369780679535	10.6655533277634	1	291.127483504827	1.40313748805437	FGFRL1	enr_Basaloid	enr_Basaloid	False	False
RPS6KA2	2.73404991550224e-13	1.23179853917183e-11	58.7083848490129	1	291.127483504827	1.40609829453946	RPS6KA2	enr_Basaloid	enr_Basaloid	False	False
PARP14	3.63781073969894e-12	1.22347894832924e-10	52.6469211912729	1	291.127483504827	1.41672513319945	PARP14	enr_Basaloid	enr_Basaloid	False	False
PLSCR3	5.47060069619591e-05	0.000339648222032	16.7707431369238	1	291.127483504827	1.41732787750305	PLSCR3	enr_Basaloid	enr_Basaloid	False	False
TTTY14	4.48448022559788e-06	3.62431052715346e-05	21.8637686600307	1	291.127483504827	1.42147248850956	TTTY14	enr_Basaloid	enr_Basaloid	False	False
TP53INP1	9.26694828592034e-05	0.00053463163188	15.7161594083125	1	291.127483504827	1.42683164139224	TP53INP1	enr_Basaloid	enr_Basaloid	False	False
LFNG	0.0014652237300502	0.0059886528476168	10.3178197904305	1	291.127483504827	1.43196663862009	LFNG	enr_Basaloid	enr_Basaloid	False	False
CRB3	1.58054671235654e-08	2.24509476187009e-07	33.8317466215122	1	291.127483504827	1.43496941597611	CRB3	enr_Basaloid	enr_Basaloid	False	False
TP63	0.0001840349602183	0.0009721885599581	14.3540419679929	1	291.127483504827	1.43565184777954	TP63	enr_Basaloid	enr_Basaloid	False	False
CSRP2	4.40890050024555e-05	0.0002785741680862	17.2044209118919	1	291.127483504827	1.43834087777343	CSRP2	enr_Basaloid	enr_Basaloid	False	False
SLC44A4	1.51081388989478e-06	1.38507784126864e-05	24.1209539752598	1	291.127483504827	1.43863345453927	SLC44A4	enr_Basaloid	enr_Basaloid	False	True
SMPDL3B	0.000408494384122	0.0019639153082789	12.7871948348498	1	291.127483504827	1.44183717562311	SMPDL3B	enr_Basaloid	enr_Basaloid	False	False
TM4SF1	6.07545959191119e-12	1.9145355856863e-10	51.459637618347	1	291.127483504827	1.44314314527461	TM4SF1	enr_Basaloid	enr_Basaloid	False	False
RAB27B	0.0003191334649003	0.001585099991227	13.2703636473567	1	291.127483504827	1.44363383205109	RAB27B	enr_Basaloid	enr_Basaloid	False	False
TMCC1	1.13819450568542e-14	6.56650676356974e-13	66.3136382056773	1	291.127483504827	1.44818940826855	TMCC1	enr_Basaloid	enr_Basaloid	False	False
ENSG00000267952	1.28072908765203e-07	1.47776433190619e-06	29.327611271787	1	291.127483504827	1.44831828790575	ENSG00000267952	enr_Basaloid	enr_Basaloid	False	False
LIPG	0.0026183248938998	0.0097698690070891	9.21435196697554	1	291.127483504827	1.44982362979266	LIPG	enr_Basaloid	enr_Basaloid	False	False
PODXL	7.95981306420833e-06	6.07928696349923e-05	20.683268887016	1	291.127483504827	1.45543681385254	PODXL	enr_Basaloid	enr_Basaloid	False	False
DHCR7	0.0002046792645127	0.0010712452783293	14.1440866016911	1	291.127483504827	1.4589386355808	DHCR7	enr_Basaloid	enr_Basaloid	False	False
MMP2	0.0003812791411304	0.0018508696171379	12.9219553666798	1	291.127483504827	1.46036216674112	MMP2	enr_Basaloid	enr_Basaloid	False	False
ENSG00000273088	3.31870448193459e-08	4.39856952777363e-07	32.2256090654718	1	291.127483504827	1.46086788035581	ENSG00000273088	enr_Basaloid	enr_Basaloid	False	False
BPGM	2.76174767018342e-06	2.38630271041194e-05	22.8664889101888	1	291.127483504827	1.46386193994424	BPGM	enr_Basaloid	enr_Basaloid	False	False
ZDHHC21	3.92441487039023e-12	1.30813829013008e-10	52.4710775285307	1	291.127483504827	1.46421266099214	ZDHHC21	enr_Basaloid	enr_Basaloid	False	False
CD24	2.79707963283913e-07	3.04030394873819e-06	27.6668508349173	1	291.127483504827	1.46725388423635	CD24	enr_Basaloid	enr_Basaloid	False	False
CADM1	2.3382823229804e-09	4.05014259176743e-08	38.0149892094015	1	291.127483504827	1.4690214560245	CADM1	enr_Basaloid	enr_Basaloid	False	False
CREB5	1.13675227948975e-05	8.38312890479169e-05	19.9536577495178	1	291.127483504827	1.47163021052129	CREB5	enr_Basaloid	enr_Basaloid	False	False
WWC2	4.89852165359024e-10	1.00106028343125e-08	41.485014114995	1	291.127483504827	1.47812104954301	WWC2	enr_Basaloid	enr_Basaloid	False	False
MYLK	1.64238291853104e-06	1.48946455731352e-05	23.9468669137723	1	291.127483504827	1.47833961233336	MYLK	enr_Basaloid	enr_Basaloid	False	False
CD38	0.0016081263246368	0.0064948559153344	10.1400708223482	1	291.127483504827	1.48520457415277	CD38	enr_Basaloid	enr_Basaloid	False	False
LGMN	1.83437256429979e-10	4.03920235787744e-09	43.6875891260529	1	291.127483504827	1.48542363624718	LGMN	enr_Basaloid	enr_Basaloid	False	False
RNASE1	4.88102450239633e-05	0.0003053184634526	16.9998069590701	1	291.127483504827	1.48655920696613	RNASE1	enr_Basaloid	enr_Basaloid	False	False
ENSG00000243276	0.0001356936538895	0.0007538536327195	14.9574994145913	1	291.127483504827	1.48990344810052	ENSG00000243276	enr_Basaloid	enr_Basaloid	False	False
PRKCZ	1.7680874830117402e-09	3.12751323645944e-08	38.6323488196472	1	291.127483504827	1.49276806002509	PRKCZ	enr_Basaloid	enr_Basaloid	False	False
TGFB2	1.43755421604612e-06	1.32942745010431e-05	24.2246500794629	1	291.127483504827	1.49286721690031	TGFB2	enr_Basaloid	enr_Basaloid	True	True
CPPED1	3.26594501823465e-06	2.75839950864413e-05	22.5190827679763	1	291.127483504827	1.49310250976093	CPPED1	enr_Basaloid	enr_Basaloid	False	False
SNX24	8.92269435240735e-10	1.68990423341048e-08	40.1486518844698	1	291.127483504827	1.49546944172266	SNX24	enr_Basaloid	enr_Basaloid	False	False
AGPAT2	3.63937647318732e-09	6.01218580372354e-08	37.0407272214973	1	291.127483504827	1.49645410675074	AGPAT2	enr_Basaloid	enr_Basaloid	False	False
AGR3	6.13266491358588e-05	0.0003763459116605	16.5415793739733	1	291.127483504827	1.49934837347005	AGR3	enr_Basaloid	enr_Basaloid	False	False
MACC1	3.1839678572935102e-09	5.34071892235273e-08	37.3347646555075	1	291.127483504827	1.50425483856212	MACC1	enr_Basaloid	enr_Basaloid	False	False
ENC1	2.62678130888301e-05	0.0001776452643518	18.2498294928544	1	291.127483504827	1.50516325737709	ENC1	enr_Basaloid	enr_Basaloid	False	False
TLE2	2.94625485828415e-11	7.89175408468968e-10	47.8334063518069	1	291.127483504827	1.50615889090198	TLE2	enr_Basaloid	enr_Basaloid	False	False
MYO6	2.03029640200267e-16	1.69191366833556e-14	76.2024354345169	1	291.127483504827	1.50798488753367	MYO6	enr_Basaloid	enr_Basaloid	False	False
PGM2L1	8.5998647950413e-08	1.03363759555785e-06	30.1787658392543	1	291.127483504827	1.50992030085244	PGM2L1	enr_Basaloid	enr_Basaloid	False	False
SEL1L3	2.6099484648865797e-11	7.118041267872501e-10	48.1102415771762	1	291.127483504827	1.51941219908854	SEL1L3	enr_Basaloid	enr_Basaloid	False	False
EPCAM	7.359090367049721e-15	4.39605743796656e-13	67.3707962158204	1	291.127483504827	1.51996385276065	EPCAM	enr_Basaloid	enr_Basaloid	False	False
TMEM51	1.12669630094091e-07	1.31214631320758e-06	29.601140629143	1	291.127483504827	1.52120018884244	TMEM51	enr_Basaloid	enr_Basaloid	False	False
CHST3	0.0005943109737981	0.0027228664040843	12.0568955893347	1	291.127483504827	1.52261780063235	CHST3	enr_Basaloid	enr_Basaloid	False	False
RGL1	2.79519465018437e-07	3.04030394873819e-06	27.6682791026498	1	291.127483504827	1.52369242468603	RGL1	enr_Basaloid	enr_Basaloid	False	False
PON2	2.42470121146991e-14	1.32739117416236e-12	64.4882713884629	1	291.127483504827	1.53831650881258	PON2	enr_Basaloid	enr_Basaloid	False	False
CD151	4.4156381589556504e-14	2.2376544724437397e-12	63.0485619377897	1	291.127483504827	1.5450629037746	CD151	enr_Basaloid	enr_Basaloid	False	False
COLEC11	2.87282084216918e-06	2.46523527646096e-05	22.7847454279381	1	291.127483504827	1.54543205479007	COLEC11	enr_Basaloid	enr_Basaloid	False	False
EMP2	1.38841408388165e-08	2.0141403537935e-07	34.1133982763871	1	291.127483504827	1.55431218099648	EMP2	enr_Basaloid	enr_Basaloid	False	False
NUB1	6.80556980211461e-05	0.0004102459546415	16.3330130294509	1	291.127483504827	1.55871556934098	NUB1	enr_Basaloid	enr_Basaloid	False	False
ARL4C	5.250260595817361e-09	8.32493751979497e-08	36.2363246684466	1	291.127483504827	1.56488401726871	ARL4C	enr_Basaloid	enr_Basaloid	False	False
BMP1	0.001008337912733	0.004346284106608	11.0347082897305	1	291.127483504827	1.56512262280589	BMP1	enr_Basaloid	enr_Basaloid	False	False
BOK	1.9557768568333e-06	1.7462293364583e-05	23.5832180332003	1	291.127483504827	1.57114677820187	BOK	enr_Basaloid	enr_Basaloid	False	True
TSPAN5	1.3428155098966e-05	9.72115475311247e-05	19.6135216635385	1	291.127483504827	1.57218591068899	TSPAN5	enr_Basaloid	enr_Basaloid	False	False
ITGB6	5.37305619305703e-13	2.2020722102692698e-11	57.1148464398255	1	291.127483504827	1.57697915783561	ITGB6	enr_Basaloid	enr_Basaloid	True	False
ORAI2	1.88627797711365e-05	0.0001322157460593	18.921581350545	1	291.127483504827	1.584272712449	ORAI2	enr_Basaloid	enr_Basaloid	False	False
TM7SF2	2.76597252340322e-05	0.0001855527184751	18.1453173800499	1	291.127483504827	1.58522440244217	TM7SF2	enr_Basaloid	enr_Basaloid	False	False
MELTF	0.0001429375563333	0.0007876794066864	14.8543310673973	1	291.127483504827	1.58629166769096	MELTF	enr_Basaloid	enr_Basaloid	False	False
BEAN1	2.79939724496652e-05	0.0001874596369397	18.1210126938195	1	291.127483504827	1.59037415290127	BEAN1	enr_Basaloid	enr_Basaloid	False	False
EPHA4	2.22930279907232e-08	3.06222911960483e-07	33.085857083851	1	291.127483504827	1.59255336956595	EPHA4	enr_Basaloid	enr_Basaloid	False	False
IGFBP7	2.43571956327215e-07	2.68228155850314e-06	27.9601138646353	1	291.127483504827	1.59425253728511	IGFBP7	enr_Basaloid	enr_Basaloid	False	False
RAMP1	2.2011325843763e-05	0.0001521520219614	18.6081346403242	1	291.127483504827	1.61439679568754	RAMP1	enr_Basaloid	enr_Basaloid	False	False
CARD11	3.96229807302316e-07	4.18552613347517e-06	26.9301941704014	1	291.127483504827	1.61980353444502	CARD11	enr_Basaloid	enr_Basaloid	False	False
STK32A	1.57717288180549e-06	1.43727783882639e-05	24.0313169201527	1	291.127483504827	1.62482511491434	STK32A	enr_Basaloid	enr_Basaloid	False	False
CD276	4.3281959585206005e-10	8.96725682013937e-09	41.7616539680469	1	291.127483504827	1.62490597875939	CD276	enr_Basaloid	enr_Basaloid	False	False
CLIC3	0.0020153846976115	0.0079014036759471	9.71024087036665	1	291.127483504827	1.62545046831376	CLIC3	enr_Basaloid	enr_Basaloid	False	False
CLIC6	1.92728778535252e-06	1.72696038114025e-05	23.6137493062263	1	291.127483504827	1.62681150566971	CLIC6	enr_Basaloid	enr_Basaloid	False	True
RFK	5.38081255993275e-09	8.49601983147277e-08	36.1824968590391	1	291.127483504827	1.62946683049112	RFK	enr_Basaloid	enr_Basaloid	False	False
MDM2	4.5690958597848104e-14	2.29988046633464e-12	62.9667013538973	1	291.127483504827	1.63391206203561	MDM2	enr_Basaloid	enr_Basaloid	False	False
HMGA2	6.99818573130065e-06	5.45030041378555e-05	20.9475590941745	1	291.127483504827	1.63514910492213	HMGA2	enr_Basaloid	enr_Basaloid	False	False
ADAM8	4.59845229917037e-05	0.000289089624843	17.1197242115346	1	291.127483504827	1.63949019282743	ADAM8	enr_Basaloid	enr_Basaloid	False	False
ADGRE3	2.38927753011224e-16	1.9691847775650402e-14	75.7969828401669	1	291.127483504827	1.63996414571489	ADGRE3	enr_Basaloid	enr_Basaloid	False	False
KIF3C	1.06338377623034e-06	1.0172676430775e-05	24.8546742764351	1	291.127483504827	1.64530357966347	KIF3C	enr_Basaloid	enr_Basaloid	False	False
DUSP10	1.52535433686754e-06	1.39344184244903e-05	24.1009773844479	1	291.127483504827	1.64572103090147	DUSP10	enr_Basaloid	enr_Basaloid	False	False
PTP4A3	0.0010252402317208	0.0044115328387299	11.0027156137109	1	291.127483504827	1.64741614562281	PTP4A3	enr_Basaloid	enr_Basaloid	False	False
ZMAT3	3.32225900883365e-07	3.58002048365695e-06	27.3025792544202	1	291.127483504827	1.64761472044628	ZMAT3	enr_Basaloid	enr_Basaloid	False	False
MARCKSL1	7.64214738749307e-06	5.87255178342193e-05	20.7668291389428	1	291.127483504827	1.65628429982345	MARCKSL1	enr_Basaloid	enr_Basaloid	False	False
TMEM191A	5.25969665574289e-05	0.0003276389112796	16.8496815097069	1	291.127483504827	1.65909649891958	TMEM191A	enr_Basaloid	enr_Basaloid	False	False
BBC3	1.1653720630449e-06	1.104967189992e-05	24.6630973067121	1	291.127483504827	1.66839429497068	BBC3	enr_Basaloid	enr_Basaloid	False	False
VWA1	4.23058788656984e-09	6.91272530485268e-08	36.7100221180513	1	291.127483504827	1.67008499993308	VWA1	enr_Basaloid	enr_Basaloid	False	False
FTLP3	0.0003055241863605	0.0015245717882262	13.3558435008818	1	291.127483504827	1.67100576946865	FTLP3	enr_Basaloid	enr_Basaloid	False	False
PBXIP1	1.98401207214087e-11	5.53163217139649e-10	48.7374909874257	1	291.127483504827	1.67261524073382	PBXIP1	enr_Basaloid	enr_Basaloid	False	False
TSPAN15	7.95067858655515e-12	2.43388119996586e-10	50.8387472388443	1	291.127483504827	1.67629378290756	TSPAN15	enr_Basaloid	enr_Basaloid	False	False
ENSG00000251432	0.0001840677006854	0.0009721885599581	14.353690421579	1	291.127483504827	1.67740584373281	ENSG00000251432	enr_Basaloid	enr_Basaloid	False	False
CALU	7.21881898254956e-15	4.36622115880014e-13	67.4175264475307	1	291.127483504827	1.68139998471916	CALU	enr_Basaloid	enr_Basaloid	False	False
TREM1	7.12013321658658e-05	0.0004255059691187	16.2425776791721	1	291.127483504827	1.68226696114657	TREM1	enr_Basaloid	enr_Basaloid	False	False
TMEM98	8.56075395017181e-12	2.6099859604182403e-10	50.6683245363425	1	291.127483504827	1.68249680335113	TMEM98	enr_Basaloid	enr_Basaloid	False	False
MGAT4B	1.22718985000473e-07	1.42255392195293e-06	29.4187308822376	1	291.127483504827	1.68431060415282	MGAT4B	enr_Basaloid	enr_Basaloid	False	False
ENSG00000198211	6.88084582079077e-07	6.85343209242109e-06	25.7675009866259	1	291.127483504827	1.68698327651869	ENSG00000198211	enr_Basaloid	enr_Basaloid	False	False
ICAM1	2.15218401579421e-07	2.40916121170994e-06	28.2227875677848	1	291.127483504827	1.68701409279958	ICAM1	enr_Basaloid	enr_Basaloid	False	False
ENSG00000283932	3.7755711925696e-06	3.12547284153113e-05	22.2191383940645	1	291.127483504827	1.68939183459602	ENSG00000283932	enr_Basaloid	enr_Basaloid	False	False
C18orf25	3.53612243862358e-10	7.3874424205228e-09	42.2139477230468	1	291.127483504827	1.69248070881371	C18orf25	enr_Basaloid	enr_Basaloid	False	False
AK1	1.12978157344294e-08	1.66144349035726e-07	34.5619805862281	1	291.127483504827	1.70198591580647	AK1	enr_Basaloid	enr_Basaloid	False	False
MT-TE	0.0022723608536259	0.0087609517343241	9.48252463138944	1	291.127483504827	1.70567688163955	MT-TE	enr_Basaloid	enr_Basaloid	False	False
RAB11FIP1	1.94824554893263e-13	8.909659522557739e-12	59.5106291870768	1	291.127483504827	1.70769486687312	RAB11FIP1	enr_Basaloid	enr_Basaloid	False	False
RNF144A	6.52828486502668e-05	0.0003958135528512	16.41631198395	1	291.127483504827	1.71291119110952	RNF144A	enr_Basaloid	enr_Basaloid	False	False
APBB2	3.75918413715591e-15	2.40973342125379e-13	69.0057584106388	1	291.127483504827	1.71437501951388	APBB2	enr_Basaloid	enr_Basaloid	False	False
PNMA1	0.0001552558053048	0.000841342875568	14.6904937481145	1	291.127483504827	1.71552237874811	PNMA1	enr_Basaloid	enr_Basaloid	False	False
TMEM125	5.39691906257818e-07	5.52963018706781e-06	26.2785049675521	1	291.127483504827	1.71557029190131	TMEM125	enr_Basaloid	enr_Basaloid	False	False
TEAD2	0.0001370349309159	0.0007584959275788	14.9379821475443	1	291.127483504827	1.71566152050619	TEAD2	enr_Basaloid	enr_Basaloid	False	False
LBH	7.03973667997418e-10	1.37853851435526e-08	40.6761136729446	1	291.127483504827	1.72204871653323	LBH	enr_Basaloid	enr_Basaloid	False	False
PTPRE	7.35450451819388e-18	8.48596675176217e-16	84.5694103790943	1	291.127483504827	1.72567223122306	PTPRE	enr_Basaloid	enr_Basaloid	False	False
TMEM163	1.47628085128364e-06	1.35854066069047e-05	24.1691864445172	1	291.127483504827	1.72717171413997	TMEM163	enr_Basaloid	enr_Basaloid	False	False
SLC44A3-AS1	1.17870911752133e-10	2.73694067535912e-09	44.6848942912925	1	291.127483504827	1.730140803717	SLC44A3-AS1	enr_Basaloid	enr_Basaloid	False	False
LIMD1	4.073994597701931e-09	6.68598675771652e-08	36.792846779856	1	291.127483504827	1.73135651578489	LIMD1	enr_Basaloid	enr_Basaloid	False	False
PALLD	1.10646720308662e-10	2.5852037455295e-09	44.8277913769454	1	291.127483504827	1.73149939330627	PALLD	enr_Basaloid	enr_Basaloid	False	False
CTHRC1	0.0006543987762253	0.002969141452928	11.8699926152491	1	291.127483504827	1.73281179105695	CTHRC1	enr_Basaloid	enr_Basaloid	False	False
MDK	5.7739626070621e-07	5.8917985786348e-06	26.136329669312	1	291.127483504827	1.73480039146292	MDK	enr_Basaloid	enr_Basaloid	False	False
CALD1	4.11439529868291e-09	6.73754688648948e-08	36.77117493312	1	291.127483504827	1.74432919492402	CALD1	enr_Basaloid	enr_Basaloid	False	False
GAS8	1.24990732877251e-06	1.17619886647351e-05	24.5167223650971	1	291.127483504827	1.7461379134128	GAS8	enr_Basaloid	enr_Basaloid	False	False
FBN2	0.0011217592701546	0.0047693846520181	10.8297271375082	1	291.127483504827	1.75281326139208	FBN2	enr_Basaloid	enr_Basaloid	False	False
TSPAN13	1.0998545666704e-11	3.2476020669401503e-10	50.0914178282623	1	291.127483504827	1.75576259549528	TSPAN13	enr_Basaloid	enr_Basaloid	False	False
SKIL	3.75373365688576e-19	5.52019655424376e-17	92.2419059103357	1	291.127483504827	1.75923447477122	SKIL	enr_Basaloid	enr_Basaloid	False	False
HPCAL1	1.02181778456824e-07	1.20308216393435e-06	29.8099129667388	1	291.127483504827	1.76015345657719	HPCAL1	enr_Basaloid	enr_Basaloid	False	False
FAM20C	3.83074953041426e-05	0.0002453511654834	17.4875526985357	1	291.127483504827	1.76763494372345	FAM20C	enr_Basaloid	enr_Basaloid	False	False
C4orf19	6.51213072207066e-13	2.58417885796455e-11	56.6628044678872	1	291.127483504827	1.77095871045278	C4orf19	enr_Basaloid	enr_Basaloid	False	False
INPP4B	3.19112568200269e-08	4.25105552664657e-07	32.3102346158223	1	291.127483504827	1.771977733952	INPP4B	enr_Basaloid	enr_Basaloid	False	False
MFGE8	6.04408350504396e-11	1.49113902262598e-09	46.1974848488658	1	291.127483504827	1.7745686087797	MFGE8	enr_Basaloid	enr_Basaloid	False	False
TGFBI	2.15265003468904e-06	1.90612458797731e-05	23.383763736054	1	291.127483504827	1.77484427299283	TGFBI	enr_Basaloid	enr_Basaloid	False	False
NEURL1B	2.90674846796238e-08	3.91393420282187e-07	32.5118446974885	1	291.127483504827	1.78396878096916	NEURL1B	enr_Basaloid	enr_Basaloid	False	False
DUSP8	0.0001121980777693	0.0006341262873172	15.3352719816507	1	291.127483504827	1.7868539924704	DUSP8	enr_Basaloid	enr_Basaloid	False	False
IFNAR2	4.50240111143995e-13	1.9186368372613398e-11	57.5310540425534	1	291.127483504827	1.79358156947887	IFNAR2	enr_Basaloid	enr_Basaloid	False	False
LRP2BP	6.19977831684773e-06	4.88427913617205e-05	21.1965372806195	1	291.127483504827	1.79683585916266	LRP2BP	enr_Basaloid	enr_Basaloid	False	False
NAV2	2.6171083237007202e-14	1.41210880775219e-12	64.3045194564975	1	291.127483504827	1.79935007435671	NAV2	enr_Basaloid	enr_Basaloid	False	False
ETS1	3.68924691022475e-06	3.06415856330959e-05	22.266953275783	1	291.127483504827	1.79941056674589	ETS1	enr_Basaloid	enr_Basaloid	False	False
PDE9A	1.8694969392676e-08	2.62569794840955e-07	33.4673399312415	1	291.127483504827	1.80061982646986	PDE9A	enr_Basaloid	enr_Basaloid	False	False
CCDC30	9.60493336283085e-08	1.14344444795605e-06	29.9422502925386	1	291.127483504827	1.80333581218758	CCDC30	enr_Basaloid	enr_Basaloid	False	False
SNX25	5.22343958294737e-16	3.95715119920255e-14	73.8557205885097	1	291.127483504827	1.80365508580287	SNX25	enr_Basaloid	enr_Basaloid	False	False
EVA1B	2.34595693236526e-05	0.0001611234156844	18.4789042385289	1	291.127483504827	1.81209417765226	EVA1B	enr_Basaloid	enr_Basaloid	False	False
CLDN3	2.73022021710497e-06	2.36724296280778e-05	22.8902969364825	1	291.127483504827	1.81234339581201	CLDN3	enr_Basaloid	enr_Basaloid	False	False
RIPK2	8.64210834903727e-08	1.03705300188447e-06	30.168275685655	1	291.127483504827	1.81552184185025	RIPK2	enr_Basaloid	enr_Basaloid	False	False
CAMK2N1	7.09140022793288e-06	5.51145095435198e-05	20.9203820853306	1	291.127483504827	1.82261403957439	CAMK2N1	enr_Basaloid	enr_Basaloid	False	False
PDGFA	1.76533566714175e-08	2.48872509465473e-07	33.5917081577333	1	291.127483504827	1.82597340749215	PDGFA	enr_Basaloid	enr_Basaloid	False	False
SCN9A	1.58229031311852e-05	0.0001130385272179	19.2790665317482	1	291.127483504827	1.83100347050022	SCN9A	enr_Basaloid	enr_Basaloid	False	False
RGL3	1.72434168171926e-07	1.96245259679734e-06	28.6939299953987	1	291.127483504827	1.83252231320003	RGL3	enr_Basaloid	enr_Basaloid	False	False
LPIN2	4.343438558457451e-09	7.08169330183279e-08	36.6522279299751	1	291.127483504827	1.83339165516922	LPIN2	enr_Basaloid	enr_Basaloid	False	False
BMP2	0.0008841786256391	0.0038779764282419	11.2879194768031	1	291.127483504827	1.83371384632934	BMP2	enr_Basaloid	enr_Basaloid	False	True
MGLL	9.50400455618176e-16	6.78069652494086e-14	72.3775260603384	1	291.127483504827	1.83961916719868	MGLL	enr_Basaloid	enr_Basaloid	False	False
SYT1	1.10998251828613e-05	8.20184126812413e-05	20.0023638665487	1	291.127483504827	1.84184583364575	SYT1	enr_Basaloid	enr_Basaloid	False	False
SACS	6.36770191288976e-05	0.0003879590929867	16.4662063699876	1	291.127483504827	1.84462292550703	SACS	enr_Basaloid	enr_Basaloid	False	False
RCAN3	1.24237117095274e-05	9.09052076306887e-05	19.7721824004614	1	291.127483504827	1.84476226843592	RCAN3	enr_Basaloid	enr_Basaloid	False	False
MAGI1	6.28145712468576e-32	4.7110928435143195e-28	177.392176960297	1	291.127483504827	1.85216883071008	MAGI1	enr_Basaloid	enr_Basaloid	False	False
PKIG	1.76737140303828e-10	3.91011372353603e-09	43.7713602616739	1	291.127483504827	1.85271955899042	PKIG	enr_Basaloid	enr_Basaloid	False	False
DPYSL3	9.13879774424707e-07	8.85542417078204e-06	25.1719736658033	1	291.127483504827	1.85524509772255	DPYSL3	enr_Basaloid	enr_Basaloid	False	False
KALRN	2.79144779886976e-07	3.04030394873819e-06	27.6711210125275	1	291.127483504827	1.85656711614242	KALRN	enr_Basaloid	enr_Basaloid	False	False
ENSG00000243004	6.01303978024002e-14	2.90953537753549e-12	62.3094184927143	1	291.127483504827	1.85778716955607	ENSG00000243004	enr_Basaloid	enr_Basaloid	False	False
TRAF1	0.0008369796868727	0.0037034499419149	11.3938059570901	1	291.127483504827	1.86389065903152	TRAF1	enr_Basaloid	enr_Basaloid	False	False
DDX60	5.3912529815992e-05	0.0003349991496436	16.8000745091985	1	291.127483504827	1.86457306459092	DDX60	enr_Basaloid	enr_Basaloid	False	False
GALNT10	6.73396807415703e-14	3.21686372969285e-12	62.0387810194669	1	291.127483504827	1.87121437224803	GALNT10	enr_Basaloid	enr_Basaloid	False	False
RASGRP3	0.0001668795896302	0.0008939978015904	14.5475520547044	1	291.127483504827	1.88173419760223	RASGRP3	enr_Basaloid	enr_Basaloid	False	False
NANOS3	0.0003473996641464	0.0017085795182585	13.1040622617462	1	291.127483504827	1.88786704437997	NANOS3	enr_Basaloid	enr_Basaloid	False	False
DBN1	1.10247016307396e-09	2.04666490669671e-08	39.6787436541972	1	291.127483504827	1.90717821326824	DBN1	enr_Basaloid	enr_Basaloid	False	False
SLC30A4	1.62422442062366e-05	0.0001157954672497	19.2258123666814	1	291.127483504827	1.90934088996546	SLC30A4	enr_Basaloid	enr_Basaloid	False	False
TPM1	5.2578123278089394e-11	1.3245635197530601e-09	46.5140745008563	1	291.127483504827	1.90958937359215	TPM1	enr_Basaloid	enr_Basaloid	False	False
PMEPA1	6.6888282548134705e-15	4.14596792653727e-13	67.6027458064429	1	291.127483504827	1.91323172046935	PMEPA1	enr_Basaloid	enr_Basaloid	False	False
STX2	3.07342716154351e-05	0.0002030899005425	17.9321635995519	1	291.127483504827	1.9149162046869	STX2	enr_Basaloid	enr_Basaloid	False	False
ARHGAP40	0.0023071988401749	0.0088511464456838	9.45369481233509	1	291.127483504827	1.92285605909321	ARHGAP40	enr_Basaloid	enr_Basaloid	False	False
GPR132	1.05994422930043e-05	7.84756339561027e-05	20.0966759331472	1	291.127483504827	1.92292475077368	GPR132	enr_Basaloid	enr_Basaloid	False	False
BAHD1	2.43908803053219e-07	2.68228155850314e-06	27.9571822880792	1	291.127483504827	1.92839985770277	BAHD1	enr_Basaloid	enr_Basaloid	False	False
DNAJC6	0.0001198423790484	0.0006730471502519	15.2042071618489	1	291.127483504827	1.92866650874019	DNAJC6	enr_Basaloid	enr_Basaloid	False	False
CITED2	2.86148321118732e-09	4.84969208608881e-08	37.5698729801897	1	291.127483504827	1.93012375609319	CITED2	enr_Basaloid	enr_Basaloid	False	False
SDC3	0.0001270695660946	0.0007112102579923	15.0878609954845	1	291.127483504827	1.9321355688139	SDC3	enr_Basaloid	enr_Basaloid	False	False
TMEM92	1.1848814935344e-06	1.12063192957226e-05	24.6283861602915	1	291.127483504827	1.93230213972815	TMEM92	enr_Basaloid	enr_Basaloid	False	False
SAMD9L	0.0004035941849552	0.0019440953032524	12.8107729310415	1	291.127483504827	1.93530733602252	SAMD9L	enr_Basaloid	enr_Basaloid	False	False
SLC29A1	3.33094177645793e-06	2.80697340712747e-05	22.4782946229079	1	291.127483504827	1.93565084050995	SLC29A1	enr_Basaloid	enr_Basaloid	False	False
ENSG00000256514	3.34562829973255e-05	0.0002180931481824	17.7607357218734	1	291.127483504827	1.93607629539224	ENSG00000256514	enr_Basaloid	enr_Basaloid	False	False
FRMD5	1.34707071476953e-12	5.02638326406543e-11	54.9597454493487	1	291.127483504827	1.93741032258956	FRMD5	enr_Basaloid	enr_Basaloid	False	False
SYT17	8.61916485317696e-10	1.64487878877423e-08	40.2256079646611	1	291.127483504827	1.94014636084311	SYT17	enr_Basaloid	enr_Basaloid	False	False
ENSG00000266997	5.85803253269808e-10	1.17473914425764e-08	41.085713449557	1	291.127483504827	1.94740491863023	ENSG00000266997	enr_Basaloid	enr_Basaloid	False	False
CCDC112	1.15622318577958e-09	2.13063240622772e-08	39.5731033518328	1	291.127483504827	1.94831809911737	CCDC112	enr_Basaloid	enr_Basaloid	False	False
GUCY1A1	0.0001286414352668	0.0007183996757268	15.0634452091783	1	291.127483504827	1.95349781246782	GUCY1A1	enr_Basaloid	enr_Basaloid	False	False
HNF1B	7.13226310531764e-10	1.39095996568267e-08	40.6470300299532	1	291.127483504827	1.95351110521163	HNF1B	enr_Basaloid	enr_Basaloid	False	False
WFS1	0.0005152669926532	0.0024183369492488	12.3343809307753	1	291.127483504827	1.9571219976126	WFS1	enr_Basaloid	enr_Basaloid	False	False
ADGRF4	0.0004223514334175	0.0020240484029594	12.7220420630669	1	291.127483504827	1.96304115802712	ADGRF4	enr_Basaloid	enr_Basaloid	False	False
LINC01290	0.0004172330354536	0.0020020779052478	12.7458513800625	1	291.127483504827	1.96482774343702	LINC01290	enr_Basaloid	enr_Basaloid	False	False
IFI44L	0.0004330019480573	0.0020698286059074	12.673424224216	1	291.127483504827	1.96793311718007	IFI44L	enr_Basaloid	enr_Basaloid	False	False
ISG15	5.93304291980415e-08	7.41630364975518e-07	30.9747485718782	1	291.127483504827	1.96793455423004	ISG15	enr_Basaloid	enr_Basaloid	False	False
PDLIM7	2.23131003409224e-10	4.85067398715705e-09	43.2469784482991	1	291.127483504827	1.97160468583607	PDLIM7	enr_Basaloid	enr_Basaloid	False	False
LRRIQ1	3.06736232390935e-06	2.611261910252e-05	22.648979687875	1	291.127483504827	1.97294420108401	LRRIQ1	enr_Basaloid	enr_Basaloid	False	False
RAP1GAP2	1.03173908538771e-12	3.9031263891212895e-11	55.5835396748918	1	291.127483504827	1.97653316319752	RAP1GAP2	enr_Basaloid	enr_Basaloid	False	False
RSAD2	0.0011548754816229	0.0048880169933252	10.7738470195667	1	291.127483504827	1.97672463163261	RSAD2	enr_Basaloid	enr_Basaloid	False	False
EPSTI1	9.30001082626665e-10	1.74812233576441e-08	40.0565861010214	1	291.127483504827	1.98250266234686	EPSTI1	enr_Basaloid	enr_Basaloid	False	False
SMC5-AS1	1.12627139473669e-06	1.07060018511093e-05	24.7344668678243	1	291.127483504827	1.98446729308183	SMC5-AS1	enr_Basaloid	enr_Basaloid	False	False
YPEL2	5.7951560185444394e-11	1.4344445590456502e-09	46.2929894259493	1	291.127483504827	1.98840261790496	YPEL2	enr_Basaloid	enr_Basaloid	False	False
SAMD4A	2.93676741409452e-11	7.89175408468968e-10	47.840769892067	1	291.127483504827	1.99159692252277	SAMD4A	enr_Basaloid	enr_Basaloid	False	False
SPARC	1.99846321391554e-05	0.0001390501630314	18.8042080529417	1	291.127483504827	1.99944874712459	SPARC	enr_Basaloid	enr_Basaloid	False	False
SYCE1L	3.4842727852558498e-12	1.18244551535832e-10	52.7469570744954	1	291.127483504827	1.99957996864733	SYCE1L	enr_Basaloid	enr_Basaloid	False	False
DUXAP9	1.27651749006565e-05	9.3221822546177e-05	19.7168349452958	1	291.127483504827	2.00625310001851	DUXAP9	enr_Basaloid	enr_Basaloid	False	False
DCLK1	3.26489158094532e-09	5.45360509066591e-08	37.2795366596115	1	291.127483504827	2.00632197310961	DCLK1	enr_Basaloid	enr_Basaloid	False	False
RRM2B	5.24014581216941e-11	1.3245635197530601e-09	46.5217244418746	1	291.127483504827	2.00838129766911	RRM2B	enr_Basaloid	enr_Basaloid	False	False
C1orf198	1.68904077199903e-06	1.52624166144491e-05	23.8884953166403	1	291.127483504827	2.01391088640605	C1orf198	enr_Basaloid	enr_Basaloid	False	False
HDAC2-AS2	3.30674270603318e-05	0.0002160328422931	17.7843424217716	1	291.127483504827	2.0242247047592	HDAC2-AS2	enr_Basaloid	enr_Basaloid	False	False
TMSB10P1	0.0020111262291175	0.0078888319656808	9.7142594726183	1	291.127483504827	2.02504691931992	TMSB10P1	enr_Basaloid	enr_Basaloid	False	False
SEZ6L2	5.1791365165106397e-11	1.31672962284169e-09	46.5483439433649	1	291.127483504827	2.0288092485297	SEZ6L2	enr_Basaloid	enr_Basaloid	False	False
PTHLH	0.001755316960799	0.0070063210250094	9.97308394583824	1	291.127483504827	2.03636184741487	PTHLH	enr_Basaloid	enr_Basaloid	False	False
MALL	9.72861805475413e-17	8.89812626959219e-15	78.040498362414	1	291.127483504827	2.04069955733321	MALL	enr_Basaloid	enr_Basaloid	False	False
NREP	6.96878788671318e-07	6.92263697355614e-06	25.7408168955046	1	291.127483504827	2.04414688930456	NREP	enr_Basaloid	enr_Basaloid	False	False
ENSG00000244306	2.57051811992579e-06	2.24434061693171e-05	23.0153278190869	1	291.127483504827	2.04668225106808	ENSG00000244306	enr_Basaloid	enr_Basaloid	False	False
CPNE4	3.02415904710151e-08	4.05021300951096e-07	32.4262942421804	1	291.127483504827	2.04701266820173	CPNE4	enr_Basaloid	enr_Basaloid	False	False
WNT7A	4.82511030698105e-06	3.8745532443638e-05	21.7127571655927	1	291.127483504827	2.05167614906133	WNT7A	enr_Basaloid	enr_Basaloid	False	True
OSGIN2	3.5331967432848303e-09	5.86260521562748e-08	37.105825234532	1	291.127483504827	2.05482315354958	OSGIN2	enr_Basaloid	enr_Basaloid	False	False
CCND2	5.4761569193702e-14	2.66695953865432e-12	62.5331236326485	1	291.127483504827	2.05835823896618	CCND2	enr_Basaloid	enr_Basaloid	False	False
ABLIM3	1.40774925355303e-05	0.0001014228568842	19.5172158852359	1	291.127483504827	2.06112031929188	ABLIM3	enr_Basaloid	enr_Basaloid	False	True
FAM149A	2.01753367873242e-08	2.80732886651078e-07	33.3021104370192	1	291.127483504827	2.06327372538816	FAM149A	enr_Basaloid	enr_Basaloid	False	False
ENSG00000264545	1.03788504647392e-10	2.44016860456251e-09	44.9724305829251	1	291.127483504827	2.06530567928125	ENSG00000264545	enr_Basaloid	enr_Basaloid	False	False
C4orf48	7.71044732576145e-13	3.0118934866255694e-11	56.266216699276	1	291.127483504827	2.06744434921994	C4orf48	enr_Basaloid	enr_Basaloid	False	False
MAP2	1.41358490790342e-08	2.04275275708586e-07	34.0743365654798	1	291.127483504827	2.06779619619518	MAP2	enr_Basaloid	enr_Basaloid	False	False
GLI2	4.23586162302417e-06	3.44565750246001e-05	21.9814935868901	1	291.127483504827	2.0680170163159	GLI2	enr_Basaloid	enr_Basaloid	False	False
CMTM3	1.4300601435521399e-11	4.15715158009344e-10	49.4881398330095	1	291.127483504827	2.06957133610005	CMTM3	enr_Basaloid	enr_Basaloid	False	False
PITPNM2	7.14026115717105e-10	1.39095996568267e-08	40.6445339005518	1	291.127483504827	2.07358023597993	PITPNM2	enr_Basaloid	enr_Basaloid	False	False
GLS	1.75177212660498e-12	6.40892241440846e-11	54.3464984862927	1	291.127483504827	2.07782147606457	GLS	enr_Basaloid	enr_Basaloid	False	False
ARHGAP29	1.5773726796823297e-11	4.51537980825094e-10	49.2631557196832	1	291.127483504827	2.07818394057028	ARHGAP29	enr_Basaloid	enr_Basaloid	False	False
FADS2	2.85902274159935e-09	4.84969208608881e-08	37.5717677121243	1	291.127483504827	2.07863726551474	FADS2	enr_Basaloid	enr_Basaloid	False	False
CERCAM	3.19361184156922e-07	3.45628987182816e-06	27.3861350395611	1	291.127483504827	2.07939371724713	CERCAM	enr_Basaloid	enr_Basaloid	False	False
ARVCF	1.7163591539819e-05	0.0001217851812191	19.1135299849614	1	291.127483504827	2.07958545233033	ARVCF	enr_Basaloid	enr_Basaloid	False	False
SFXN3	4.44890066006221e-09	7.22224133126982e-08	36.599570013219	1	291.127483504827	2.08144302120682	SFXN3	enr_Basaloid	enr_Basaloid	False	False
LINC01123	5.27188988082703e-10	1.07152233350143e-08	41.3209770938358	1	291.127483504827	2.08193179620598	LINC01123	enr_Basaloid	enr_Basaloid	False	False
MFAP2	7.26634519619128e-05	0.0004314931826716	16.2019108709892	1	291.127483504827	2.08318355308932	MFAP2	enr_Basaloid	enr_Basaloid	False	False
ENSG00000223653	5.30151710036791e-11	1.3245635197530601e-09	46.4952602382735	1	291.127483504827	2.08370166512017	ENSG00000223653	enr_Basaloid	enr_Basaloid	False	False
NR3C2	1.76137133746235e-18	2.20171417182794e-16	88.2349300829995	1	291.127483504827	2.0859813594805	NR3C2	enr_Basaloid	enr_Basaloid	False	False
SLC34A2	6.63073224048505e-13	2.6173943054546296e-11	56.6204040036884	1	291.127483504827	2.08677329093875	SLC34A2	enr_Basaloid	enr_Basaloid	False	False
C4orf47	6.8646993935149e-07	6.84644221427683e-06	25.7724376471478	1	291.127483504827	2.09679574193397	C4orf47	enr_Basaloid	enr_Basaloid	False	False
NCMAP	9.89698208057359e-08	1.16893489140633e-06	29.8781953118145	1	291.127483504827	2.09829794222362	NCMAP	enr_Basaloid	enr_Basaloid	False	False
CPM	3.38225498638974e-11	8.949712161839e-10	47.5185032436975	1	291.127483504827	2.10569789481606	CPM	enr_Basaloid	enr_Basaloid	False	False
FANK1	3.8460101977241595e-11	9.98099532281356e-10	47.2256079264985	1	291.127483504827	2.10867516524379	FANK1	enr_Basaloid	enr_Basaloid	False	False
MMP7	3.43835276803119e-05	0.0002230765204172	17.7055462339747	1	291.127483504827	2.10974570940672	MMP7	enr_Basaloid	enr_Basaloid	True	False
SPOCD1	3.86098340785589e-05	0.0002470765832672	17.471705459482	1	291.127483504827	2.11263692030992	SPOCD1	enr_Basaloid	enr_Basaloid	False	False
ATP10A	2.4096527965135197e-12	8.605902844691149e-11	53.6037667649266	1	291.127483504827	2.11391276145128	ATP10A	enr_Basaloid	enr_Basaloid	False	False
COL9A2	2.38683763397327e-06	2.09371722278357e-05	23.1692179946444	1	291.127483504827	2.11399555893292	COL9A2	enr_Basaloid	enr_Basaloid	False	False
ENSG00000197301	0.0010892887947956	0.0046392197393341	10.8861726873849	1	291.127483504827	2.11998400923883	ENSG00000197301	enr_Basaloid	enr_Basaloid	False	False
ENSG00000275234	1.7819298917371e-07	2.01927731332731e-06	28.6240376309687	1	291.127483504827	2.1258892417524	ENSG00000275234	enr_Basaloid	enr_Basaloid	False	False
CDR2L	2.22348383975808e-07	2.47787946481213e-06	28.1535839064508	1	291.127483504827	2.12811068815364	CDR2L	enr_Basaloid	enr_Basaloid	False	False
TNNC1	0.0002236434584769	0.0011567765093634	13.9693410431571	1	291.127483504827	2.12904207908074	TNNC1	enr_Basaloid	enr_Basaloid	False	False
EPHB2	1.4433631251709e-11	4.1635474764545203e-10	49.4668849253576	1	291.127483504827	2.12912354164854	EPHB2	enr_Basaloid	enr_Basaloid	False	False
NCEH1	1.14405388530109e-09	2.11340003442319e-08	39.5965795348494	1	291.127483504827	2.13729596691752	NCEH1	enr_Basaloid	enr_Basaloid	False	False
SLC1A1	1.42186328040763e-08	2.05017331276757e-07	34.0616427672285	1	291.127483504827	2.14041948520157	SLC1A1	enr_Basaloid	enr_Basaloid	False	False
FYN	1.3195047587011e-06	1.23703571128229e-05	24.4035273101566	1	291.127483504827	2.14180836958297	FYN	enr_Basaloid	enr_Basaloid	False	False
ENSG00000213846	1.81537093739989e-05	0.0001282041622457	18.9994663970862	1	291.127483504827	2.14277437238858	ENSG00000213846	enr_Basaloid	enr_Basaloid	False	False
ENSG00000247134	1.18733949610097e-06	1.12154234518353e-05	24.6240538664597	1	291.127483504827	2.1481992247149	ENSG00000247134	enr_Basaloid	enr_Basaloid	False	False
KRTAP5-AS1	1.46394999937278e-06	1.35050737949518e-05	24.1866854853752	1	291.127483504827	2.14877675588603	KRTAP5-AS1	enr_Basaloid	enr_Basaloid	False	False
HKDC1	0.0008007514067714	0.0035599499411889	11.4792859179354	1	291.127483504827	2.15768017417302	HKDC1	enr_Basaloid	enr_Basaloid	False	False
QPCT	3.30600642808833e-05	0.0002160328422931	17.7847921061817	1	291.127483504827	2.16922482034137	QPCT	enr_Basaloid	enr_Basaloid	False	False
NBEAL2	4.98423101131066e-09	7.95356012443191e-08	36.3503170360584	1	291.127483504827	2.17639651196631	NBEAL2	enr_Basaloid	enr_Basaloid	False	False
PTCHD4	8.15540672608714e-05	0.0004782294796376	15.9711784774592	1	291.127483504827	2.17929948624086	PTCHD4	enr_Basaloid	enr_Basaloid	False	False
SPNS2	8.48874506169983e-08	1.02191954996386e-06	30.2066098533821	1	291.127483504827	2.1823118803995	SPNS2	enr_Basaloid	enr_Basaloid	False	False
ARHGEF26	1.36900624181819e-07	1.5747771186559e-06	29.1854487615711	1	291.127483504827	2.18284647669579	ARHGEF26	enr_Basaloid	enr_Basaloid	False	False
ENSG00000280870	2.12466004447943e-09	3.7058024031618e-08	38.2264329063993	1	291.127483504827	2.18634080109099	ENSG00000280870	enr_Basaloid	enr_Basaloid	False	False
CCBE1	0.0001835109307394	0.000970914057715	14.359677309597	1	291.127483504827	2.1887817113463	CCBE1	enr_Basaloid	enr_Basaloid	False	False
TRAM1	4.2980903046961394e-30	5.37261288087018e-27	164.062122178012	1	291.127483504827	2.19123205295402	TRAM1	enr_Basaloid	enr_Basaloid	False	False
DUXAP8	6.33497127188025e-06	4.98554926958047e-05	21.1521772093611	1	291.127483504827	2.19634274829007	DUXAP8	enr_Basaloid	enr_Basaloid	False	False
PROS1	8.25467350462511e-07	8.1034098540168e-06	25.3853127055379	1	291.127483504827	2.19922932879353	PROS1	enr_Basaloid	enr_Basaloid	False	False
KLF2	6.22539725445877e-07	6.30952424438389e-06	25.9779459787486	1	291.127483504827	2.21787215359104	KLF2	enr_Basaloid	enr_Basaloid	False	False
FADS3	1.89967944304558e-08	2.65813354903766e-07	33.4326060375396	1	291.127483504827	2.22191672168383	FADS3	enr_Basaloid	enr_Basaloid	False	False
ADAMTS6	6.85915811149466e-06	5.3587172746052e-05	20.9887803272597	1	291.127483504827	2.22222662240498	ADAMTS6	enr_Basaloid	enr_Basaloid	False	False
ATP11A	3.71642523529193e-21	7.53329439586202e-19	104.468302790921	1	291.127483504827	2.22254843177987	ATP11A	enr_Basaloid	enr_Basaloid	False	False
FSTL1	7.49183079673653e-10	1.45190519316599e-08	40.5375083107497	1	291.127483504827	2.22599878575537	FSTL1	enr_Basaloid	enr_Basaloid	False	False
GDF15	4.75738597681442e-10	9.778869847251231e-09	41.5503268807068	1	291.127483504827	2.22766774197789	GDF15	enr_Basaloid	enr_Basaloid	False	False
RHOBTB1	5.79819401219279e-09	9.07859187712859e-08	36.0188399572807	1	291.127483504827	2.22809994542974	RHOBTB1	enr_Basaloid	enr_Basaloid	False	False
ENSG00000259354	1.22669988547557e-09	2.23850344064886e-08	39.4418593416294	1	291.127483504827	2.22903998513464	ENSG00000259354	enr_Basaloid	enr_Basaloid	False	False
DCBLD2	2.45274890607586e-16	1.99952356473576e-14	75.731734172961	1	291.127483504827	2.23072891927391	DCBLD2	enr_Basaloid	enr_Basaloid	False	True
MSLN	2.32090155204845e-05	0.0001595486859794	18.5006743454107	1	291.127483504827	2.23661312576472	MSLN	enr_Basaloid	enr_Basaloid	False	False
KRT7	5.0493468732778194e-18	5.91720336712245e-16	85.5302635603827	1	291.127483504827	2.23828208898357	KRT7	enr_Basaloid	enr_Basaloid	False	False
P3H2	1.09568015960086e-06	1.045496335497e-05	24.7920706052718	1	291.127483504827	2.24011790956894	P3H2	enr_Basaloid	enr_Basaloid	False	False
CDKL5	1.0311153619401001e-11	3.05666609270779e-10	50.2398986516246	1	291.127483504827	2.24198390804683	CDKL5	enr_Basaloid	enr_Basaloid	False	False
THBS1	1.5328169010128501e-09	2.730671438859e-08	38.9482604364363	1	291.127483504827	2.24522800932082	THBS1	enr_Basaloid	enr_Basaloid	False	False
PKIB	8.76401663201361e-10	1.66827727766757e-08	40.1885475864852	1	291.127483504827	2.25024961831224	PKIB	enr_Basaloid	enr_Basaloid	False	False
AP1S2	3.68767516797766e-07	3.95108053711892e-06	27.0819429656795	1	291.127483504827	2.25764761437331	AP1S2	enr_Basaloid	enr_Basaloid	False	False
ADAMTS1	7.42440981367963e-06	5.72282359738923e-05	20.8261566848886	1	291.127483504827	2.2606812625525	ADAMTS1	enr_Basaloid	enr_Basaloid	False	False
IL12RB1	3.36173669321451e-05	0.0002186732454389	17.7510378242206	1	291.127483504827	2.27051567540232	IL12RB1	enr_Basaloid	enr_Basaloid	False	False
EGOT	9.02726661095588e-05	0.0005232186984711	15.7684266493028	1	291.127483504827	2.27492057549281	EGOT	enr_Basaloid	enr_Basaloid	False	False
DEPP1	2.18050961950745e-06	1.92851676253607e-05	23.3570370468352	1	291.127483504827	2.27546208245762	DEPP1	enr_Basaloid	enr_Basaloid	False	False
IL15	2.25838250863241e-07	2.50931389848046e-06	28.1205232234674	1	291.127483504827	2.27913892140255	IL15	enr_Basaloid	enr_Basaloid	False	False
FADS1	0.0002416351671153	0.0012395784906738	13.8169262434482	1	291.127483504827	2.28067937033626	FADS1	enr_Basaloid	enr_Basaloid	False	False
PHACTR3	4.0549929246441e-08	5.24352533359151e-07	31.7934856942566	1	291.127483504827	2.28388236132914	PHACTR3	enr_Basaloid	enr_Basaloid	False	False
FNIP2	3.67139874756007e-14	1.88599250730826e-12	63.4912020309125	1	291.127483504827	2.28525284071856	FNIP2	enr_Basaloid	enr_Basaloid	False	False
CACNB3	3.70200804358281e-07	3.95777133679836e-06	27.073745039532	1	291.127483504827	2.28804831926598	CACNB3	enr_Basaloid	enr_Basaloid	False	False
DPP4	0.0020022109885082	0.0078579709125126	9.72270073160604	1	291.127483504827	2.28817805553739	DPP4	enr_Basaloid	enr_Basaloid	False	False
TMEM51-AS1	7.46447962406312e-05	0.0004423328312088	16.1481051982492	1	291.127483504827	2.29259178465229	TMEM51-AS1	enr_Basaloid	enr_Basaloid	False	False
QSOX1	3.3036198000474197e-22	7.99262854850182e-20	111.040931168061	1	291.127483504827	2.29518261183447	QSOX1	enr_Basaloid	enr_Basaloid	False	False
MYO3B	2.44157214044535e-10	5.23194030095432e-09	43.0446456530422	1	291.127483504827	2.29935186122773	MYO3B	enr_Basaloid	enr_Basaloid	False	False
VSTM2L	5.21144097789399e-06	4.14923644736782e-05	21.5540046062071	1	291.127483504827	2.31009607878237	VSTM2L	enr_Basaloid	enr_Basaloid	False	False
ADAM12	3.41332795050867e-06	2.86673680053919e-05	22.4277339836625	1	291.127483504827	2.33167850449891	ADAM12	enr_Basaloid	enr_Basaloid	False	False
PPP1R9A	1.90633940121215e-21	4.0850130025974604e-19	106.270013624172	1	291.127483504827	2.33221225898654	PPP1R9A	enr_Basaloid	enr_Basaloid	False	False
TUBA1A	1.56559526444608e-22	4.0489532701191804e-20	113.091472263745	1	291.127483504827	2.34255810880061	TUBA1A	enr_Basaloid	enr_Basaloid	False	False
VGLL3	5.20764154292914e-07	5.35765590836331e-06	26.353704333785	1	291.127483504827	2.34840411360019	VGLL3	enr_Basaloid	enr_Basaloid	False	False
SEMA7A	3.34991075608276e-05	0.0002180931481824	17.7581529097461	1	291.127483504827	2.35168377143461	SEMA7A	enr_Basaloid	enr_Basaloid	False	False
TMSB4XP8	0.00021349038319	0.0011134755729662	14.0609402860221	1	291.127483504827	2.35617845213075	TMSB4XP8	enr_Basaloid	enr_Basaloid	False	False
COL22A1	4.9029486849672e-06	3.92445198903458e-05	21.6797625225669	1	291.127483504827	2.35805977619553	COL22A1	enr_Basaloid	enr_Basaloid	False	False
FOXJ1	3.80968930037223e-05	0.0002442108525879	17.4986664771715	1	291.127483504827	2.3599376782349	FOXJ1	enr_Basaloid	enr_Basaloid	False	False
NEXN	4.7832689615987494e-11	1.23280127876257e-09	46.7291459489833	1	291.127483504827	2.36599859992207	NEXN	enr_Basaloid	enr_Basaloid	False	False
PODXL2	6.84671784062556e-10	1.34777910248535e-08	40.7380455831897	1	291.127483504827	2.36954820016716	PODXL2	enr_Basaloid	enr_Basaloid	False	False
SLC27A4	4.32110313778373e-08	5.54936190640034e-07	31.656563563442	1	291.127483504827	2.37414043778913	SLC27A4	enr_Basaloid	enr_Basaloid	False	False
HMGN2P46	6.47333290951007e-07	6.53431989519859e-06	25.8958214987575	1	291.127483504827	2.37689453642585	HMGN2P46	enr_Basaloid	enr_Basaloid	False	False
SCG5	2.26754156416505e-05	0.0001561667743915	18.5478408005108	1	291.127483504827	2.37761058839653	SCG5	enr_Basaloid	enr_Basaloid	False	False
C12orf75	3.09910939507775e-13	1.3648331243108699e-11	58.4121704234018	1	291.127483504827	2.38464448398587	C12orf75	enr_Basaloid	enr_Basaloid	False	False
ENSG00000259753	2.32664807764298e-10	5.028778265798941e-09	43.1529546748245	1	291.127483504827	2.3846512839132	ENSG00000259753	enr_Basaloid	enr_Basaloid	False	False
EGFEM1P	0.0001636506981964	0.0008792122037777	14.5862209929271	1	291.127483504827	2.40128546586008	EGFEM1P	enr_Basaloid	enr_Basaloid	False	False
CDKN2B	1.26847129782382e-09	2.3091103722521e-08	39.3676127956625	1	291.127483504827	2.4065177928683	CDKN2B	enr_Basaloid	enr_Basaloid	False	False
CGN	8.920040926494459e-18	1.01364101437437e-15	84.0773081154941	1	291.127483504827	2.40685372840061	CGN	enr_Basaloid	enr_Basaloid	False	False
ENO2	0.0003631957200183	0.0017722627847348	13.0170122304876	1	291.127483504827	2.41032283397468	ENO2	enr_Basaloid	enr_Basaloid	False	False
COL5A1	6.07364885569346e-11	1.4935202104164302e-09	46.1864059830097	1	291.127483504827	2.41500317919055	COL5A1	enr_Basaloid	enr_Basaloid	False	False
ALDH1B1	1.38749588200599e-06	1.29269802671365e-05	24.2986212987338	1	291.127483504827	2.42696584727185	ALDH1B1	enr_Basaloid	enr_Basaloid	False	False
SFTA1P	2.02635437860594e-06	1.80494748688177e-05	23.5094745085971	1	291.127483504827	2.43511992870077	SFTA1P	enr_Basaloid	enr_Basaloid	False	False
ENSG00000273132	0.001153305776377	0.0048841294877628	10.7764586927192	1	291.127483504827	2.43718325925199	ENSG00000273132	enr_Basaloid	enr_Basaloid	False	False
EPHA10	6.47968819451704e-05	0.0003935033316508	16.4312790505079	1	291.127483504827	2.4372261825537	EPHA10	enr_Basaloid	enr_Basaloid	False	False
C5orf49	0.0001572188944885	0.0008495257267034	14.6656070480013	1	291.127483504827	2.43768422594177	C5orf49	enr_Basaloid	enr_Basaloid	False	False
CREB3L2	2.61897007194269e-20	4.5679710557139996e-18	99.2468339463946	1	291.127483504827	2.43996646740344	CREB3L2	enr_Basaloid	enr_Basaloid	False	False
FBLN5	2.8645514588497904e-09	4.84969208608881e-08	37.5675125167421	1	291.127483504827	2.44953517148603	FBLN5	enr_Basaloid	enr_Basaloid	False	False
FILIP1L	1.21283512467656e-07	1.40809031502697e-06	29.4438437678395	1	291.127483504827	2.45349189945668	FILIP1L	enr_Basaloid	enr_Basaloid	False	False
GPRIN2	2.35913770572333e-05	0.0001616266417311	18.4675459309597	1	291.127483504827	2.45879815929864	GPRIN2	enr_Basaloid	enr_Basaloid	False	False
SUSD2	0.0002757121000362	0.0013981343815225	13.5574421673207	1	291.127483504827	2.47024971886096	SUSD2	enr_Basaloid	enr_Basaloid	False	False
ARMC3	4.03372673388607e-06	3.30633338843121e-05	22.0824716706853	1	291.127483504827	2.47257292127339	ARMC3	enr_Basaloid	enr_Basaloid	False	False
JADE1	3.7345676056218494e-11	9.725436472973581e-10	47.2926081503641	1	291.127483504827	2.47769317326164	JADE1	enr_Basaloid	enr_Basaloid	False	False
PCAT1	1.83649067204828e-10	4.03920235787744e-09	43.6849914206932	1	291.127483504827	2.4799978970683	PCAT1	enr_Basaloid	enr_Basaloid	False	False
NPTXR	4.68704443949004e-08	5.9987770129992e-07	31.4815570834671	1	291.127483504827	2.48326031580789	NPTXR	enr_Basaloid	enr_Basaloid	False	False
ZPLD1	3.25025166204954e-07	3.51251980769042e-06	27.3489368247524	1	291.127483504827	2.49635146705843	ZPLD1	enr_Basaloid	enr_Basaloid	False	False
CDH4	6.63222108394433e-12	2.06396921699512e-10	51.257116077032	1	291.127483504827	2.51548939958977	CDH4	enr_Basaloid	enr_Basaloid	False	False
AMOT	6.89344727293e-06	5.37990161779137e-05	20.9785357948621	1	291.127483504827	2.52808984309913	AMOT	enr_Basaloid	enr_Basaloid	False	False
NCF2	1.95306729377821e-08	2.72774761700867e-07	33.3725086433532	1	291.127483504827	2.53269866706574	NCF2	enr_Basaloid	enr_Basaloid	False	False
IFI6	8.24285826349189e-11	1.9688355724901e-09	45.4938806486793	1	291.127483504827	2.53430516685146	IFI6	enr_Basaloid	enr_Basaloid	False	False
LRRN1	6.17161120767665e-08	7.68888439494599e-07	30.8900934598436	1	291.127483504827	2.54147354248133	LRRN1	enr_Basaloid	enr_Basaloid	False	False
CLCF1	0.0001464555483708	0.0008041117223873	14.8061237872197	1	291.127483504827	2.54967403473985	CLCF1	enr_Basaloid	enr_Basaloid	False	False
SHISAL1	8.56725777007595e-05	0.000498869823568	15.8727995939302	1	291.127483504827	2.55064280102008	SHISAL1	enr_Basaloid	enr_Basaloid	False	False
KIAA1211L	5.45731247714022e-13	2.2244480205734598e-11	57.0782406204935	1	291.127483504827	2.55243620678048	KIAA1211L	enr_Basaloid	enr_Basaloid	False	False
DAAM2	0.0002251785700523	0.0011639140423106	13.9558596352242	1	291.127483504827	2.57100658996006	DAAM2	enr_Basaloid	enr_Basaloid	False	False
DTNA	2.60200084041932e-06	2.26655125472066e-05	22.990070331811	1	291.127483504827	2.58424937241614	DTNA	enr_Basaloid	enr_Basaloid	False	False
RCAN1	1.73721035743926e-10	3.85475671029422e-09	43.8101206073895	1	291.127483504827	2.59442322564906	RCAN1	enr_Basaloid	enr_Basaloid	False	False
LHFPL3-AS2	0.0023508634787615	0.0089590833794266	9.41818177444575	1	291.127483504827	2.60412648058421	LHFPL3-AS2	enr_Basaloid	enr_Basaloid	False	False
ANXA6	8.71328394493337e-09	1.33094968608962e-07	35.1283444634396	1	291.127483504827	2.61243892213366	ANXA6	enr_Basaloid	enr_Basaloid	False	False
TRIM36	3.85488738758039e-08	5.0281139838005e-07	31.9025545335633	1	291.127483504827	2.62780218545245	TRIM36	enr_Basaloid	enr_Basaloid	False	False
GAS6	3.5080073447486996e-19	5.2620110171230503e-17	92.4183949897991	1	291.127483504827	2.63470932566442	GAS6	enr_Basaloid	enr_Basaloid	False	False
PHETA1	1.17744375266338e-06	1.11500355365851e-05	24.6415508499782	1	291.127483504827	2.65366483374187	PHETA1	enr_Basaloid	enr_Basaloid	False	False
LINC01239	2.6591790944521596e-11	7.22603014796782e-10	48.0675431041458	1	291.127483504827	2.67480432642287	LINC01239	enr_Basaloid	enr_Basaloid	False	False
ANGPTL4	1.73873302485973e-05	0.0001231397326387	19.0871833651689	1	291.127483504827	2.680243081114	ANGPTL4	enr_Basaloid	enr_Basaloid	False	False
ENSG00000283178	0.0005093142144296	0.0023963968683953	12.3570015387218	1	291.127483504827	2.688401119267	ENSG00000283178	enr_Basaloid	enr_Basaloid	False	False
ENSG00000224218	1.03125037261724e-06	9.87787713234901e-06	24.918896625234	1	291.127483504827	2.69790418291557	ENSG00000224218	enr_Basaloid	enr_Basaloid	False	False
TCIM	5.781426851848299e-13	2.3312205047775398e-11	56.9425451217715	1	291.127483504827	2.70816983367105	TCIM	enr_Basaloid	enr_Basaloid	False	False
IGF2BP3	1.6870400777301202e-09	2.99120581157823e-08	38.7361212075124	1	291.127483504827	2.70869419757302	IGF2BP3	enr_Basaloid	enr_Basaloid	False	False
SBK1	1.11122678811589e-07	1.2981621356494e-06	29.6306702881442	1	291.127483504827	2.71323792305346	SBK1	enr_Basaloid	enr_Basaloid	False	False
ENSG00000259342	1.6600722796655e-06	1.5018748006624e-05	23.9245417879413	1	291.127483504827	2.71359033194909	ENSG00000259342	enr_Basaloid	enr_Basaloid	False	False
FGF13	7.164172694668179e-11	1.7445225717536102e-09	45.8117327043168	1	291.127483504827	2.71457858421675	FGF13	enr_Basaloid	enr_Basaloid	False	False
RASGRF2	8.079620253206569e-11	1.93601124278113e-09	45.5391898422484	1	291.127483504827	2.73681804642422	RASGRF2	enr_Basaloid	enr_Basaloid	False	False
SFTA2	2.40394738340773e-12	8.605902844691149e-11	53.6092821017282	1	291.127483504827	2.73695099130323	SFTA2	enr_Basaloid	enr_Basaloid	False	False
ENSG00000197550	0.0004861146352744	0.0022973281440192	12.4477990273308	1	291.127483504827	2.73884641418221	ENSG00000197550	enr_Basaloid	enr_Basaloid	False	False
CASP17P	0.0003651262470429	0.0017805246117177	13.0066378412327	1	291.127483504827	2.74250622464119	CASP17P	enr_Basaloid	enr_Basaloid	False	False
UNC5CL	3.88342004088184e-05	0.0002483005141228	17.460026132948	1	291.127483504827	2.74445367348205	UNC5CL	enr_Basaloid	enr_Basaloid	False	False
SHROOM3	6.394401062692379e-30	6.85114399574183e-27	162.828972277812	1	291.127483504827	2.74989586500468	SHROOM3	enr_Basaloid	enr_Basaloid	False	False
DDAH1	9.927883443174131e-17	8.97097901491639e-15	77.9897119842188	1	291.127483504827	2.75417340733137	DDAH1	enr_Basaloid	enr_Basaloid	False	False
VSIG10L	0.0008848002848475	0.0038784349131249	11.286563530966	1	291.127483504827	2.75744559791468	VSIG10L	enr_Basaloid	enr_Basaloid	False	False
NRG3	4.02193923349059e-05	0.0002560657406721	17.3893983962017	1	291.127483504827	2.75897543029446	NRG3	enr_Basaloid	enr_Basaloid	False	False
COL6A1	1.5285079907210101e-10	3.4118481935736804e-09	44.0984923781095	1	291.127483504827	2.76434806558532	COL6A1	enr_Basaloid	enr_Basaloid	False	False
MEF2C	2.04258476411958e-15	1.3556978522917599e-13	70.4973437452275	1	291.127483504827	2.76550850181062	MEF2C	enr_Basaloid	enr_Basaloid	False	False
PRR15L	8.33388837163459e-09	1.27820373798077e-07	35.2255316436643	1	291.127483504827	2.76632725529938	PRR15L	enr_Basaloid	enr_Basaloid	False	False
TMEM59L	1.98879937512616e-05	0.0001386244917606	18.8140532082896	1	291.127483504827	2.77146423994985	TMEM59L	enr_Basaloid	enr_Basaloid	False	False
CCDC68	2.71415705469474e-14	1.44370056100784e-12	64.2169374498298	1	291.127483504827	2.77283033090299	CCDC68	enr_Basaloid	enr_Basaloid	False	False
COL4A1	1.12802855381902e-06	1.0709131840054e-05	24.731206246673	1	291.127483504827	2.77412179893237	COL4A1	enr_Basaloid	enr_Basaloid	False	False
MEX3A	3.04145261989073e-08	4.06062672536818e-07	32.4139771669064	1	291.127483504827	2.78250470034237	MEX3A	enr_Basaloid	enr_Basaloid	False	False
RASGRP1	4.89297059269828e-12	1.57499053413035e-10	51.9601693643372	1	291.127483504827	2.79602885279657	RASGRP1	enr_Basaloid	enr_Basaloid	False	False
DOCK3	2.88208828732509e-16	2.22841877885961e-14	75.3305691196314	1	291.127483504827	2.80317761043804	DOCK3	enr_Basaloid	enr_Basaloid	False	False
AMIGO2	1.59138664638769e-11	4.53817484711319e-10	49.2428668067389	1	291.127483504827	2.8254428907486	AMIGO2	enr_Basaloid	enr_Basaloid	False	False
LMCD1	3.00370931386231e-08	4.03002144078127e-07	32.4409512321724	1	291.127483504827	2.85351948386512	LMCD1	enr_Basaloid	enr_Basaloid	False	False
CLDN6	6.97114397181111e-06	5.43488355390679e-05	20.9555116854286	1	291.127483504827	2.85363741201699	CLDN6	enr_Basaloid	enr_Basaloid	False	False
VASN	5.74622450401016e-08	7.20680330770505e-07	31.0434730023823	1	291.127483504827	2.85673558239247	VASN	enr_Basaloid	enr_Basaloid	False	False
ALOX15B	0.0002455763068694	0.0012572165880689	13.7850786429236	1	291.127483504827	2.88078072130442	ALOX15B	enr_Basaloid	enr_Basaloid	False	False
NOX4	6.22299049887578e-05	0.0003805630944633	16.5122727947125	1	291.127483504827	2.88384894859133	NOX4	enr_Basaloid	enr_Basaloid	False	False
CLIC2	2.97622412335843e-05	0.0001976729557174	17.9971290459845	1	291.127483504827	2.90080692376678	CLIC2	enr_Basaloid	enr_Basaloid	False	False
SORBS2	1.51979317172564e-19	2.47792364955268e-17	94.6059293618601	1	291.127483504827	2.90389442616587	SORBS2	enr_Basaloid	enr_Basaloid	False	False
TOX	5.29578753981192e-07	5.44087760939581e-06	26.3183468624251	1	291.127483504827	2.91293504878629	TOX	enr_Basaloid	enr_Basaloid	False	False
MAB21L4	2.7483450653498e-11	7.44136750545973e-10	47.9921975799143	1	291.127483504827	2.92401990858148	MAB21L4	enr_Basaloid	enr_Basaloid	False	False
ITPKA	2.64266038116212e-05	0.0001783974154699	18.2376271355783	1	291.127483504827	2.94366870791816	ITPKA	enr_Basaloid	enr_Basaloid	False	False
PXDN	4.65312497425003e-12	1.51075486176949e-10	52.0765072922355	1	291.127483504827	2.94842375826304	PXDN	enr_Basaloid	enr_Basaloid	False	False
TMPRSS2	3.31509781021042e-27	2.07193613138151e-24	143.866633694662	1	291.127483504827	2.95740589729299	TMPRSS2	enr_Basaloid	enr_Basaloid	False	False
HOPX	1.2099117395747801e-14	6.87449852031123e-13	66.1657795463921	1	291.127483504827	2.95851138213834	HOPX	enr_Basaloid	enr_Basaloid	False	False
LIF	4.51916407053883e-07	4.68792953375398e-06	26.652629352896	1	291.127483504827	2.9589243829473	LIF	enr_Basaloid	enr_Basaloid	False	False
HAS2	0.0001747122025957	0.0009324049506283	14.4568142493435	1	291.127483504827	2.97197646558526	HAS2	enr_Basaloid	enr_Basaloid	False	False
ADGRF5	7.791007603146421e-31	1.46081392558995e-27	169.402322549668	1	291.127483504827	2.97203862030354	ADGRF5	enr_Basaloid	enr_Basaloid	False	False
ENSG00000257207	6.51231522723197e-07	6.55602204083755e-06	25.883198767222	1	291.127483504827	2.97427048839315	ENSG00000257207	enr_Basaloid	enr_Basaloid	False	False
AQP4	2.07085688601685e-06	1.83803865622798e-05	23.4642972499244	1	291.127483504827	2.98727107004461	AQP4	enr_Basaloid	enr_Basaloid	False	False
CDKN2A	7.05267545336987e-08	8.67132227873345e-07	30.6037466828952	1	291.127483504827	2.99819658409275	CDKN2A	enr_Basaloid	enr_Basaloid	False	False
COL6A2	1.46596771555458e-08	2.10224815806106e-07	33.9952462032424	1	291.127483504827	3.00423533285264	COL6A2	enr_Basaloid	enr_Basaloid	False	False
ENSG00000243081	0.0009064330558207	0.0039616829362796	11.2399727037621	1	291.127483504827	3.00428089835987	ENSG00000243081	enr_Basaloid	enr_Basaloid	False	False
IFI27	2.90344290294761e-17	2.9034429029476103e-15	81.0826402922338	1	291.127483504827	3.00755825775542	IFI27	enr_Basaloid	enr_Basaloid	False	False
RRAD	2.68603703167661e-16	2.1205555513236402e-14	75.5057156750914	1	291.127483504827	3.01372369178452	RRAD	enr_Basaloid	enr_Basaloid	False	False
SLCO5A1	5.84766484437113e-10	1.17473914425764e-08	41.0896648298745	1	291.127483504827	3.01638021666356	SLCO5A1	enr_Basaloid	enr_Basaloid	False	False
ENSG00000230333	1.04807400540697e-09	1.95050993562092e-08	39.7910706873543	1	291.127483504827	3.0258884430202	ENSG00000230333	enr_Basaloid	enr_Basaloid	False	False
GJA1	9.28673567545087e-16	6.69716515056553e-14	72.4345198288077	1	291.127483504827	3.02898842648137	GJA1	enr_Basaloid	enr_Basaloid	False	False
LPCAT1	5.60536179653909e-17	5.3897709582106606e-15	79.4243599038141	1	291.127483504827	3.03876081894701	LPCAT1	enr_Basaloid	enr_Basaloid	False	False
ENSG00000254286	1.1947619508028302e-09	2.19088377286583e-08	39.5003672955605	1	291.127483504827	3.04255721593188	ENSG00000254286	enr_Basaloid	enr_Basaloid	False	False
CRLF1	3.0690988966161303e-10	6.484011753414351e-09	42.5313451199741	1	291.127483504827	3.09001164213092	CRLF1	enr_Basaloid	enr_Basaloid	False	False
FAM84B	6.78205979276768e-22	1.49604260134581e-19	109.076016696848	1	291.127483504827	3.11524632912356	FAM84B	enr_Basaloid	enr_Basaloid	False	False
CASC15	7.91015579779258e-17	7.41577106043055e-15	78.5592292674293	1	291.127483504827	3.12728178996173	CASC15	enr_Basaloid	enr_Basaloid	False	False
TMEM217	8.855310379095951e-15	5.22951400340312e-13	66.9217200971254	1	291.127483504827	3.13321221679977	TMEM217	enr_Basaloid	enr_Basaloid	False	False
COL1A1	2.61687131258876e-12	9.257799454913049e-11	53.4118894009557	1	291.127483504827	3.14970482224631	COL1A1	enr_Basaloid	enr_Basaloid	False	False
IL32	2.42734968881352e-17	2.4601517116353304e-15	81.5354700272592	1	291.127483504827	3.15237339959821	IL32	enr_Basaloid	enr_Basaloid	False	False
HES6	3.04276295954256e-08	4.06062672536818e-07	32.413046778431	1	291.127483504827	3.15420016654326	HES6	enr_Basaloid	enr_Basaloid	False	False
SLC22A31	2.9781924662632803e-09	5.03073051733663e-08	37.4818356358584	1	291.127483504827	3.18439312129305	SLC22A31	enr_Basaloid	enr_Basaloid	False	False
SPRY4	4.78244075492904e-06	3.84440575155067e-05	21.7310731328851	1	291.127483504827	3.19333426188837	SPRY4	enr_Basaloid	enr_Basaloid	False	True
FNDC4	2.7471351410727502e-09	4.68261671773764e-08	37.659712484536	1	291.127483504827	3.20490622945589	FNDC4	enr_Basaloid	enr_Basaloid	False	False
KCNK15	0.0011332660211155	0.0048128511655528	10.8101225144317	1	291.127483504827	3.2120267960743	KCNK15	enr_Basaloid	enr_Basaloid	False	False
C1QTNF5	1.39675435140975e-05	0.0001007274772651	19.5332029128359	1	291.127483504827	3.21460963134907	C1QTNF5	enr_Basaloid	enr_Basaloid	False	False
SGCA	6.79476796034744e-05	0.0004102459546415	16.3361931769738	1	291.127483504827	3.21912101476791	SGCA	enr_Basaloid	enr_Basaloid	False	False
TIMP2	1.77873127724939e-24	5.8002106866828e-22	125.614179942442	1	291.127483504827	3.24076974644561	TIMP2	enr_Basaloid	enr_Basaloid	False	False
ENSG00000259580	3.8764229878967e-06	3.19836880189497e-05	22.1646560062443	1	291.127483504827	3.25712033791753	ENSG00000259580	enr_Basaloid	enr_Basaloid	False	False
TRABD2B	7.08658629381162e-08	8.6987556798015e-07	30.5934602054894	1	291.127483504827	3.26932049514741	TRABD2B	enr_Basaloid	enr_Basaloid	False	False
TNFRSF11B	5.19354230170444e-05	0.0003237869265401	16.8751034582633	1	291.127483504827	3.27551276206252	TNFRSF11B	enr_Basaloid	enr_Basaloid	False	False
PEG10	8.38372232783607e-06	6.3448958081504e-05	20.5768638988295	1	291.127483504827	3.29125536023565	PEG10	enr_Basaloid	enr_Basaloid	False	False
ERC2	9.45360810813556e-18	1.05823971359726e-15	83.9293008121142	1	291.127483504827	3.30441336893075	ERC2	enr_Basaloid	enr_Basaloid	False	False
LIMS2	3.91716402554283e-07	4.1436854995164e-06	26.9543908002433	1	291.127483504827	3.33543202685943	LIMS2	enr_Basaloid	enr_Basaloid	False	False
MYO16	9.77154405045004e-07	9.4441469559762e-06	25.0317191424816	1	291.127483504827	3.33621420166089	MYO16	enr_Basaloid	enr_Basaloid	False	False
IL23A	1.66264623953946e-07	1.89799799034185e-06	28.7714695823717	1	291.127483504827	3.33783148790847	IL23A	enr_Basaloid	enr_Basaloid	False	False
INHBA	2.2400693722164e-06	1.97653179901447e-05	23.301037471223	1	291.127483504827	3.3599822172451	INHBA	enr_Basaloid	enr_Basaloid	False	False
BAMBI	6.87358025378469e-12	2.13024181418947e-10	51.1745925556023	1	291.127483504827	3.37027883797839	BAMBI	enr_Basaloid	enr_Basaloid	False	False
GPR78	5.3073692770721e-05	0.0003300602784248	16.8315615928907	1	291.127483504827	3.37277835828307	GPR78	enr_Basaloid	enr_Basaloid	False	False
LINC01612	0.0009860546956065	0.0042723340364237	11.0777302172954	1	291.127483504827	3.38026750009702	LINC01612	enr_Basaloid	enr_Basaloid	False	False
FSTL3	2.57469009331009e-14	1.39928809419027e-12	64.3438323885818	1	291.127483504827	3.38825357979377	FSTL3	enr_Basaloid	enr_Basaloid	False	False
XKR4	3.7138434492902e-11	9.725436472973581e-10	47.305289589322	1	291.127483504827	3.38945771557107	XKR4	enr_Basaloid	enr_Basaloid	False	False
GGTLC1	0.000307814321292	0.0015329398470718	13.3411920660144	1	291.127483504827	3.40199569080014	GGTLC1	enr_Basaloid	enr_Basaloid	False	False
KCNS3	1.17031844342487e-24	4.1797087265174e-22	126.805160861699	1	291.127483504827	3.40966683522835	KCNS3	enr_Basaloid	enr_Basaloid	False	True
RASSF4	7.91902823534555e-13	3.0773425785021595e-11	56.2035905796988	1	291.127483504827	3.41079503366622	RASSF4	enr_Basaloid	enr_Basaloid	False	False
EGF	2.67909683847892e-05	0.0001805321319729	18.2099053652244	1	291.127483504827	3.41963090894996	EGF	enr_Basaloid	enr_Basaloid	False	False
HNF4A	1.42692062568623e-08	2.05017331276757e-07	34.0539246086906	1	291.127483504827	3.42579995042465	HNF4A	enr_Basaloid	enr_Basaloid	False	False
DYSF	4.5433543256471e-09	7.3279908478179e-08	36.5534661309793	1	291.127483504827	3.43324499717658	DYSF	enr_Basaloid	enr_Basaloid	False	False
FN1	5.10752366571843e-24	1.53225709971553e-21	122.628655978637	1	291.127483504827	3.446772307019	FN1	enr_Basaloid	enr_Basaloid	False	False
DCLK2	3.51535896903416e-10	7.36457884574195e-09	42.2271368621182	1	291.127483504827	3.47188327341639	DCLK2	enr_Basaloid	enr_Basaloid	False	False
RASSF2	7.93098433148895e-10	1.52911008961869e-08	40.41071724952	1	291.127483504827	3.48351980689046	RASSF2	enr_Basaloid	enr_Basaloid	False	False
ENSG00000266818	1.0354919309748e-05	7.68929651713961e-05	20.1444133584635	1	291.127483504827	3.48935804713865	ENSG00000266818	enr_Basaloid	enr_Basaloid	False	False
FZD2	6.10265248680367e-05	0.0003754708256852	16.5514138468958	1	291.127483504827	3.51644062506931	FZD2	enr_Basaloid	enr_Basaloid	False	False
SLCO2A1	2.33329344862931e-12	8.413317723422979e-11	53.6786966025178	1	291.127483504827	3.5238509307834	SLCO2A1	enr_Basaloid	enr_Basaloid	False	False
PTGS2	1.98517167246674e-16	1.67289747679781e-14	76.258446886469	1	291.127483504827	3.5511297805046	PTGS2	enr_Basaloid	enr_Basaloid	False	False
NKAIN4	5.99841051660495e-10	1.19968210332099e-08	41.0328950387402	1	291.127483504827	3.55680766727525	NKAIN4	enr_Basaloid	enr_Basaloid	False	False
ENSG00000261760	5.917976463835871e-09	9.24683822474355e-08	35.9740628351978	1	291.127483504827	3.56058793107826	ENSG00000261760	enr_Basaloid	enr_Basaloid	False	False
ZNF355P	2.49226558604125e-05	0.0001691582976951	18.3562954088728	1	291.127483504827	3.57328742661807	ZNF355P	enr_Basaloid	enr_Basaloid	False	False
ALPK3	7.81461713134383e-16	5.746042008341051e-14	72.8601668266516	1	291.127483504827	3.59050752384416	ALPK3	enr_Basaloid	enr_Basaloid	False	False
PGBD5	2.51594441128517e-10	5.37594959676318e-09	42.9772591814651	1	291.127483504827	3.60035990736431	PGBD5	enr_Basaloid	enr_Basaloid	False	False
ABLIM2	2.9057698815303e-13	1.2972186971117398e-11	58.5643818094932	1	291.127483504827	3.60930258341132	ABLIM2	enr_Basaloid	enr_Basaloid	False	False
ENSG00000257894	3.9206173621625805e-09	6.44838381934635e-08	36.8771421937275	1	291.127483504827	3.61638718761228	ENSG00000257894	enr_Basaloid	enr_Basaloid	False	False
LRRN4	4.88843814905692e-08	6.22466657350202e-07	31.3910339831426	1	291.127483504827	3.61960726479742	LRRN4	enr_Basaloid	enr_Basaloid	False	False
PKHD1	3.0097628201408e-13	1.3356935592340798e-11	58.4812853809785	1	291.127483504827	3.62608301520694	PKHD1	enr_Basaloid	enr_Basaloid	False	False
TNF	0.0002885308265059	0.0014533117520449	13.4681730574224	1	291.127483504827	3.6309978044378	TNF	enr_Basaloid	enr_Basaloid	False	False
DBNDD1	9.969386009732399e-14	4.6441239175772e-12	61.1027651491632	1	291.127483504827	3.64225657646584	DBNDD1	enr_Basaloid	enr_Basaloid	False	False
TESC	5.056068339411339e-11	1.29779728737692e-09	46.6030161404167	1	291.127483504827	3.6460041048146	TESC	enr_Basaloid	enr_Basaloid	False	False
ENSG00000237643	0.0002340994327355	0.0012058693307121	13.8793152200698	1	291.127483504827	3.64670624577831	ENSG00000237643	enr_Basaloid	enr_Basaloid	False	False
UGT2B7	6.02826478953367e-06	4.76417132997919e-05	21.2542429128188	1	291.127483504827	3.65054984773716	UGT2B7	enr_Basaloid	enr_Basaloid	False	False
COL4A2	3.92189573043207e-12	1.30813829013008e-10	52.4725660324853	1	291.127483504827	3.67050118262432	COL4A2	enr_Basaloid	enr_Basaloid	False	False
CCDC9B	2.99521029997887e-12	1.04000357638155e-10	53.0980704554927	1	291.127483504827	3.67770718834137	CCDC9B	enr_Basaloid	enr_Basaloid	False	False
ZNF962P	3.95512125307876e-06	3.25256681996608e-05	22.1231268750395	1	291.127483504827	3.6783426398824	ZNF962P	enr_Basaloid	enr_Basaloid	False	False
CTXN1	9.22915362314345e-10	1.73916211491397e-08	40.0735847856382	1	291.127483504827	3.6807070555465	CTXN1	enr_Basaloid	enr_Basaloid	False	False
CLIC5	1.8486911500760198e-11	5.21247504720684e-10	48.8992984036218	1	291.127483504827	3.69399451490948	CLIC5	enr_Basaloid	enr_Basaloid	False	False
AGER	0.0015573496434146	0.0063101687334467	10.2013164037017	1	291.127483504827	3.69887963931427	AGER	enr_Basaloid	enr_Basaloid	False	False
COL4A4	4.20007734708133e-21	8.2896263429236905e-19	104.13903698114	1	291.127483504827	3.74901068835051	COL4A4	enr_Basaloid	enr_Basaloid	False	False
HHLA2	0.0024740242067787	0.0093148501761247	9.32152951085962	1	291.127483504827	3.76037234002432	HHLA2	enr_Basaloid	enr_Basaloid	False	False
ROS1	4.2836754226113797e-13	1.84641182009111e-11	57.6483954364601	1	291.127483504827	3.77898077554681	ROS1	enr_Basaloid	enr_Basaloid	False	False
MYEF2	1.9259826435685e-17	2.00623192038385e-15	82.1213088873234	1	291.127483504827	3.78407641004476	MYEF2	enr_Basaloid	enr_Basaloid	False	False
CGB2	1.85170455747306e-05	0.0001300354324068	18.9591803717023	1	291.127483504827	3.79226925959579	CGB2	enr_Basaloid	enr_Basaloid	False	False
ADAMTS5	4.39309222593408e-05	0.0002778093734781	17.2116501682178	1	291.127483504827	3.80521358361133	ADAMTS5	enr_Basaloid	enr_Basaloid	False	False
ENSG00000273471	3.1901894362853603e-09	5.34071892235273e-08	37.3304686759585	1	291.127483504827	3.82681336938071	ENSG00000273471	enr_Basaloid	enr_Basaloid	False	False
ENSG00000249275	2.87023219392036e-05	0.0001916895944292	18.0704611384953	1	291.127483504827	3.83311817147431	ENSG00000249275	enr_Basaloid	enr_Basaloid	False	False
ENSG00000225594	0.0002119586327779	0.0011077977322888	14.0751418588127	1	291.127483504827	3.86100464268265	ENSG00000225594	enr_Basaloid	enr_Basaloid	False	False
IL11	0.0001364919218516	0.000756048311586	14.9458601920257	1	291.127483504827	3.88077845189834	IL11	enr_Basaloid	enr_Basaloid	False	False
SLC35F3	3.63623930165005e-15	2.35101678985995e-13	69.0868989376319	1	291.127483504827	3.88433208136433	SLC35F3	enr_Basaloid	enr_Basaloid	False	False
ENSG00000277128	0.0001506094891799	0.0008221041985805	14.7506906430242	1	291.127483504827	3.88758709994198	ENSG00000277128	enr_Basaloid	enr_Basaloid	False	False
MYRF	7.56393948649504e-07	7.49399552823154e-06	25.5687012845123	1	291.127483504827	3.89063513557754	MYRF	enr_Basaloid	enr_Basaloid	False	False
MMP23A	8.63899704507361e-07	8.43652055182969e-06	25.2898725036408	1	291.127483504827	3.96618431456391	MMP23A	enr_Basaloid	enr_Basaloid	False	False
MAP1B	3.5704917723505305e-09	5.91141021912339e-08	37.0827378860326	1	291.127483504827	3.99543544880158	MAP1B	enr_Basaloid	enr_Basaloid	False	False
GPC5	1.35013930413031e-13	6.25064492652921e-12	60.3811106167628	1	291.127483504827	4.01028974911677	GPC5	enr_Basaloid	enr_Basaloid	False	True
DPYSL2	9.28934894413778e-27	5.35923977546411e-24	140.819280228723	1	291.127483504827	4.02876362796458	DPYSL2	enr_Basaloid	enr_Basaloid	False	False
KRT80	1.3776462563744299e-11	4.02036845245457e-10	49.5738690106012	1	291.127483504827	4.04721112049447	KRT80	enr_Basaloid	enr_Basaloid	False	False
BICC1	3.19379697055295e-15	2.08291106775192e-13	69.403672842846	1	291.127483504827	4.06882470115517	BICC1	enr_Basaloid	enr_Basaloid	False	False
ENSG00000255595	8.85318097340039e-10	1.68098372912666e-08	40.1660406102102	1	291.127483504827	4.07665932003901	ENSG00000255595	enr_Basaloid	enr_Basaloid	False	False
EPB41L3	3.11181952342877e-13	1.3648331243108699e-11	58.4025017998798	1	291.127483504827	4.14010012141141	EPB41L3	enr_Basaloid	enr_Basaloid	False	False
DCDC2	9.337851669381011e-21	1.75084718800894e-18	101.995655994417	1	291.127483504827	4.15339755511169	DCDC2	enr_Basaloid	enr_Basaloid	False	False
MMP23B	8.34294465657314e-07	8.17935750644425e-06	25.3630010634265	1	291.127483504827	4.18506499140921	MMP23B	enr_Basaloid	enr_Basaloid	False	False
MXRA8	1.34079809041905e-16	1.19642351881843e-14	77.2378714506168	1	291.127483504827	4.21547475420423	MXRA8	enr_Basaloid	enr_Basaloid	False	False
CST6	5.37297597838517e-14	2.651139463019e-12	62.5786398732021	1	291.127483504827	4.22050011228387	CST6	enr_Basaloid	enr_Basaloid	False	False
PDGFB	1.40860353264123e-06	1.30749090282293e-05	24.2671071964928	1	291.127483504827	4.22563710176561	PDGFB	enr_Basaloid	enr_Basaloid	False	False
CCL2	1.4491460189612e-09	2.59393678811671e-08	39.0725474369121	1	291.127483504827	4.23310672903185	CCL2	enr_Basaloid	enr_Basaloid	False	False
THSD7A	2.95792764713608e-16	2.2637201381143502e-14	75.2660162018478	1	291.127483504827	4.23814586022265	THSD7A	enr_Basaloid	enr_Basaloid	False	False
SHC3	6.8008550170288106e-15	4.14686281526147e-13	67.5623919040935	1	291.127483504827	4.32825833673903	SHC3	enr_Basaloid	enr_Basaloid	False	False
OR2I1P	3.89288693714732e-07	4.12382090799504e-06	26.9675225168725	1	291.127483504827	4.34897641166843	OR2I1P	enr_Basaloid	enr_Basaloid	False	False
MUC3A	2.49672945604787e-08	3.41083259022933e-07	32.8406185420148	1	291.127483504827	4.36485042252163	MUC3A	enr_Basaloid	enr_Basaloid	False	False
FAP	0.0005675690641184	0.0026195495267005	12.1463423389369	1	291.127483504827	4.41754929178547	FAP	enr_Basaloid	enr_Basaloid	False	False
PDLIM3	1.03562953524685e-12	3.9031263891212895e-11	55.5747276054874	1	291.127483504827	4.44152855385531	PDLIM3	enr_Basaloid	enr_Basaloid	False	False
COL4A3	1.11154009052571e-18	1.4129746913462399e-16	89.423533807779	1	291.127483504827	4.44552234028504	COL4A3	enr_Basaloid	enr_Basaloid	False	False
CPA6	7.44843795648672e-14	3.5356509287120497e-12	61.797956250027	1	291.127483504827	4.48365814580274	CPA6	enr_Basaloid	enr_Basaloid	False	False
CTSE	2.21419572345384e-21	4.6129077571955e-19	105.865243038893	1	291.127483504827	4.50435120968211	CTSE	enr_Basaloid	enr_Basaloid	False	False
PALM3	3.44531018784672e-06	2.88657006791853e-05	22.4084377569716	1	291.127483504827	4.50805488662826	PALM3	enr_Basaloid	enr_Basaloid	False	False
C6orf222	2.2140106160567e-05	0.000152760622083	18.5962999439141	1	291.127483504827	4.54209219644713	C6orf222	enr_Basaloid	enr_Basaloid	False	False
ENSG00000226812	0.0005398111397744	0.0025162110306451	12.2438352421637	1	291.127483504827	4.56691428733487	ENSG00000226812	enr_Basaloid	enr_Basaloid	False	False
NAPSA	1.85418561183391e-17	1.9586467730639904e-15	82.2175982477817	1	291.127483504827	4.61358966236013	NAPSA	enr_Basaloid	enr_Basaloid	False	False
TRBC2	2.3442205629094597e-11	6.48769528480478e-10	48.3557097342779	1	291.127483504827	4.61515916540536	TRBC2	enr_Basaloid	enr_Basaloid	False	False
MSC-AS1	1.94452351305124e-07	2.18322250716831e-06	28.4383621255264	1	291.127483504827	4.64037943507104	MSC-AS1	enr_Basaloid	enr_Basaloid	False	False
SLC22A3	2.0102447635216302e-17	2.06531996252222e-15	82.0128103371382	1	291.127483504827	4.64511149431914	SLC22A3	enr_Basaloid	enr_Basaloid	False	False
ENSG00000271894	2.03681438129799e-06	1.81009263253512e-05	23.4987664771288	1	291.127483504827	4.67986932616101	ENSG00000271894	enr_Basaloid	enr_Basaloid	False	False
PLD5	4.25563219418681e-19	6.10963824581801e-17	91.9149938147751	1	291.127483504827	4.68043609846401	PLD5	enr_Basaloid	enr_Basaloid	False	False
SFTPC	1.89682692131906e-05	0.000132831016899	18.9102478842261	1	291.127483504827	4.68472345099946	SFTPC	enr_Basaloid	enr_Basaloid	False	False
TMEM132D	4.90802571885186e-18	5.84288776053793e-16	85.6028998683574	1	291.127483504827	4.70030568627243	TMEM132D	enr_Basaloid	enr_Basaloid	False	False
PCSK1N	1.5075562865558002e-10	3.38523118238578e-09	44.1296071236318	1	291.127483504827	4.70548987507444	PCSK1N	enr_Basaloid	enr_Basaloid	False	False
CNN1	8.41083068782864e-07	8.23514754030219e-06	25.3460035108278	1	291.127483504827	4.70956856733149	CNN1	enr_Basaloid	enr_Basaloid	False	False
ENSG00000250646	7.36216633408409e-08	8.97825162693182e-07	30.511662055223	1	291.127483504827	4.74516372208939	ENSG00000250646	enr_Basaloid	enr_Basaloid	False	False
PRR36	5.70741003797215e-10	1.15068750765568e-08	41.1438243781562	1	291.127483504827	4.75893736820654	PRR36	enr_Basaloid	enr_Basaloid	False	False
HABP2	1.90173601259139e-05	0.0001330505605824	18.9049954170415	1	291.127483504827	4.7847335480569	HABP2	enr_Basaloid	enr_Basaloid	False	False
ENSG00000229261	0.0001040131653111	0.0005914319483197	15.4860362048935	1	291.127483504827	4.83652766429222	ENSG00000229261	enr_Basaloid	enr_Basaloid	False	False
NOG	1.03055366810104e-06	9.87787713234901e-06	24.9203113410515	1	291.127483504827	4.89817635074518	NOG	enr_Basaloid	enr_Basaloid	False	True
SYT14	5.63793386053691e-13	2.2856488623798298e-11	57.0016500371105	1	291.127483504827	4.93595219594955	SYT14	enr_Basaloid	enr_Basaloid	False	False
ENSG00000250424	1.62152994999124e-06	1.47411813635568e-05	23.9734986199202	1	291.127483504827	5.003210908658	ENSG00000250424	enr_Basaloid	enr_Basaloid	False	False
SOX11	2.03695757581285e-06	1.81009263253512e-05	23.4986202727526	1	291.127483504827	5.10017071317962	SOX11	enr_Basaloid	enr_Basaloid	False	True
RND1	1.01080365484692e-10	2.3839708840729304e-09	45.0322159668177	1	291.127483504827	5.10651352084653	RND1	enr_Basaloid	enr_Basaloid	False	False
CFAP221	1.08038662295403e-18	1.39705166761297e-16	89.4970606350691	1	291.127483504827	5.12397550452685	CFAP221	enr_Basaloid	enr_Basaloid	False	False
ENSG00000244699	0.0002153892673008	0.0011204499320126	14.0434775978212	1	291.127483504827	5.13434781126443	ENSG00000244699	enr_Basaloid	enr_Basaloid	False	False
ENSG00000275216	0.0018090495074963	0.007186372513889	9.91565956502045	1	291.127483504827	5.14554330916505	ENSG00000275216	enr_Basaloid	enr_Basaloid	False	False
CGB5	2.22230554241274e-05	0.0001531920180891	18.5887138471601	1	291.127483504827	5.31986868650438	CGB5	enr_Basaloid	enr_Basaloid	False	False
NTM	2.94739035613857e-10	6.2444710935139205e-09	42.6220798390406	1	291.127483504827	5.32670237894556	NTM	enr_Basaloid	enr_Basaloid	False	True
CLDN18	2.93918345820775e-05	0.0001955978343971	18.0224515678516	1	291.127483504827	5.34972868767094	CLDN18	enr_Basaloid	enr_Basaloid	False	False
RCAN2	1.66034840075419e-16	1.44797825647168e-14	76.7040362644009	1	291.127483504827	5.38070620945516	RCAN2	enr_Basaloid	enr_Basaloid	False	False
SPINK1	2.22084856347402e-06	1.96188035642582e-05	23.3189433607197	1	291.127483504827	5.38170547684047	SPINK1	enr_Basaloid	enr_Basaloid	False	False
FLNC	0.0015104123223022	0.0061565719659059	10.2597690046613	1	291.127483504827	5.4366547199596	FLNC	enr_Basaloid	enr_Basaloid	False	False
SPOCK2	3.03806846149114e-09	5.12034010363674e-08	37.4380100391001	1	291.127483504827	5.51799674052137	SPOCK2	enr_Basaloid	enr_Basaloid	False	False
ENSG00000283684	1.2033104908803201e-09	2.20117772722011e-08	39.48455389237	1	291.127483504827	5.53836528209982	ENSG00000283684	enr_Basaloid	enr_Basaloid	False	False
TMEM233	2.51294920910244e-08	3.42052977645523e-07	32.8266086916864	1	291.127483504827	5.53966920104949	TMEM233	enr_Basaloid	enr_Basaloid	False	False
BCAT1	1.84183883096085e-28	1.53486569246738e-25	152.532259739127	1	291.127483504827	5.57517138495922	BCAT1	enr_Basaloid	enr_Basaloid	False	False
GPR176	7.08861601895109e-11	1.7317465844343e-09	45.8357745315375	1	291.127483504827	5.61441820532336	GPR176	enr_Basaloid	enr_Basaloid	False	False
BAAT	1.3819071304721002e-10	3.13120951013315e-09	44.3258695909612	1	291.127483504827	5.70412962795078	BAAT	enr_Basaloid	enr_Basaloid	False	False
KDR	2.4673406799148802e-09	4.24427869251413e-08	37.896489598308	1	291.127483504827	5.7787347284845	KDR	enr_Basaloid	enr_Basaloid	False	False
NRK	3.36656080232307e-08	4.45312275439559e-07	32.1947084881323	1	291.127483504827	5.79120983736418	NRK	enr_Basaloid	enr_Basaloid	False	False
CGB3	1.27301110509303e-08	1.85389966761121e-07	34.302142815516	1	291.127483504827	6.0031577952063	CGB3	enr_Basaloid	enr_Basaloid	False	False
ENSG00000280143	5.04979821870254e-08	6.39754841896437e-07	31.3211791420059	1	291.127483504827	6.21637792730732	ENSG00000280143	enr_Basaloid	enr_Basaloid	False	False
TNNC2	4.4246080054430796e-12	1.45380115662251e-10	52.1931133415155	1	291.127483504827	6.45909863178967	TNNC2	enr_Basaloid	enr_Basaloid	False	False
PCP4	4.59237662611721e-12	1.49751411721213e-10	52.1069327923569	1	291.127483504827	6.57927986679952	PCP4	enr_Basaloid	enr_Basaloid	False	False
CGB8	0.0001581495033371	0.0008533246582937	14.6539192539687	1	291.127483504827	6.63310792416002	CGB8	enr_Basaloid	enr_Basaloid	False	False
PRSS1	3.49650716877655e-06	2.92350097723792e-05	22.3779219367773	1	291.127483504827	6.66761095011495	PRSS1	enr_Basaloid	enr_Basaloid	False	False
CDH2	5.07006140268583e-11	1.29779728737692e-09	46.596732643074	1	291.127483504827	6.67766379094101	CDH2	enr_Basaloid	enr_Basaloid	False	False
LTB	7.2157882962909e-11	1.7514049262842e-09	45.7954552749658	1	291.127483504827	6.77064776953231	LTB	enr_Basaloid	enr_Basaloid	False	False
CRCT1	3.52433804649201e-05	0.0002282602361717	17.6556971545723	1	291.127483504827	6.86463015217148	CRCT1	enr_Basaloid	enr_Basaloid	False	False
CAPN6	8.858404059182049e-12	2.68979880339536e-10	50.5895701563456	1	291.127483504827	6.90130083364713	CAPN6	enr_Basaloid	enr_Basaloid	False	False
CSF2	5.03794043815049e-07	5.19018589095174e-06	26.4235094065031	1	291.127483504827	6.96302300219403	CSF2	enr_Basaloid	enr_Basaloid	False	False
SCTR	1.07997045044972e-20	1.92851866151736e-18	101.606778361728	1	291.127483504827	7.13678189337355	SCTR	enr_Basaloid	enr_Basaloid	False	False
IGF2	0.0004878280083779	0.0023039735912057	12.4409442817863	1	291.127483504827	7.29838338221977	IGF2	enr_Basaloid	enr_Basaloid	False	False
PRSS2	1.36359345258775e-07	1.57096019883382e-06	29.1938957987468	1	291.127483504827	10.5603977567909	PRSS2	enr_Basaloid	enr_Basaloid	False	False
